# Supplementary material for: Prehistoric population expansion in Central Asia promoted by the Altai Holocene Climatic Optimum
Source: Nat Commun. 2023 May 29;14:3102. doi: 10.1038/s41467-023-38828-4 (PMC10227073; doi:10.1038/s41467-023-38828-4)
Supplement: Supplementary file 4 — Supplementary Data 1 [file 41467_2023_38828_MOESM4_ESM.xlsx]

## Sheet: Probability
Probability (Dates N=2955)		Probability (Bins N=1983)		Probability (Dates N=411)		Probability (Bins N=292)
Age(cal kyr BP)	Probability	Age(cal kyr BP)	Probability	Age(cal kyr BP)	Probability	Age(cal kyr BP)	Probability
10.0045	0.021117	10.0045	0.018637	10.0045	3.275e-06	10.0045	3.0764e-06
9.9995	0.021655	9.9995	0.019098	9.9995	3.275e-06	9.9995	3.0764e-06
9.9945	0.020875	9.9945	0.018456	9.9945	3.275e-06	9.9945	3.0764e-06
9.9895	0.018687	9.9895	0.016601	9.9895	2.9113e-06	9.9895	2.8398e-06
9.9845	0.015777	9.9845	0.014083	9.9845	2.9113e-06	9.9845	2.8398e-06
9.9795	0.013332	9.9795	0.011913	9.9795	2.5474e-06	9.9795	2.6031e-06
9.9745	0.012215	9.9745	0.010912	9.9745	2.5474e-06	9.9745	2.6031e-06
9.9695	0.013167	9.9695	0.011767	9.9695	2.5474e-06	9.9695	2.6031e-06
9.9645	0.015759	9.9645	0.014069	9.9645	2.9113e-06	9.9645	2.8398e-06
9.9595	0.018847	9.9595	0.016744	9.9595	2.9113e-06	9.9595	3.0764e-06
9.9545	0.020947	9.9545	0.018489	9.9545	3.275e-06	9.9545	3.0764e-06
9.9495	0.021535	9.9495	0.01897	9.9495	3.275e-06	9.9495	3.0764e-06
9.9445	0.021155	9.9445	0.018655	9.9445	3.275e-06	9.9445	3.0764e-06
9.9395	0.020428	9.9395	0.01804	9.9395	2.9113e-06	9.9395	3.0764e-06
9.9345	0.019694	9.9345	0.017422	9.9345	2.9113e-06	9.9345	3.0764e-06
9.9295	0.019287	9.9295	0.017093	9.9295	2.9113e-06	9.9295	3.0764e-06
9.9245	0.019287	9.9245	0.017093	9.9245	2.9113e-06	9.9245	3.0764e-06
9.9195	0.020016	9.9195	0.017708	9.9195	2.9113e-06	9.9195	3.0764e-06
9.9145	0.021136	9.9145	0.018646	9.9145	3.275e-06	9.9145	3.0764e-06
9.9095	0.023218	9.9095	0.020384	9.9095	3.275e-06	9.9095	3.313e-06
9.9045	0.02585	9.9045	0.022502	9.9045	3.275e-06	9.9045	3.55e-06
9.8995	0.028974	9.8995	0.024966	9.8995	3.639e-06	9.8995	3.55e-06
9.8945	0.03232	9.8945	0.027585	9.8945	4.003e-06	9.8945	3.786e-06
9.8895	0.03539	9.8895	0.030042	9.8895	4.003e-06	9.8895	4.26e-06
9.8845	0.03801	9.8845	0.03223	9.8845	4.367e-06	9.8845	4.26e-06
9.8795	0.03962	9.8795	0.03365	9.8795	4.367e-06	9.8795	4.496e-06
9.8745	0.04027	9.8745	0.03425	9.8745	4.731e-06	9.8745	4.496e-06
9.8695	0.03942	9.8695	0.03347	9.8695	4.367e-06	9.8695	4.496e-06
9.8645	0.03842	9.8645	0.0326	9.8645	4.367e-06	9.8645	4.496e-06
9.8595	0.03781	9.8595	0.03206	9.8595	4.367e-06	9.8595	4.26e-06
9.8545	0.03761	9.8545	0.03187	9.8545	4.367e-06	9.8545	4.26e-06
9.8495	0.03721	9.8495	0.031543	9.8495	4.367e-06	9.8495	4.26e-06
9.8445	0.0364	9.8445	0.03087	9.8445	4.367e-06	9.8445	4.26e-06
9.8395	0.0352	9.8395	0.029872	9.8395	4.003e-06	9.8395	4.023e-06
9.8345	0.03417	9.8345	0.029056	9.8345	4.003e-06	9.8345	4.023e-06
9.8295	0.03376	9.8295	0.028731	9.8295	4.003e-06	9.8295	4.023e-06
9.8245	0.03397	9.8245	0.028893	9.8245	4.003e-06	9.8245	4.023e-06
9.8195	0.03458	9.8195	0.029387	9.8195	4.003e-06	9.8195	4.023e-06
9.8145	0.03497	9.8145	0.029731	9.8145	4.003e-06	9.8145	4.023e-06
9.8095	0.03537	9.8095	0.030091	9.8095	4.003e-06	9.8095	4.26e-06
9.8045	0.03558	9.8045	0.030246	9.8045	4.003e-06	9.8045	4.26e-06
9.7995	0.03558	9.7995	0.030222	9.7995	4.003e-06	9.7995	4.26e-06
9.7945	0.03559	9.7945	0.030214	9.7945	4.003e-06	9.7945	4.26e-06
9.7895	0.03579	9.7895	0.03038	9.7895	4.003e-06	9.7895	4.26e-06
9.7845	0.0364	9.7845	0.03087	9.7845	4.367e-06	9.7845	4.26e-06
9.7795	0.03721	9.7795	0.031529	9.7795	4.367e-06	9.7795	4.26e-06
9.7745	0.0382	9.7745	0.03236	9.7745	4.367e-06	9.7745	4.496e-06
9.7695	0.0392	9.7695	0.03323	9.7695	4.367e-06	9.7695	4.496e-06
9.7645	0.04022	9.7645	0.03417	9.7645	4.731e-06	9.7645	4.496e-06
9.7595	0.04084	9.7595	0.03474	9.7595	4.731e-06	9.7595	4.733e-06
9.7545	0.04147	9.7545	0.03534	9.7545	4.731e-06	9.7545	4.733e-06
9.7495	0.04169	9.7495	0.03554	9.7495	4.731e-06	9.7495	4.733e-06
9.7445	0.04198	9.7445	0.03586	9.7445	4.731e-06	9.7445	4.733e-06
9.7395	0.04226	9.7395	0.03614	9.7395	4.731e-06	9.7395	4.733e-06
9.7345	0.04243	9.7345	0.03629	9.7345	4.731e-06	9.7345	4.733e-06
9.7295	0.04261	9.7295	0.03644	9.7295	4.731e-06	9.7295	4.733e-06
9.7245	0.04284	9.7245	0.03665	9.7245	4.731e-06	9.7245	4.733e-06
9.7195	0.04336	9.7195	0.03718	9.7195	4.731e-06	9.7195	4.733e-06
9.7145	0.04384	9.7145	0.03764	9.7145	4.731e-06	9.7145	4.97e-06
9.7095	0.0445	9.7095	0.03828	9.7095	5.095e-06	9.7095	4.97e-06
9.7045	0.04527	9.7045	0.03904	9.7045	5.095e-06	9.7045	4.97e-06
9.6995	0.04693	9.6995	0.04073	9.6995	5.095e-06	9.6995	5.206e-06
9.6945	0.04934	9.6945	0.04316	9.6945	5.095e-06	9.6945	5.206e-06
9.6895	0.05315	9.6895	0.04699	9.6895	5.459e-06	9.6895	5.443e-06
9.6845	0.05829	9.6845	0.05213	9.6845	5.823e-06	9.6845	5.68e-06
9.6795	0.06353	9.6795	0.0573	9.6795	5.823e-06	9.6795	5.916e-06
9.6745	0.06606	9.6745	0.0598	9.6745	6.186e-06	9.6745	6.153e-06
9.6695	0.06638	9.6695	0.06014	9.6695	6.186e-06	9.6695	6.153e-06
9.6645	0.06683	9.6645	0.0606	9.6645	6.186e-06	9.6645	6.153e-06
9.6595	0.06963	9.6595	0.06335	9.6595	6.186e-06	9.6595	6.153e-06
9.6545	0.07395	9.6545	0.06753	9.6545	6.55e-06	9.6545	6.39e-06
9.6495	0.07518	9.6495	0.06872	9.6495	6.55e-06	9.6495	6.39e-06
9.6445	0.07204	9.6445	0.0657	9.6445	6.186e-06	9.6445	6.39e-06
9.6395	0.06787	9.6395	0.06163	9.6395	6.186e-06	9.6395	6.153e-06
9.6345	0.06626	9.6345	0.06004	9.6345	6.186e-06	9.6345	6.153e-06
9.6295	0.06751	9.6295	0.06125	9.6295	6.186e-06	9.6295	6.153e-06
9.6245	0.07032	9.6245	0.06401	9.6245	6.186e-06	9.6245	6.39e-06
9.6195	0.07159	9.6195	0.06523	9.6195	6.186e-06	9.6195	6.39e-06
9.6145	0.06973	9.6145	0.06343	9.6145	6.186e-06	9.6145	6.153e-06
9.6095	0.06865	9.6095	0.06237	9.6095	6.186e-06	9.6095	6.153e-06
9.6045	0.07144	9.6045	0.06511	9.6045	6.186e-06	9.6045	6.39e-06
9.5995	0.07638	9.5995	0.0699	9.5995	6.55e-06	9.5995	6.626e-06
9.5945	0.0808	9.5945	0.07413	9.5945	6.55e-06	9.5945	6.626e-06
9.5895	0.08332	9.5895	0.07653	9.5895	6.914e-06	9.5895	6.863e-06
9.5845	0.08394	9.5845	0.07713	9.5845	6.914e-06	9.5845	6.863e-06
9.5795	0.08206	9.5795	0.07533	9.5795	6.914e-06	9.5795	6.863e-06
9.5745	0.07892	9.5745	0.07232	9.5745	6.55e-06	9.5745	6.626e-06
9.5695	0.07321	9.5695	0.06684	9.5695	6.55e-06	9.5695	6.39e-06
9.5645	0.06954	9.5645	0.06328	9.5645	6.186e-06	9.5645	6.153e-06
9.5595	0.07321	9.5595	0.06684	9.5595	6.55e-06	9.5595	6.39e-06
9.5545	0.08397	9.5545	0.07716	9.5545	6.914e-06	9.5545	6.863e-06
9.5495	0.09839	9.5495	0.09077	9.5495	7.642e-06	9.5495	7.573e-06
9.5445	0.11397	9.5445	0.10525	9.5445	8.37e-06	9.5445	8.519e-06
9.5395	0.12937	9.5395	0.1188	9.5395	9.826e-06	9.5395	9.703e-06
9.5345	0.14155	9.5345	0.12567	9.5345	1.1281e-05	9.5345	1.1359e-05
9.5295	0.13806	9.5295	0.11554	9.5295	1.2737e-05	9.5295	1.2779e-05
9.5245	0.12404	9.5245	0.09872	9.5245	1.4192e-05	9.5245	1.3962e-05
9.5195	0.11379	9.5195	0.08826	9.5195	1.492e-05	9.5195	1.4672e-05
9.5145	0.11379	9.5145	0.08832	9.5145	1.492e-05	9.5145	1.4672e-05
9.5095	0.1225	9.5095	0.0972	9.5095	1.4192e-05	9.5095	1.4199e-05
9.5045	0.12873	9.5045	0.10387	9.5045	1.3829e-05	9.5045	1.3726e-05
9.4995	0.12973	9.4995	0.10516	9.4995	1.3465e-05	9.4995	1.3489e-05
9.4945	0.12636	9.4945	0.1015	9.4945	1.3829e-05	9.4945	1.3962e-05
9.4895	0.11893	9.4895	0.09349	9.4895	1.4556e-05	9.4895	1.4436e-05
9.4845	0.10789	9.4845	0.08259	9.4845	1.5284e-05	9.4845	1.5145e-05
9.4795	0.09727	9.4795	0.07253	9.4795	1.6012e-05	9.4795	1.6092e-05
9.4745	0.08852	9.4745	0.0643	9.4745	1.674e-05	9.4745	1.6802e-05
9.4695	0.08235	9.4695	0.05834	9.4695	1.7468e-05	9.4695	1.7749e-05
9.4645	0.07761	9.4645	0.05372	9.4645	1.8195e-05	9.4645	1.8222e-05
9.4595	0.07384	9.4595	0.05016	9.4595	1.8923e-05	9.4595	1.8932e-05
9.4545	0.07145	9.4545	0.04812	9.4545	1.9287e-05	9.4545	1.9405e-05
9.4495	0.06947	9.4495	0.04658	9.4495	1.9651e-05	9.4495	1.9642e-05
9.4445	0.06862	9.4445	0.0458	9.4445	1.9651e-05	9.4445	1.9878e-05
9.4395	0.0674	9.4395	0.04472	9.4395	2.0015e-05	9.4395	2.0115e-05
9.4345	0.0654	9.4345	0.04327	9.4345	2.0379e-05	9.4345	2.0352e-05
9.4295	0.06138	9.4295	0.04037	9.4295	2.1107e-05	9.4295	2.1062e-05
9.4245	0.05612	9.4245	0.03711	9.4245	2.2198e-05	9.4245	2.2008e-05
9.4195	0.05128	9.4195	0.0348	9.4195	2.2926e-05	9.4195	2.2955e-05
9.4145	0.04844	9.4145	0.03348	9.4145	2.3654e-05	9.4145	2.3665e-05
9.4095	0.04652	9.4095	0.03273	9.4095	2.4018e-05	9.4095	2.3901e-05
9.4045	0.04245	9.4045	0.031395	9.4045	2.511e-05	9.4045	2.5085e-05
9.3995	0.03839	9.3995	0.030544	9.3995	2.6565e-05	9.3995	2.6505e-05
9.3945	0.03682	9.3945	0.030988	9.3945	2.7657e-05	9.3945	2.7688e-05
9.3895	0.03656	9.3895	0.031121	9.3895	2.8021e-05	9.3895	2.7924e-05
9.3845	0.03677	9.3845	0.030676	9.3845	2.7293e-05	9.3845	2.7451e-05
9.3795	0.03798	9.3795	0.030603	9.3795	2.6565e-05	9.3795	2.6741e-05
9.3745	0.03818	9.3745	0.030523	9.3745	2.6565e-05	9.3745	2.6505e-05
9.3695	0.0371	9.3695	0.030279	9.3695	2.6929e-05	9.3695	2.6978e-05
9.3645	0.03784	9.3645	0.030316	9.3645	2.6565e-05	9.3645	2.6505e-05
9.3595	0.04053	9.3595	0.030936	9.3595	2.5474e-05	9.3595	2.5558e-05
9.3545	0.04321	9.3545	0.03168	9.3545	2.4746e-05	9.3545	2.4848e-05
9.3495	0.04579	9.3495	0.03267	9.3495	2.4382e-05	9.3495	2.4138e-05
9.3445	0.04855	9.3445	0.03363	9.3445	2.3654e-05	9.3445	2.3665e-05
9.3395	0.05085	9.3395	0.03455	9.3395	2.2926e-05	9.3395	2.3192e-05
9.3345	0.05168	9.3345	0.03498	9.3345	2.2926e-05	9.3345	2.2955e-05
9.3295	0.04976	9.3295	0.03419	9.3295	2.329e-05	9.3295	2.3428e-05
9.3245	0.04658	9.3245	0.03302	9.3245	2.4018e-05	9.3245	2.4138e-05
9.3195	0.04356	9.3195	0.03209	9.3195	2.511e-05	9.3195	2.4848e-05
9.3145	0.04117	9.3145	0.031366	9.3145	2.5474e-05	9.3145	2.5558e-05
9.3095	0.03938	9.3095	0.03085	9.3095	2.6201e-05	9.3095	2.6268e-05
9.3045	0.03798	9.3045	0.030603	9.3045	2.6565e-05	9.3045	2.6741e-05
9.2995	0.03735	9.2995	0.030724	9.2995	2.7293e-05	9.2995	2.7215e-05
9.2945	0.03644	9.2945	0.030776	9.2945	2.7657e-05	9.2945	2.7688e-05
9.2895	0.03577	9.2895	0.031065	9.2895	2.8385e-05	9.2895	2.8398e-05
9.2845	0.03601	9.2845	0.03202	9.2845	2.9113e-05	9.2845	2.9344e-05
9.2795	0.03665	9.2795	0.03324	9.2795	3.0205e-05	9.2795	3.0291e-05
9.2745	0.0377	9.2745	0.03474	9.2745	3.1296e-05	9.2745	3.1474e-05
9.2695	0.03946	9.2695	0.03651	9.2695	3.275e-05	9.2695	3.266e-05
9.2645	0.04137	9.2645	0.03815	9.2645	3.384e-05	9.2645	3.384e-05
9.2595	0.0428	9.2595	0.0393	9.2595	3.457e-05	9.2595	3.479e-05
9.2545	0.04346	9.2545	0.03986	9.2545	3.53e-05	9.2545	3.526e-05
9.2495	0.04399	9.2495	0.04033	9.2495	3.566e-05	9.2495	3.55e-05
9.2445	0.0442	9.2445	0.04052	9.2445	3.566e-05	9.2445	3.573e-05
9.2395	0.0441	9.2395	0.04049	9.2395	3.53e-05	9.2395	3.55e-05
9.2345	0.04373	9.2345	0.04019	9.2345	3.53e-05	9.2345	3.526e-05
9.2295	0.04337	9.2295	0.03989	9.2295	3.494e-05	9.2295	3.502e-05
9.2245	0.04281	9.2245	0.03946	9.2245	3.457e-05	9.2245	3.455e-05
9.2195	0.04223	9.2195	0.03899	9.2195	3.421e-05	9.2195	3.431e-05
9.2145	0.0418	9.2145	0.03868	9.2145	3.421e-05	9.2145	3.408e-05
9.2095	0.04178	9.2095	0.03869	9.2095	3.421e-05	9.2095	3.408e-05
9.2045	0.04241	9.2045	0.03918	9.2045	3.457e-05	9.2045	3.431e-05
9.1995	0.04402	9.1995	0.04051	9.1995	3.53e-05	9.1995	3.526e-05
9.1945	0.04595	9.1945	0.04201	9.1945	3.639e-05	9.1945	3.644e-05
9.1895	0.04689	9.1895	0.0427	9.1895	3.712e-05	9.1895	3.715e-05
9.1845	0.04656	9.1845	0.04246	9.1845	3.712e-05	9.1845	3.692e-05
9.1795	0.04485	9.1795	0.04119	9.1795	3.566e-05	9.1795	3.573e-05
9.1745	0.042	9.1745	0.03885	9.1745	3.421e-05	9.1745	3.408e-05
9.1695	0.03946	9.1695	0.03651	9.1695	3.275e-05	9.1695	3.266e-05
9.1645	0.03797	9.1645	0.03504	9.1645	3.166e-05	9.1645	3.171e-05
9.1595	0.03756	9.1595	0.03458	9.1595	3.1296e-05	9.1595	3.1238e-05
9.1545	0.03783	9.1545	0.03489	9.1545	3.166e-05	9.1545	3.1474e-05
9.1495	0.03881	9.1495	0.03598	9.1495	3.239e-05	9.1495	3.218e-05
9.1445	0.04069	9.1445	0.03782	9.1445	3.348e-05	9.1445	3.337e-05
9.1395	0.04344	9.1395	0.0401	9.1395	3.494e-05	9.1395	3.502e-05
9.1345	0.04579	9.1345	0.04195	9.1345	3.639e-05	9.1345	3.621e-05
9.1295	0.04792	9.1295	0.04352	9.1295	3.785e-05	9.1295	3.763e-05
9.1245	0.04988	9.1245	0.04482	9.1245	4.003e-05	9.1245	3.999e-05
9.1195	0.04951	9.1195	0.04423	9.1195	4.185e-05	9.1195	4.189e-05
9.1145	0.0495	9.1145	0.04418	9.1145	4.221e-05	9.1145	4.212e-05
9.1095	0.04964	9.1095	0.04437	9.1095	4.149e-05	9.1095	4.165e-05
9.1045	0.04985	9.1045	0.04465	9.1045	4.076e-05	9.1045	4.094e-05
9.0995	0.04984	9.0995	0.04471	9.0995	4.039e-05	9.0995	4.047e-05
9.0945	0.04985	9.0945	0.04468	9.0945	4.076e-05	9.0945	4.07e-05
9.0895	0.04941	9.0895	0.04417	9.0895	4.185e-05	9.0895	4.189e-05
9.0845	0.04791	9.0845	0.04271	9.0845	4.367e-05	9.0845	4.378e-05
9.0795	0.04536	9.0795	0.04053	9.0795	4.549e-05	9.0795	4.544e-05
9.0745	0.0443	9.0745	0.03961	9.0745	4.622e-05	9.0745	4.615e-05
9.0695	0.0443	9.0695	0.03961	9.0695	4.622e-05	9.0695	4.615e-05
9.0645	0.04506	9.0645	0.04024	9.0645	4.585e-05	9.0645	4.567e-05
9.0595	0.04575	9.0595	0.04082	9.0595	4.549e-05	9.0595	4.544e-05
9.0545	0.04748	9.0545	0.04237	9.0545	4.403e-05	9.0545	4.378e-05
9.0495	0.04917	9.0495	0.04396	9.0495	4.185e-05	9.0495	4.189e-05
9.0445	0.04946	9.0445	0.04443	9.0445	4.003e-05	9.0445	4.023e-05
9.0395	0.04955	9.0395	0.0446	9.0395	3.967e-05	9.0395	3.952e-05
9.0345	0.05002	9.0345	0.04483	9.0345	4.039e-05	9.0345	4.047e-05
9.0295	0.04881	9.0295	0.04351	9.0295	4.294e-05	9.0295	4.307e-05
9.0245	0.0442	9.0245	0.03949	9.0245	4.622e-05	9.0245	4.638e-05
9.0195	0.03951	9.0195	0.03568	9.0195	4.913e-05	9.0195	4.922e-05
9.0145	0.03629	9.0145	0.03308	9.0145	5.131e-05	9.0145	5.135e-05
9.0095	0.03246	9.0095	0.029788	9.0095	5.459e-05	9.0095	5.467e-05
9.0045	0.030529	9.0045	0.027555	9.0045	5.786e-05	9.0045	5.774e-05
8.9995	0.030372	8.9995	0.026533	8.9995	6.005e-05	8.9995	6.011e-05
8.9945	0.03331	8.9945	0.026212	8.9945	6.478e-05	8.9945	6.484e-05
8.9895	0.03994	8.9895	0.027812	8.9895	7.096e-05	8.9895	7.076e-05
8.9845	0.04438	8.9845	0.029362	8.9845	7.569e-05	8.9845	7.549e-05
8.9795	0.04622	8.9795	0.030446	8.9795	8.006e-05	8.9795	7.999e-05
8.9745	0.04622	8.9745	0.031107	8.9745	8.406e-05	8.9745	8.425e-05
8.9695	0.04532	8.9695	0.031403	8.9695	8.734e-05	8.9695	8.732e-05
8.9645	0.04474	8.9645	0.031466	8.9645	8.843e-05	8.9645	8.851e-05
8.9595	0.04575	8.9595	0.031324	8.9595	8.625e-05	8.9595	8.638e-05
8.9545	0.0463	8.9545	0.031069	8.9545	8.406e-05	8.9545	8.401e-05
8.9495	0.04612	8.9495	0.031038	8.9495	8.406e-05	8.9495	8.401e-05
8.9445	0.04587	8.9445	0.031048	8.9445	8.443e-05	8.9445	8.425e-05
8.9395	0.04597	8.9395	0.031115	8.9395	8.479e-05	8.9395	8.472e-05
8.9345	0.04543	8.9345	0.03123	8.9345	8.588e-05	8.9345	8.614e-05
8.9295	0.04482	8.9295	0.031388	8.9295	8.77e-05	8.9295	8.78e-05
8.9245	0.04419	8.9245	0.031458	8.9245	8.916e-05	8.9245	8.922e-05
8.9195	0.04532	8.9195	0.031263	8.9195	8.625e-05	8.9195	8.638e-05
8.9145	0.04655	8.9145	0.030708	8.9145	8.115e-05	8.9145	8.117e-05
8.9095	0.04556	8.9095	0.02987	8.9095	7.715e-05	8.9095	7.738e-05
8.9045	0.04492	8.9045	0.029553	8.9045	7.606e-05	8.9045	7.62e-05
8.8995	0.0455	8.8995	0.029912	8.8995	7.751e-05	8.8995	7.762e-05
8.8945	0.04635	8.8945	0.030723	8.8945	8.152e-05	8.8945	8.164e-05
8.8895	0.04553	8.8895	0.031196	8.8895	8.588e-05	8.8895	8.567e-05
8.8845	0.04597	8.8845	0.031115	8.8845	8.479e-05	8.8845	8.472e-05
8.8795	0.0463	8.8795	0.030562	8.8795	8.079e-05	8.8795	8.07e-05
8.8745	0.0457	8.8745	0.029946	8.8745	7.751e-05	8.8745	7.762e-05
8.8695	0.04523	8.8695	0.029761	8.8695	7.715e-05	8.8695	7.715e-05
8.8645	0.04605	8.8645	0.030467	8.8645	8.042e-05	8.8645	8.046e-05
8.8595	0.04555	8.8595	0.031098	8.8595	8.515e-05	8.8595	8.496e-05
8.8545	0.04439	8.8545	0.031475	8.8545	8.879e-05	8.8545	8.898e-05
8.8495	0.04329	8.8495	0.03167	8.8495	9.171e-05	8.8495	9.158e-05
8.8445	0.04276	8.8445	0.03173	8.8445	9.28e-05	8.8445	9.277e-05
8.8395	0.04314	8.8395	0.03168	8.8395	9.207e-05	8.8395	9.182e-05
8.8345	0.0448	8.8345	0.031429	8.8345	8.807e-05	8.8345	8.827e-05
8.8295	0.04613	8.8295	0.030785	8.8295	8.224e-05	8.8295	8.235e-05
8.8245	0.0455	8.8245	0.029912	8.8245	7.751e-05	8.8245	7.762e-05
8.8195	0.04419	8.8195	0.029278	8.8195	7.533e-05	8.8195	7.525e-05
8.8145	0.04492	8.8145	0.029606	8.8145	7.642e-05	8.8145	7.644e-05
8.8095	0.04552	8.8095	0.030122	8.8095	7.897e-05	8.8095	7.88e-05
8.8045	0.04574	8.8045	0.030312	8.8045	7.97e-05	8.8045	7.975e-05
8.7995	0.04568	8.7995	0.03025	8.7995	7.97e-05	8.7995	7.951e-05
8.7945	0.04532	8.7945	0.030087	8.7945	7.897e-05	8.7945	7.904e-05
8.7895	0.04561	8.7895	0.030187	8.7895	7.933e-05	8.7895	7.928e-05
8.7845	0.0463	8.7845	0.030562	8.7845	8.079e-05	8.7845	8.07e-05
8.7795	0.04612	8.7795	0.031038	8.7795	8.406e-05	8.7795	8.401e-05
8.7745	0.04416	8.7745	0.031536	8.7745	8.952e-05	8.7745	8.969e-05
8.7695	0.04182	8.7695	0.03191	8.7695	9.498e-05	8.7695	9.49e-05
8.7645	0.04053	8.7645	0.03213	8.7645	9.789e-05	8.7645	9.797e-05
8.7595	0.04036	8.7595	0.03216	8.7595	9.826e-05	8.7595	9.845e-05
8.7545	0.0403	8.7545	0.03214	8.7545	9.826e-05	8.7545	9.821e-05
8.7495	0.04019	8.7495	0.0322	8.7495	9.862e-05	8.7495	9.868e-05
8.7445	0.04002	8.7445	0.03224	8.7445	9.935e-05	8.7445	9.916e-05
8.7395	0.04058	8.7395	0.03215	8.7395	9.789e-05	8.7395	9.797e-05
8.7345	0.04162	8.7345	0.03192	8.7345	9.534e-05	8.7345	9.537e-05
8.7295	0.04218	8.7295	0.03183	8.7295	9.389e-05	8.7295	9.395e-05
8.7245	0.04089	8.7245	0.03205	8.7245	9.716e-05	8.7245	9.703e-05
8.7195	0.03885	8.7195	0.03254	8.7195	0.00010262	8.7195	0.00010247
8.7145	0.03778	8.7145	0.03304	8.7145	0.00010699	8.7145	0.00010696
8.7095	0.03787	8.7095	0.03298	8.7095	0.00010663	8.7095	0.00010649
8.7045	0.03823	8.7045	0.03272	8.7045	0.00010444	8.7045	0.00010436
8.6995	0.03821	8.6995	0.03281	8.6995	0.00010481	8.6995	0.00010484
8.6945	0.03753	8.6945	0.03332	8.6945	0.00010917	8.6945	0.00010909
8.6895	0.03705	8.6895	0.03371	8.6895	0.00011245	8.6895	0.00011241
8.6845	0.03699	8.6845	0.03401	8.6845	0.000115	8.6845	0.00011477
8.6795	0.03711	8.6795	0.03395	8.6795	0.00011427	8.6795	0.0001143
8.6745	0.03742	8.6745	0.03354	8.6745	0.00011099	8.6745	0.00011099
8.6695	0.03829	8.6695	0.03291	8.6695	0.00010553	8.6695	0.00010555
8.6645	0.03946	8.6645	0.03235	8.6645	0.00010044	8.6645	0.00010058
8.6595	0.04036	8.6595	0.03216	8.6595	9.826e-05	8.6595	9.845e-05
8.6545	0.03954	8.6545	0.03237	8.6545	0.0001008	8.6545	0.00010058
8.6495	0.03808	8.6495	0.03295	8.6495	0.0001059	8.6495	0.00010602
8.6445	0.03693	8.6445	0.03393	8.6445	0.00011427	8.6445	0.00011406
8.6395	0.03698	8.6395	0.03515	8.6395	0.00012518	8.6395	0.00012519
8.6345	0.03761	8.6345	0.03634	8.6345	0.00013974	8.6345	0.00013962
8.6295	0.03828	8.6295	0.03703	8.6295	0.00015102	8.6295	0.00015098
8.6245	0.03837	8.6245	0.03714	8.6245	0.00015284	8.6245	0.00015287
8.6195	0.03799	8.6195	0.03678	8.6195	0.00014629	8.6195	0.00014625
8.6145	0.03757	8.6145	0.03629	8.6145	0.00013865	8.6145	0.00013868
8.6095	0.03739	8.6095	0.03598	8.6095	0.00013501	8.6095	0.00013489
8.6045	0.03764	8.6045	0.03633	8.6045	0.00013974	8.6045	0.00013986
8.5995	0.03861	8.5995	0.03733	8.5995	0.00015648	8.5995	0.00015666
8.5945	0.04081	8.5945	0.03904	8.5945	0.00018705	8.5945	0.00018719
8.5895	0.04532	8.5895	0.0427	8.5895	0.00022708	8.5895	0.00022695
8.5845	0.05041	8.5845	0.04706	8.5845	0.00026238	8.5845	0.00026244
8.5795	0.05157	8.5795	0.04806	8.5795	0.00027002	8.5795	0.00027025
8.5745	0.05041	8.5745	0.04706	8.5745	0.00026238	8.5745	0.00026244
8.5695	0.04848	8.5695	0.0454	8.5695	0.00024928	8.5695	0.00024919
8.5645	0.04683	8.5645	0.04398	8.5645	0.00023763	8.5645	0.00023783
8.5595	0.04601	8.5595	0.04328	8.5595	0.00023217	8.5595	0.00023215
8.5545	0.04649	8.5545	0.04369	8.5545	0.00023581	8.5545	0.0002357
8.5495	0.04851	8.5495	0.0454	8.5495	0.00025001	8.5495	0.0002499
8.5445	0.05416	8.5445	0.05032	8.5445	0.00028712	8.5445	0.00028705
8.5395	0.0642	8.5395	0.05937	8.5395	0.000353	8.5395	0.0003531
8.5345	0.06915	8.5345	0.06399	8.5345	0.0003861	8.5345	0.0003862
8.5295	0.06861	8.5295	0.06346	8.5295	0.0003825	8.5295	0.0003827
8.5245	0.0668	8.5245	0.06177	8.5245	0.0003705	8.5245	0.0003706
8.5195	0.06907	8.5195	0.0639	8.5195	0.0003857	8.5195	0.0003857
8.5145	0.07553	8.5145	0.07006	8.5145	0.0004287	8.5145	0.0004288
8.5095	0.08156	8.5095	0.07594	8.5095	0.0004691	8.5095	0.0004688
8.5045	0.08083	8.5045	0.07519	8.5045	0.000464	8.5045	0.0004641
8.4995	0.07588	8.4995	0.07036	8.4995	0.0004312	8.4995	0.0004312
8.4945	0.07104	8.4945	0.06577	8.4945	0.0003988	8.4945	0.0003988
8.4895	0.06954	8.4895	0.06433	8.4895	0.0003887	8.4895	0.0003888
8.4845	0.0704	8.4845	0.06513	8.4845	0.0003945	8.4845	0.0003947
8.4795	0.07152	8.4795	0.06623	8.4795	0.0004021	8.4795	0.0004021
8.4745	0.07193	8.4745	0.06659	8.4745	0.0004047	8.4745	0.0004047
8.4695	0.07136	8.4695	0.06604	8.4695	0.000401	8.4695	0.0004011
8.4645	0.07136	8.4645	0.06604	8.4645	0.000401	8.4645	0.0004011
8.4595	0.07291	8.4595	0.06753	8.4595	0.0004112	8.4595	0.0004113
8.4545	0.078	8.4545	0.07241	8.4545	0.0004451	8.4545	0.0004451
8.4495	0.08544	8.4495	0.07973	8.4495	0.0004946	8.4495	0.0004946
8.4445	0.09034	8.4445	0.08465	8.4445	0.0005284	8.4445	0.0005284
8.4395	0.0903	8.4395	0.08459	8.4395	0.000528	8.4395	0.000528
8.4345	0.08848	8.4345	0.08277	8.4345	0.0005153	8.4345	0.0005154
8.4295	0.08969	8.4295	0.08398	8.4295	0.0005237	8.4295	0.0005237
8.4245	0.09646	8.4245	0.09078	8.4245	0.0005702	8.4245	0.0005701
8.4195	0.10694	8.4195	0.10154	8.4195	0.0006518	8.4195	0.0006517
8.4145	0.11584	8.4145	0.11083	8.4145	0.0007366	8.4145	0.0007364
8.4095	0.12218	8.4095	0.11762	8.4095	0.0008239	8.4095	0.000824
8.4045	0.12654	8.4045	0.12242	8.4045	0.0009101	8.4045	0.0009101
8.3995	0.12726	8.3995	0.12342	8.3995	0.0009771	8.3995	0.0009769
8.3945	0.12758	8.3945	0.12383	8.3945	0.0009967	8.3945	0.0009968
8.3895	0.12675	8.3895	0.12317	8.3895	0.001039	8.3895	0.0010389
8.3845	0.12319	8.3845	0.11996	8.3845	0.0011401	8.3845	0.0011399
8.3795	0.11524	8.3795	0.11231	8.3795	0.0012617	8.3795	0.0012618
8.3745	0.1065	8.3745	0.1038	8.3745	0.0013719	8.3745	0.0013718
8.3695	0.09687	8.3695	0.09433	8.3695	0.0014855	8.3695	0.0014854
8.3645	0.08759	8.3645	0.08517	8.3645	0.0016012	8.3645	0.0016012
8.3595	0.08218	8.3595	0.07981	8.3595	0.0016762	8.3595	0.0016762
8.3545	0.08163	8.3545	0.07926	8.3545	0.0016845	8.3545	0.0016845
8.3495	0.08163	8.3495	0.07926	8.3495	0.0016845	8.3495	0.0016845
8.3445	0.07569	8.3445	0.07336	8.3445	0.0017846	8.3445	0.0017846
8.3395	0.06957	8.3395	0.06719	8.3395	0.0019163	8.3395	0.0019161
8.3345	0.06749	8.3345	0.06504	8.3345	0.0019728	8.3345	0.0019727
8.3295	0.06622	8.3295	0.06369	8.3295	0.0020124	8.3295	0.0020127
8.3245	0.06417	8.3245	0.06135	8.3245	0.0020976	8.3245	0.0020976
8.3195	0.06297	8.3195	0.05973	8.3195	0.0021722	8.3195	0.0021724
8.3145	0.06261	8.3145	0.05888	8.3145	0.0022297	8.3145	0.0022297
8.3095	0.06304	8.3095	0.05889	8.3095	0.0022559	8.3095	0.002256
8.3045	0.06319	8.3045	0.05876	8.3045	0.0022763	8.3045	0.0022763
8.2995	0.06312	8.2995	0.05857	8.2995	0.0022904	8.2995	0.0022905
8.2945	0.06312	8.2945	0.05857	8.2945	0.0022904	8.2945	0.0022905
8.2895	0.06312	8.2895	0.05857	8.2895	0.0022904	8.2895	0.0022905
8.2845	0.06403	8.2845	0.05875	8.2845	0.0023287	8.2845	0.0023286
8.2795	0.06584	8.2795	0.05926	8.2795	0.0023909	8.2795	0.0023909
8.2745	0.06763	8.2745	0.06005	8.2745	0.0024251	8.2745	0.0024252
8.2695	0.06668	8.2695	0.05962	8.2695	0.0024084	8.2695	0.0024084
8.2645	0.0639	8.2645	0.05852	8.2645	0.0023432	8.2645	0.0023431
8.2595	0.06288	8.2595	0.0587	8.2595	0.0022635	8.2595	0.0022635
8.2545	0.06282	8.2545	0.05918	8.2545	0.0022148	8.2545	0.0022148
8.2495	0.06289	8.2495	0.05938	8.2495	0.0022006	8.2495	0.0022006
8.2445	0.06342	8.2445	0.05999	8.2445	0.0021776	8.2445	0.0021774
8.2395	0.06368	8.2395	0.06055	8.2395	0.0021416	8.2395	0.0021414
8.2345	0.06447	8.2345	0.06159	8.2345	0.0020965	8.2345	0.0020965
8.2295	0.06567	8.2295	0.06281	8.2295	0.0020641	8.2295	0.002064
8.2245	0.06497	8.2245	0.06205	8.2245	0.0020877	8.2245	0.0020875
8.2195	0.06357	8.2195	0.0604	8.2195	0.0021489	8.2195	0.002149
8.2145	0.06301	8.2145	0.05932	8.2145	0.002214	8.2145	0.0022141
8.2095	0.06334	8.2095	0.05895	8.2095	0.0022686	8.2095	0.0022685
8.2045	0.06387	8.2045	0.05886	8.2045	0.0023083	8.2045	0.0023083
8.1995	0.06453	8.1995	0.05887	8.1995	0.0023476	8.1995	0.0023476
8.1945	0.0666	8.1945	0.05971	8.1945	0.0023945	8.1945	0.0023946
8.1895	0.07099	8.1895	0.06186	8.1895	0.0024593	8.1895	0.0024592
8.1845	0.08063	8.1845	0.06724	8.1845	0.0025463	8.1845	0.0025461
8.1795	0.09485	8.1795	0.07601	8.1795	0.0026209	8.1795	0.0026206
8.1745	0.11001	8.1745	0.08685	8.1745	0.0026598	8.1745	0.0026599
8.1695	0.11919	8.1695	0.09564	8.1695	0.0026558	8.1695	0.0026559
8.1645	0.12215	8.1645	0.10055	8.1645	0.0026278	8.1645	0.0026277
8.1595	0.12314	8.1595	0.10308	8.1595	0.0026056	8.1595	0.0026055
8.1545	0.12332	8.1545	0.10418	8.1545	0.0025918	8.1545	0.0025918
8.1495	0.12331	8.1495	0.10398	8.1495	0.0025947	8.1495	0.0025948
8.1445	0.12317	8.1445	0.10329	8.1445	0.0026027	8.1445	0.0026027
8.1395	0.12314	8.1395	0.10249	8.1395	0.0026151	8.1395	0.0026152
8.1345	0.12306	8.1345	0.10164	8.1345	0.0026267	8.1345	0.0026266
8.1295	0.12276	8.1295	0.10107	8.1295	0.00263	8.1295	0.0026299
8.1245	0.12243	8.1245	0.10089	8.1245	0.0026271	8.1245	0.002627
8.1195	0.12277	8.1195	0.10148	8.1195	0.0026238	8.1195	0.002624
8.1145	0.12296	8.1145	0.10219	8.1145	0.0026165	8.1145	0.0026164
8.1095	0.12277	8.1095	0.10263	8.1095	0.0026038	8.1095	0.0026038
8.1045	0.12253	8.1045	0.10246	8.1045	0.0026005	8.1045	0.0026005
8.0995	0.12236	8.0995	0.10199	8.0995	0.002606	8.0995	0.0026057
8.0945	0.12239	8.0945	0.10146	8.0945	0.0026169	8.0945	0.0026169
8.0895	0.12204	8.0895	0.10029	8.0895	0.0026296	8.0895	0.0026299
8.0845	0.12155	8.0845	0.09903	8.0845	0.0026409	8.0845	0.002641
8.0795	0.12016	8.0795	0.09735	8.0795	0.0026456	8.0795	0.0026455
8.0745	0.11843	8.0745	0.09554	8.0745	0.0026478	8.0745	0.0026479
8.0695	0.11702	8.0695	0.09431	8.0695	0.0026467	8.0695	0.0026467
8.0645	0.11638	8.0645	0.09362	8.0645	0.0026482	8.0645	0.0026481
8.0595	0.11698	8.0595	0.09408	8.0595	0.0026493	8.0595	0.0026495
8.0545	0.11786	8.0545	0.09487	8.0545	0.0026496	8.0545	0.0026497
8.0495	0.11945	8.0495	0.09661	8.0495	0.0026464	8.0495	0.0026464
8.0445	0.12067	8.0445	0.09861	8.0445	0.0026343	8.0445	0.0026341
8.0395	0.12197	8.0395	0.10102	8.0395	0.0026158	8.0395	0.0026159
8.0345	0.12292	8.0345	0.10393	8.0345	0.0025779	8.0345	0.0025778
8.0295	0.1238	8.0295	0.10707	8.0295	0.0025197	8.0295	0.0025198
8.0245	0.1258	8.0245	0.11038	8.0245	0.0024309	8.0245	0.0024309
8.0195	0.13187	8.0195	0.11417	8.0195	0.0023119	8.0195	0.0023121
8.0145	0.14742	8.0145	0.11915	8.0145	0.0021733	8.0145	0.0021731
8.0095	0.16748	8.0095	0.12473	8.0095	0.0020525	8.0095	0.0020524
8.0045	0.18312	8.0045	0.12922	8.0045	0.001972	8.0045	0.001972
7.9995	0.18687	7.9995	0.13007	7.9995	0.0019502	7.9995	0.0019502
7.9945	0.18153	7.9945	0.12837	7.9945	0.0019728	7.9945	0.0019729
7.9895	0.17532	7.9895	0.12667	7.9895	0.0020026	7.9895	0.0020025
7.9845	0.17381	7.9845	0.12626	7.9845	0.0020099	7.9845	0.0020101
7.9795	0.17872	7.9795	0.12766	7.9795	0.0019877	7.9795	0.0019876
7.9745	0.19462	7.9745	0.13217	7.9745	0.0019131	7.9745	0.0019131
7.9695	0.22026	7.9695	0.14083	7.9695	0.0018003	7.9695	0.0018002
7.9645	0.2449	7.9645	0.15108	7.9645	0.0016813	7.9645	0.0016814
7.9595	0.25967	7.9595	0.15847	7.9595	0.0015866	7.9595	0.0015867
7.9545	0.26456	7.9545	0.16133	7.9545	0.0015441	7.9545	0.0015439
7.9495	0.26606	7.9495	0.16161	7.9495	0.0015503	7.9495	0.0015503
7.9445	0.26606	7.9445	0.16161	7.9445	0.0015503	7.9445	0.0015503
7.9395	0.27096	7.9395	0.1652	7.9395	0.0014869	7.9395	0.0014869
7.9345	0.26401	7.9345	0.16629	7.9345	0.0013392	7.9345	0.0013392
7.9295	0.21888	7.9295	0.14901	7.9295	0.0011791	7.9295	0.001179
7.9245	0.1781	7.9245	0.13081	7.9245	0.0010648	7.9245	0.0010649
7.9195	0.15558	7.9195	0.12016	7.9195	0.0009949	7.9195	0.0009949
7.9145	0.14574	7.9145	0.11534	7.9145	0.0009531	7.9145	0.000953
7.9095	0.14224	7.9095	0.1136	7.9095	0.0009298	7.9095	0.00093
7.9045	0.14399	7.9045	0.11447	7.9045	0.0009382	7.9045	0.0009383
7.8995	0.15558	7.8995	0.12016	7.8995	0.0009949	7.8995	0.0009949
7.8945	0.19267	7.8945	0.13772	7.8945	0.0011074	7.8945	0.0011073
7.8895	0.23257	7.8895	0.15481	7.8895	0.001218	7.8895	0.001218
7.8845	0.24978	7.8845	0.16143	7.8845	0.0012773	7.8845	0.0012774
7.8795	0.24731	7.8795	0.16034	7.8795	0.0012719	7.8795	0.001272
7.8745	0.22838	7.8745	0.15297	7.8745	0.0012071	7.8745	0.0012071
7.8695	0.19542	7.8695	0.13882	7.8695	0.0011139	7.8695	0.0011139
7.8645	0.16518	7.8645	0.12476	7.8645	0.0010266	7.8645	0.0010266
7.8595	0.15233	7.8595	0.11856	7.8595	0.0009789	7.8595	0.0009788
7.8545	0.148	7.8545	0.11646	7.8545	0.0009651	7.8545	0.0009651
7.8495	0.148	7.8495	0.11646	7.8495	0.0009651	7.8495	0.0009651
7.8445	0.14457	7.8445	0.11475	7.8445	0.0009422	7.8445	0.0009421
7.8395	0.13969	7.8395	0.11233	7.8395	0.0009047	7.8395	0.0009045
7.8345	0.13864	7.8345	0.11189	7.8345	0.0008625	7.8345	0.0008623
7.8295	0.13988	7.8295	0.11269	7.8295	0.000825	7.8295	0.000825
7.8245	0.14183	7.8245	0.11385	7.8245	0.0007991	7.8245	0.0007992
7.8195	0.14294	7.8195	0.11446	7.8195	0.0007904	7.8195	0.0007904
7.8145	0.14125	7.8145	0.1135	7.8145	0.0008068	7.8145	0.000807
7.8095	0.13893	7.8095	0.11212	7.8095	0.0008381	7.8095	0.0008382
7.8045	0.13866	7.8045	0.11188	7.8045	0.0008687	7.8045	0.0008687
7.7995	0.13866	7.7995	0.11188	7.7995	0.0008687	7.7995	0.0008687
7.7945	0.13937	7.7945	0.11239	7.7945	0.0008297	7.7945	0.0008297
7.7895	0.14357	7.7895	0.11477	7.7895	0.0007864	7.7895	0.0007866
7.7845	0.14758	7.7845	0.11681	7.7845	0.0007577	7.7845	0.0007577
7.7795	0.1501	7.7795	0.11793	7.7795	0.0007435	7.7795	0.0007435
7.7745	0.15128	7.7745	0.11821	7.7745	0.0007384	7.7745	0.0007386
7.7695	0.15103	7.7695	0.1182	7.7695	0.0007395	7.7695	0.0007395
7.7645	0.1504	7.7645	0.11797	7.7645	0.0007427	7.7645	0.0007426
7.7595	0.14976	7.7595	0.11766	7.7595	0.0007464	7.7595	0.0007464
7.7545	0.15007	7.7545	0.11778	7.7545	0.0007446	7.7545	0.0007447
7.7495	0.15164	7.7495	0.1184	7.7495	0.0007366	7.7495	0.0007364
7.7445	0.1533	7.7445	0.11879	7.7445	0.0007285	7.7445	0.0007286
7.7395	0.15487	7.7395	0.11896	7.7395	0.0007205	7.7395	0.0007204
7.7345	0.15588	7.7345	0.11914	7.7345	0.0007154	7.7345	0.0007154
7.7295	0.1568	7.7295	0.11923	7.7295	0.0007111	7.7295	0.0007109
7.7245	0.15683	7.7245	0.11902	7.7245	0.0007096	7.7245	0.0007097
7.7195	0.15695	7.7195	0.11897	7.7195	0.0007089	7.7195	0.0007088
7.7145	0.15705	7.7145	0.11892	7.7145	0.0007078	7.7145	0.0007078
7.7095	0.15678	7.7095	0.11878	7.7095	0.0007085	7.7095	0.0007083
7.7045	0.15667	7.7045	0.11852	7.7045	0.0007074	7.7045	0.0007073
7.6995	0.15743	7.6995	0.11849	7.6995	0.0007031	7.6995	0.0007031
7.6945	0.15762	7.6945	0.11795	7.6945	0.0006987	7.6945	0.0006988
7.6895	0.15631	7.6895	0.11655	7.6895	0.0006954	7.6895	0.0006953
7.6845	0.15336	7.6845	0.11426	7.6845	0.0006936	7.6845	0.0006936
7.6795	0.1495	7.6795	0.11174	7.6795	0.0007034	7.6795	0.0007036
7.6745	0.14771	7.6745	0.11004	7.6745	0.0007457	7.6745	0.0007457
7.6695	0.14909	7.6695	0.10957	7.6695	0.0008435	7.6695	0.0008434
7.6645	0.156	7.6645	0.11173	7.6645	0.0010692	7.6645	0.0010694
7.6595	0.16448	7.6595	0.11557	7.6595	0.001452	7.6595	0.0014521
7.6545	0.17041	7.6545	0.11856	7.6545	0.0017784	7.6545	0.0017784
7.6495	0.17284	7.6495	0.11993	7.6495	0.0019495	7.6495	0.0019495
7.6445	0.17151	7.6445	0.11941	7.6445	0.0019331	7.6445	0.0019329
7.6395	0.1684	7.6395	0.1177	7.6395	0.0017162	7.6395	0.0017164
7.6345	0.16354	7.6345	0.11499	7.6345	0.0013781	7.6345	0.0013782
7.6295	0.1605	7.6295	0.11346	7.6295	0.0012169	7.6295	0.0012171
7.6245	0.16074	7.6245	0.11367	7.6245	0.001246	7.6245	0.001246
7.6195	0.16651	7.6195	0.11648	7.6195	0.0015368	7.6195	0.0015368
7.6145	0.17777	7.6145	0.12273	7.6145	0.0023014	7.6145	0.0023016
7.6095	0.19096	7.6095	0.13143	7.6095	0.003845	7.6095	0.003845
7.6045	0.19965	7.6045	0.13765	7.6045	0.005331	7.6045	0.005331
7.5995	0.20155	7.5995	0.13892	7.5995	0.005513	7.5995	0.005512
7.5945	0.19973	7.5945	0.13765	7.5945	0.005258	7.5945	0.005258
7.5895	0.20146	7.5895	0.13891	7.5895	0.005583	7.5895	0.005583
7.5845	0.20829	7.5845	0.14396	7.5845	0.006952	7.5845	0.006952
7.5795	0.21917	7.5795	0.15245	7.5795	0.010141	7.5795	0.010141
7.5745	0.22908	7.5745	0.16118	7.5745	0.015029	7.5745	0.015029
7.5695	0.22775	7.5695	0.16309	7.5695	0.019042	7.5695	0.019042
7.5645	0.21236	7.5645	0.1543	7.5645	0.019975	7.5645	0.019975
7.5595	0.19582	7.5595	0.14319	7.5595	0.021234	7.5595	0.021234
7.5545	0.1854	7.5545	0.13613	7.5545	0.022386	7.5545	0.022386
7.5495	0.18294	7.5495	0.13447	7.5495	0.022692	7.5495	0.022692
7.5445	0.18862	7.5445	0.13832	7.5445	0.022013	7.5445	0.022013
7.5395	0.20037	7.5395	0.14627	7.5395	0.020794	7.5395	0.020794
7.5345	0.21493	7.5345	0.15594	7.5345	0.01988	7.5345	0.01988
7.5295	0.22578	7.5295	0.16219	7.5295	0.019326	7.5295	0.019326
7.5245	0.22868	7.5245	0.16333	7.5245	0.018649	7.5245	0.018649
7.5195	0.22631	7.5195	0.16234	7.5195	0.019149	7.5195	0.019149
7.5145	0.2143	7.5145	0.15554	7.5145	0.019902	7.5145	0.019902
7.5095	0.1957	7.5095	0.14311	7.5095	0.021273	7.5095	0.021273
7.5045	0.18171	7.5045	0.13368	7.5045	0.022708	7.5045	0.022708
7.4995	0.1775	7.4995	0.13085	7.4995	0.023207	7.4995	0.023207
7.4945	0.17817	7.4945	0.13132	7.4945	0.023025	7.4945	0.023025
7.4895	0.17906	7.4895	0.13191	7.4895	0.022949	7.4895	0.022949
7.4845	0.1766	7.4845	0.13025	7.4845	0.023288	7.4845	0.023288
7.4795	0.17	7.4795	0.12588	7.4795	0.023673	7.4795	0.023673
7.4745	0.16136	7.4745	0.12012	7.4745	0.023691	7.4745	0.023691
7.4695	0.15276	7.4695	0.11438	7.4695	0.023606	7.4695	0.023606
7.4645	0.14501	7.4645	0.10918	7.4645	0.023267	7.4645	0.023267
7.4595	0.13958	7.4595	0.10547	7.4595	0.022602	7.4595	0.022602
7.4545	0.13979	7.4545	0.1056	7.4545	0.022519	7.4545	0.022519
7.4495	0.14501	7.4495	0.10918	7.4495	0.023267	7.4495	0.023267
7.4445	0.15452	7.4445	0.11563	7.4445	0.024187	7.4445	0.024186
7.4395	0.1655	7.4395	0.12291	7.4395	0.024294	7.4395	0.024294
7.4345	0.1677	7.4345	0.12437	7.4345	0.02449	7.4345	0.02449
7.4295	0.13568	7.4295	0.10293	7.4295	0.022602	7.4295	0.022602
7.4245	0.11562	7.4245	0.08911	7.4245	0.015886	7.4245	0.015886
7.4195	0.12324	7.4195	0.09872	7.4195	0.015069	7.4195	0.01507
7.4145	0.12237	7.4145	0.10062	7.4145	0.013065	7.4145	0.013065
7.4095	0.12122	7.4095	0.10137	7.4095	0.012286	7.4095	0.012286
7.4045	0.12082	7.4045	0.10156	7.4045	0.012194	7.4045	0.012194
7.3995	0.12185	7.3995	0.10096	7.3995	0.012708	7.3995	0.012708
7.3945	0.12258	7.3945	0.10028	7.3945	0.013469	7.3945	0.013469
7.3895	0.12295	7.3895	0.09968	7.3895	0.014109	7.3895	0.014109
7.3845	0.12316	7.3845	0.09922	7.3845	0.014586	7.3845	0.014586
7.3795	0.12283	7.3795	0.09784	7.3795	0.015484	7.3795	0.015484
7.3745	0.1217	7.3745	0.0959	7.3745	0.01612	7.3745	0.01612
7.3695	0.12114	7.3695	0.09514	7.3695	0.016226	7.3695	0.016226
7.3645	0.12207	7.3645	0.09643	7.3645	0.016005	7.3645	0.016005
7.3595	0.12273	7.3595	0.09778	7.3595	0.015441	7.3595	0.015441
7.3545	0.12269	7.3545	0.09821	7.3545	0.015078	7.3545	0.015078
7.3495	0.12269	7.3495	0.09821	7.3495	0.015078	7.3495	0.015078
7.3445	0.12272	7.3445	0.098	7.3445	0.015259	7.3445	0.01526
7.3395	0.12265	7.3395	0.09807	7.3395	0.015151	7.3395	0.015151
7.3345	0.12267	7.3345	0.09865	7.3345	0.014749	7.3345	0.014749
7.3295	0.12253	7.3295	0.09993	7.3295	0.013779	7.3295	0.013779
7.3245	0.12139	7.3245	0.10112	7.3245	0.012653	7.3245	0.012653
7.3195	0.11936	7.3195	0.10204	7.3195	0.012103	7.3195	0.012103
7.3145	0.11698	7.3145	0.10232	7.3145	0.012212	7.3145	0.012212
7.3095	0.11515	7.3095	0.10212	7.3095	0.012386	7.3095	0.012386
7.3045	0.11431	7.3045	0.102	7.3045	0.01248	7.3045	0.01248
7.2995	0.11431	7.2995	0.102	7.2995	0.01248	7.2995	0.01248
7.2945	0.11447	7.2945	0.10196	7.2945	0.012444	7.2945	0.012444
7.2895	0.11484	7.2895	0.10196	7.2895	0.012397	7.2895	0.012397
7.2845	0.11484	7.2845	0.10196	7.2845	0.012397	7.2845	0.012397
7.2795	0.11423	7.2795	0.10189	7.2795	0.012462	7.2795	0.012462
7.2745	0.11281	7.2745	0.10149	7.2745	0.012579	7.2745	0.012579
7.2695	0.1099	7.2695	0.10006	7.2695	0.012569	7.2695	0.012569
7.2645	0.10527	7.2645	0.09702	7.2645	0.012	7.2645	0.012
7.2595	0.09838	7.2595	0.0918	7.2595	0.010486	7.2595	0.010486
7.2545	0.09022	7.2545	0.08499	7.2545	0.007874	7.2545	0.007874
7.2495	0.08342	7.2495	0.07914	7.2495	0.005229	7.2495	0.005229
7.2445	0.07932	7.2445	0.07569	7.2445	0.003488	7.2445	0.003488
7.2395	0.07725	7.2395	0.07399	7.2395	0.002543	7.2395	0.002543
7.2345	0.07629	7.2345	0.07324	7.2345	0.0020677	7.2345	0.0020678
7.2295	0.076	7.2295	0.07303	7.2295	0.0019102	7.2295	0.0019102
7.2245	0.07629	7.2245	0.07327	7.2245	0.0020303	7.2245	0.0020302
7.2195	0.07682	7.2195	0.07369	7.2195	0.0022963	7.2195	0.0022964
7.2145	0.07779	7.2145	0.07445	7.2145	0.0027723	7.2145	0.0027721
7.2095	0.07959	7.2095	0.07593	7.2095	0.003578	7.2095	0.003578
7.2045	0.08216	7.2045	0.0781	7.2045	0.004657	7.2045	0.004657
7.1995	0.08541	7.1995	0.08085	7.1995	0.005914	7.1995	0.005914
7.1945	0.08868	7.1945	0.0836	7.1945	0.007071	7.1945	0.007071
7.1895	0.09087	7.1895	0.08541	7.1895	0.007822	7.1895	0.007821
7.1845	0.09183	7.1845	0.08626	7.1845	0.00824	7.1845	0.00824
7.1795	0.09092	7.1795	0.08553	7.1795	0.007995	7.1795	0.007995
7.1745	0.08713	7.1745	0.08232	7.1745	0.006628	7.1745	0.006628
7.1695	0.08137	7.1695	0.07743	7.1695	0.004327	7.1695	0.004327
7.1645	0.07622	7.1645	0.07326	7.1645	0.0019498	7.1645	0.0019497
7.1595	0.07546	7.1595	0.0731	7.1595	0.0009309	7.1595	0.000931
7.1545	0.07656	7.1545	0.07398	7.1545	0.0007653	7.1545	0.0007653
7.1495	0.0772	7.1495	0.07388	7.1495	0.0007384	7.1495	0.0007383
7.1445	0.07798	7.1445	0.07409	7.1445	0.0007347	7.1445	0.0007348
7.1395	0.07768	7.1395	0.07389	7.1395	0.000734	7.1395	0.0007341
7.1345	0.07722	7.1345	0.07382	7.1345	0.0007362	7.1345	0.0007362
7.1295	0.07691	7.1295	0.07392	7.1295	0.0007438	7.1295	0.0007438
7.1245	0.07675	7.1245	0.07402	7.1245	0.0007511	7.1245	0.0007509
7.1195	0.07659	7.1195	0.07401	7.1195	0.0007624	7.1195	0.0007622
7.1145	0.07643	7.1145	0.07391	7.1145	0.0007766	7.1145	0.0007764
7.1095	0.07633	7.1095	0.07386	7.1095	0.000786	7.1095	0.0007859
7.1045	0.07624	7.1045	0.07381	7.1045	0.0007941	7.1045	0.0007942
7.0995	0.07619	7.0995	0.07377	7.0995	0.0008002	7.0995	0.0008003
7.0945	0.07614	7.0945	0.07376	7.0945	0.000801	7.0945	0.0008011
7.0895	0.07608	7.0895	0.07373	7.0895	0.000805	7.0895	0.0008048
7.0845	0.0761	7.0845	0.07372	7.0845	0.0008072	7.0845	0.0008072
7.0795	0.07614	7.0795	0.07376	7.0795	0.000801	7.0795	0.0008011
7.0745	0.07626	7.0745	0.07385	7.0745	0.0007893	7.0745	0.0007892
7.0695	0.07639	7.0695	0.07391	7.0695	0.0007788	7.0695	0.0007788
7.0645	0.07653	7.0645	0.07399	7.0645	0.0007671	7.0645	0.0007672
7.0595	0.0766	7.0595	0.07399	7.0595	0.000762	7.0595	0.000762
7.0545	0.07659	7.0545	0.07397	7.0545	0.0007635	7.0545	0.0007634
7.0495	0.07654	7.0495	0.07397	7.0495	0.0007671	7.0495	0.000767
7.0445	0.07643	7.0445	0.07395	7.0445	0.0007748	7.0445	0.000775
7.0395	0.07632	7.0395	0.07389	7.0395	0.0007839	7.0395	0.000784
7.0345	0.07626	7.0345	0.07385	7.0345	0.0007893	7.0345	0.0007892
7.0295	0.07635	7.0295	0.0739	7.0295	0.0007817	7.0295	0.0007816
7.0245	0.07647	7.0245	0.07395	7.0245	0.0007726	7.0245	0.0007727
7.0195	0.07661	7.0195	0.07397	7.0195	0.000762	7.0195	0.000762
7.0145	0.07676	7.0145	0.07398	7.0145	0.0007518	7.0145	0.0007516
7.0095	0.07689	7.0095	0.07394	7.0095	0.0007438	7.0095	0.0007438
7.0045	0.07704	7.0045	0.07386	7.0045	0.0007391	7.0045	0.0007391
6.9995	0.07734	6.9995	0.07386	6.9995	0.0007362	6.9995	0.0007362
6.9945	0.07776	6.9945	0.07396	6.9945	0.0007344	6.9945	0.0007346
6.9895	0.07853	6.9895	0.07437	6.9895	0.0007347	6.9895	0.0007348
6.9845	0.07949	6.9845	0.07503	6.9845	0.0007362	6.9845	0.0007364
6.9795	0.08017	6.9795	0.07549	6.9795	0.0007373	6.9795	0.0007374
6.9745	0.08077	6.9745	0.07594	6.9745	0.0007387	6.9745	0.0007388
6.9695	0.08092	6.9695	0.07609	6.9695	0.0007395	6.9695	0.0007393
6.9645	0.08067	6.9645	0.07589	6.9645	0.0007387	6.9645	0.0007386
6.9595	0.08077	6.9595	0.07594	6.9595	0.0007387	6.9595	0.0007388
6.9545	0.08156	6.9545	0.07655	6.9545	0.0007406	6.9545	0.0007405
6.9495	0.08331	6.9495	0.07788	6.9495	0.0007446	6.9495	0.0007447
6.9445	0.08643	6.9445	0.08028	6.9445	0.0007544	6.9445	0.0007544
6.9395	0.08879	6.9395	0.08197	6.9395	0.0007668	6.9395	0.0007667
6.9345	0.08976	6.9345	0.0826	6.9345	0.000774	6.9345	0.0007738
6.9295	0.08999	6.9295	0.08274	6.9295	0.0007769	6.9295	0.0007769
6.9245	0.08999	6.9245	0.08274	6.9245	0.0007766	6.9245	0.0007764
6.9195	0.08976	6.9195	0.0826	6.9195	0.000774	6.9195	0.0007738
6.9145	0.08947	6.9145	0.08242	6.9145	0.0007722	6.9145	0.0007719
6.9095	0.08931	6.9095	0.0823	6.9095	0.0007711	6.9095	0.0007712
6.9045	0.08951	6.9045	0.08245	6.9045	0.0007719	6.9045	0.0007717
6.8995	0.09	6.8995	0.08275	6.8995	0.0007762	6.8995	0.0007762
6.8945	0.09098	6.8945	0.08336	6.8945	0.000786	6.8945	0.0007859
6.8895	0.0927	6.8895	0.0846	6.8895	0.0008017	6.8895	0.0008015
6.8845	0.09562	6.8845	0.08701	6.8845	0.0008213	6.8845	0.0008214
6.8795	0.09906	6.8795	0.09004	6.8795	0.0008406	6.8795	0.0008406
6.8745	0.09995	6.8745	0.09086	6.8745	0.0008454	6.8745	0.0008453
6.8695	0.09794	6.8695	0.08904	6.8695	0.0008344	6.8695	0.0008347
6.8645	0.09624	6.8645	0.08755	6.8645	0.000825	6.8645	0.000825
6.8595	0.09608	6.8595	0.08738	6.8595	0.0008246	6.8595	0.0008247
6.8545	0.09816	6.8545	0.08922	6.8545	0.0008363	6.8545	0.0008361
6.8495	0.10226	6.8495	0.09292	6.8495	0.0008574	6.8495	0.0008574
6.8445	0.10759	6.8445	0.0978	6.8445	0.0008868	6.8445	0.000887
6.8395	0.11034	6.8395	0.10031	6.8395	0.0009069	6.8395	0.0009068
6.8345	0.11088	6.8345	0.10081	6.8345	0.000909	6.8345	0.0009092
6.8295	0.11144	6.8295	0.1013	6.8295	0.0009156	6.8295	0.0009158
6.8245	0.11305	6.8245	0.10274	6.8245	0.0009312	6.8245	0.0009312
6.8195	0.11125	6.8195	0.10112	6.8195	0.0009163	6.8195	0.0009163
6.8145	0.10536	6.8145	0.09576	6.8145	0.0008745	6.8145	0.0008747
6.8095	0.09984	6.8095	0.09074	6.8095	0.0008446	6.8095	0.0008448
6.8045	0.09932	6.8045	0.09026	6.8045	0.0008421	6.8045	0.0008422
6.7995	0.10492	6.7995	0.09536	6.7995	0.0008723	6.7995	0.0008723
6.7945	0.11223	6.7945	0.10199	6.7945	0.0009254	6.7945	0.0009255
6.7895	0.1155	6.7895	0.10472	6.7895	0.0009804	6.7895	0.0009804
6.7845	0.11559	6.7845	0.10442	6.7845	0.0010331	6.7845	0.001033
6.7795	0.11462	6.7795	0.10317	6.7795	0.0010779	6.7795	0.0010782
6.7745	0.11347	6.7745	0.10183	6.7745	0.0011187	6.7745	0.0011186
6.7695	0.11365	6.7695	0.10204	6.7695	0.0011143	6.7695	0.0011144
6.7645	0.11457	6.7645	0.10313	6.7645	0.001079	6.7645	0.0010791
6.7595	0.11569	6.7595	0.10448	6.7595	0.0010364	6.7595	0.0010365
6.7545	0.11571	6.7545	0.1046	6.7545	0.0010244	6.7545	0.0010245
6.7495	0.11516	6.7495	0.10385	6.7495	0.0010553	6.7495	0.0010555
6.7445	0.11314	6.7445	0.10144	6.7445	0.0011358	6.7445	0.0011357
6.7395	0.11217	6.7395	0.10013	6.7395	0.0012475	6.7395	0.0012476
6.7345	0.11212	6.7345	0.09977	6.7345	0.0013472	6.7345	0.001347
6.7295	0.11231	6.7295	0.09963	6.7295	0.0014338	6.7295	0.0014339
6.7245	0.11237	6.7245	0.09936	6.7245	0.0014957	6.7245	0.0014956
6.7195	0.11234	6.7195	0.09897	6.7195	0.0015281	6.7195	0.001528
6.7145	0.11235	6.7145	0.09899	6.7145	0.0015353	6.7145	0.0015354
6.7095	0.11238	6.7095	0.09924	6.7095	0.0015142	6.7095	0.0015143
6.7045	0.11236	6.7045	0.09946	6.7045	0.0014775	6.7045	0.0014776
6.6995	0.11229	6.6995	0.09953	6.6995	0.0014444	6.6995	0.0014443
6.6945	0.11224	6.6945	0.09964	6.6945	0.0014105	6.6945	0.0014107
6.6895	0.11218	6.6895	0.09977	6.6895	0.0013749	6.6895	0.0013747
6.6845	0.11215	6.6845	0.09979	6.6845	0.0013654	6.6845	0.0013655
6.6795	0.11228	6.6795	0.09981	6.6795	0.001397	6.6795	0.0013972
6.6745	0.11246	6.6745	0.09951	6.6745	0.0015011	6.6745	0.0015011
6.6695	0.11231	6.6695	0.09758	6.6695	0.001678	6.6695	0.0016778
6.6645	0.11264	6.6645	0.09489	6.6645	0.0018814	6.6645	0.0018816
6.6595	0.11456	6.6595	0.09226	6.6595	0.0021027	6.6595	0.0021026
6.6545	0.11646	6.6545	0.09065	6.6545	0.0022613	6.6545	0.0022614
6.6495	0.11756	6.6495	0.08967	6.6495	0.0023589	6.6495	0.0023589
6.6445	0.11819	6.6445	0.08903	6.6445	0.0024211	6.6445	0.0024211
6.6395	0.11902	6.6395	0.08854	6.6395	0.0024746	6.6395	0.0024746
6.6345	0.12025	6.6345	0.08679	6.6345	0.0026373	6.6345	0.0026372
6.6295	0.12047	6.6295	0.08331	6.6295	0.0029488	6.6295	0.0029486
6.6245	0.11942	6.6245	0.0799	6.6245	0.003281	6.6245	0.003281
6.6195	0.11816	6.6195	0.07784	6.6195	0.003515	6.6195	0.003515
6.6145	0.11835	6.6145	0.07783	6.6145	0.003502	6.6145	0.003502
6.6095	0.11855	6.6095	0.07852	6.6095	0.003438	6.6095	0.003438
6.6045	0.11814	6.6045	0.07748	6.6045	0.003542	6.6045	0.003541
6.5995	0.11692	6.5995	0.07536	6.5995	0.003765	6.5995	0.003765
6.5945	0.11563	6.5945	0.07405	6.5945	0.003955	6.5945	0.003955
6.5895	0.11651	6.5895	0.07506	6.5895	0.00382	6.5895	0.00382
6.5845	0.11873	6.5845	0.07781	6.5845	0.00348	6.5845	0.00348
6.5795	0.12003	6.5795	0.08096	6.5795	0.003169	6.5795	0.003168
6.5745	0.12017	6.5745	0.08259	6.5745	0.0030183	6.5745	0.0030182
6.5695	0.1199	6.5695	0.08126	6.5695	0.0031453	6.5695	0.0031453
6.5645	0.11875	6.5645	0.07817	6.5645	0.003453	6.5645	0.003453
6.5595	0.11555	6.5595	0.07411	6.5595	0.003969	6.5595	0.003969
6.5545	0.11207	6.5545	0.07054	6.5545	0.004595	6.5545	0.004595
6.5495	0.11033	6.5495	0.06872	6.5495	0.005007	6.5495	0.005007
6.5445	0.1099	6.5445	0.06836	6.5445	0.005052	6.5445	0.005052
6.5395	0.1099	6.5395	0.06836	6.5395	0.005052	6.5395	0.005052
6.5345	0.10928	6.5345	0.06767	6.5345	0.005244	6.5345	0.005244
6.5295	0.10866	6.5295	0.06685	6.5295	0.005513	6.5295	0.005513
6.5245	0.10845	6.5245	0.06647	6.5245	0.005653	6.5245	0.005653
6.5195	0.10848	6.5195	0.06692	6.5195	0.005427	6.5195	0.005427
6.5145	0.10992	6.5145	0.06825	6.5145	0.005133	6.5145	0.005133
6.5095	0.11079	6.5095	0.06921	6.5095	0.004885	6.5095	0.004885
6.5045	0.11037	6.5045	0.06885	6.5045	0.004929	6.5045	0.004929
6.4995	0.10911	6.4995	0.06718	6.4995	0.005462	6.4995	0.005462
6.4945	0.11	6.4945	0.0649	6.4945	0.006754	6.4945	0.006754
6.4895	0.12079	6.4895	0.06534	6.4895	0.008602	6.4895	0.008602
6.4845	0.13571	6.4845	0.06775	6.4845	0.010175	6.4845	0.010174
6.4795	0.14346	6.4795	0.06913	6.4795	0.010929	6.4795	0.010929
6.4745	0.14346	6.4745	0.06913	6.4745	0.010929	6.4745	0.010929
6.4695	0.14015	6.4695	0.06855	6.4695	0.010605	6.4695	0.010605
6.4645	0.13521	6.4645	0.06757	6.4645	0.010163	6.4645	0.010162
6.4595	0.13327	6.4595	0.06728	6.4595	0.009954	6.4595	0.009953
6.4545	0.13546	6.4545	0.06766	6.4545	0.010168	6.4545	0.010169
6.4495	0.14337	6.4495	0.06908	6.4495	0.010927	6.4495	0.010927
6.4445	0.15616	6.4445	0.0717	6.4445	0.012119	6.4445	0.012119
6.4395	0.17187	6.4395	0.0752	6.4395	0.013682	6.4395	0.013682
6.4345	0.18081	6.4345	0.07795	6.4345	0.014858	6.4345	0.014858
6.4295	0.18206	6.4295	0.07854	6.4295	0.015096	6.4295	0.015096
6.4245	0.17866	6.4245	0.07699	6.4245	0.014457	6.4245	0.014457
6.4195	0.16899	6.4195	0.07435	6.4195	0.013314	6.4195	0.013314
6.4145	0.16162	6.4145	0.07268	6.4145	0.012583	6.4145	0.012583
6.4095	0.16939	6.4095	0.07438	6.4095	0.013328	6.4095	0.013328
6.4045	0.18381	6.4045	0.07848	6.4045	0.015107	6.4045	0.015107
6.3995	0.18411	6.3995	0.08188	6.3995	0.016354	6.3995	0.016354
6.3945	0.16563	6.3945	0.08559	6.3945	0.016722	6.3945	0.016722
6.3895	0.14442	6.3895	0.08833	6.3895	0.016045	6.3895	0.016045
6.3845	0.13199	6.3845	0.08953	6.3845	0.015268	6.3845	0.015268
6.3795	0.13029	6.3795	0.08964	6.3795	0.015122	6.3795	0.015122
6.3745	0.13736	6.3745	0.08902	6.3745	0.015607	6.3745	0.015606
6.3695	0.1493	6.3695	0.0877	6.3695	0.016205	6.3695	0.016205
6.3645	0.16138	6.3645	0.08606	6.3645	0.016526	6.3645	0.016526
6.3595	0.16516	6.3595	0.08554	6.3595	0.016616	6.3595	0.016616
6.3545	0.16156	6.3545	0.08611	6.3545	0.016595	6.3545	0.016595
6.3495	0.154	6.3495	0.08707	6.3495	0.016342	6.3495	0.016342
6.3445	0.1493	6.3445	0.0877	6.3445	0.016205	6.3445	0.016205
6.3395	0.14641	6.3395	0.08807	6.3395	0.016111	6.3395	0.016111
6.3345	0.14838	6.3345	0.08781	6.3345	0.016168	6.3345	0.016168
6.3295	0.15188	6.3295	0.08743	6.3295	0.016359	6.3295	0.016359
6.3245	0.15479	6.3245	0.08706	6.3245	0.016456	6.3245	0.016456
6.3195	0.15103	6.3195	0.08751	6.3195	0.0163	6.3195	0.0163
6.3145	0.14093	6.3145	0.08871	6.3145	0.015864	6.3145	0.015863
6.3095	0.12912	6.3095	0.08978	6.3095	0.015065	6.3095	0.015065
6.3045	0.12077	6.3045	0.09026	6.3045	0.014305	6.3045	0.014305
6.2995	0.11502	6.2995	0.09086	6.2995	0.013789	6.2995	0.013789
6.2945	0.11179	6.2945	0.09222	6.2945	0.013696	6.2945	0.013696
6.2895	0.1105	6.2895	0.09493	6.2895	0.014003	6.2895	0.014003
6.2845	0.11077	6.2845	0.09852	6.2845	0.014351	6.2845	0.014351
6.2795	0.1119	6.2795	0.10188	6.2795	0.01433	6.2795	0.01433
6.2745	0.11298	6.2745	0.10437	6.2745	0.013808	6.2745	0.013808
6.2695	0.11306	6.2695	0.10497	6.2695	0.012814	6.2695	0.012814
6.2645	0.11215	6.2645	0.10416	6.2645	0.011692	6.2645	0.011692
6.2595	0.11126	6.2595	0.10323	6.2595	0.010879	6.2595	0.010879
6.2545	0.1111	6.2545	0.10304	6.2545	0.010718	6.2545	0.010718
6.2495	0.11162	6.2495	0.1036	6.2495	0.011204	6.2495	0.011204
6.2445	0.1126	6.2445	0.1046	6.2445	0.01216	6.2445	0.012161
6.2395	0.11326	6.2395	0.10507	6.2395	0.013285	6.2395	0.013285
6.2345	0.11292	6.2345	0.1042	6.2345	0.01396	6.2345	0.01396
6.2295	0.11237	6.2295	0.10304	6.2295	0.014267	6.2295	0.014267
6.2245	0.11224	6.2245	0.10276	6.2245	0.014309	6.2245	0.014309
6.2195	0.11258	6.2195	0.10351	6.2195	0.01422	6.2195	0.01422
6.2145	0.11305	6.2145	0.10446	6.2145	0.013905	6.2145	0.013905
6.2095	0.1132	6.2095	0.10498	6.2095	0.013263	6.2095	0.013263
6.2045	0.11267	6.2045	0.10464	6.2045	0.012298	6.2045	0.012298
6.1995	0.11163	6.1995	0.10363	6.1995	0.011207	6.1995	0.011207
6.1945	0.11042	6.1945	0.10233	6.1945	0.010141	6.1945	0.010141
6.1895	0.1096	6.1895	0.10134	6.1895	0.009132	6.1895	0.009132
6.1845	0.10991	6.1845	0.10141	6.1845	0.008209	6.1845	0.008209
6.1795	0.11191	6.1795	0.10308	6.1795	0.007452	6.1795	0.007452
6.1745	0.11514	6.1745	0.10595	6.1745	0.006973	6.1745	0.006973
6.1695	0.11933	6.1695	0.10977	6.1695	0.00675	6.1695	0.00675
6.1645	0.12267	6.1645	0.11282	6.1645	0.006847	6.1645	0.006847
6.1595	0.12432	6.1595	0.11432	6.1595	0.007056	6.1595	0.007056
6.1545	0.123	6.1545	0.11312	6.1545	0.006922	6.1545	0.006922
6.1495	0.11905	6.1495	0.10951	6.1495	0.006788	6.1495	0.006788
6.1445	0.11373	6.1445	0.10468	6.1445	0.007091	6.1445	0.007091
6.1395	0.11058	6.1395	0.10195	6.1395	0.007887	6.1395	0.007887
6.1345	0.10986	6.1345	0.10149	6.1345	0.008754	6.1345	0.008754
6.1295	0.10987	6.1295	0.10158	6.1295	0.0091	6.1295	0.0091
6.1245	0.10987	6.1245	0.10149	6.1245	0.008687	6.1245	0.008687
6.1195	0.11096	6.1195	0.10226	6.1195	0.007732	6.1195	0.007732
6.1145	0.11523	6.1145	0.10605	6.1145	0.007001	6.1145	0.007001
6.1095	0.12138	6.1095	0.11164	6.1095	0.006976	6.1095	0.006976
6.1045	0.12683	6.1045	0.11661	6.1045	0.007841	6.1045	0.007841
6.0995	0.12967	6.0995	0.11921	6.0995	0.008632	6.0995	0.008632
6.0945	0.1297	6.0945	0.11923	6.0945	0.008427	6.0945	0.008427
6.0895	0.12726	6.0895	0.11701	6.0895	0.00749	6.0895	0.00749
6.0845	0.12333	6.0845	0.11342	6.0845	0.006951	6.0845	0.006951
6.0795	0.11901	6.0795	0.10947	6.0795	0.006753	6.0795	0.006753
6.0745	0.11553	6.0745	0.1063	6.0745	0.006876	6.0745	0.006877
6.0695	0.11434	6.0695	0.10524	6.0695	0.007054	6.0695	0.007054
6.0645	0.1146	6.0645	0.10547	6.0645	0.007026	6.0645	0.007026
6.0595	0.11679	6.0595	0.10745	6.0595	0.006824	6.0595	0.006824
6.0545	0.11873	6.0545	0.10922	6.0545	0.006791	6.0545	0.006791
6.0495	0.11772	6.0495	0.1083	6.0495	0.006783	6.0495	0.006783
6.0445	0.11477	6.0445	0.10562	6.0445	0.006974	6.0445	0.006974
6.0395	0.11283	6.0395	0.1039	6.0395	0.007313	6.0395	0.007313
6.0345	0.11243	6.0345	0.10354	6.0345	0.007391	6.0345	0.007391
6.0295	0.11309	6.0295	0.10415	6.0295	0.007364	6.0295	0.007364
6.0245	0.11373	6.0245	0.10472	6.0245	0.007259	6.0245	0.007259
6.0195	0.11467	6.0195	0.10556	6.0195	0.007137	6.0195	0.007137
6.0145	0.11616	6.0145	0.10691	6.0145	0.007093	6.0145	0.007093
6.0095	0.1181	6.0095	0.10866	6.0095	0.007011	6.0095	0.007011
6.0045	0.12104	6.0045	0.11133	6.0045	0.006906	6.0045	0.006906
5.9995	0.12789	5.9995	0.11758	5.9995	0.007646	5.9995	0.007647
5.9945	0.13635	5.9945	0.12533	5.9945	0.012075	5.9945	0.012074
5.9895	0.14335	5.9895	0.13196	5.9895	0.017748	5.9895	0.017748
5.9845	0.15212	5.9845	0.14038	5.9845	0.023001	5.9845	0.023001
5.9795	0.15512	5.9795	0.14324	5.9795	0.023973	5.9795	0.023973
5.9745	0.15212	5.9745	0.14037	5.9745	0.022848	5.9745	0.022848
5.9695	0.14748	5.9695	0.13593	5.9695	0.020384	5.9695	0.020383
5.9645	0.14264	5.9645	0.13129	5.9645	0.017142	5.9645	0.017142
5.9595	0.13937	5.9595	0.12818	5.9595	0.014537	5.9595	0.014537
5.9545	0.13774	5.9545	0.12665	5.9545	0.01325	5.9545	0.013249
5.9495	0.13841	5.9495	0.12728	5.9495	0.013774	5.9495	0.013774
5.9445	0.14189	5.9445	0.13057	5.9445	0.016556	5.9445	0.016556
5.9395	0.14742	5.9395	0.13587	5.9395	0.02058	5.9395	0.02058
5.9345	0.15426	5.9345	0.14241	5.9345	0.023585	5.9345	0.023584
5.9295	0.16062	5.9295	0.14834	5.9295	0.024427	5.9295	0.024427
5.9245	0.1657	5.9245	0.15289	5.9245	0.024047	5.9245	0.024047
5.9195	0.17011	5.9195	0.15663	5.9195	0.023474	5.9195	0.023474
5.9145	0.17524	5.9145	0.16073	5.9145	0.023344	5.9145	0.023343
5.9095	0.18174	5.9095	0.1656	5.9095	0.02413	5.9095	0.02413
5.9045	0.18851	5.9045	0.16994	5.9045	0.026612	5.9045	0.026612
5.8995	0.19041	5.8995	0.16977	5.8995	0.029363	5.8995	0.029362
5.8945	0.18728	5.8945	0.16574	5.8945	0.030801	5.8945	0.0308
5.8895	0.18167	5.8895	0.16033	5.8895	0.030941	5.8895	0.03094
5.8845	0.17634	5.8845	0.15599	5.8845	0.03028	5.8845	0.030279
5.8795	0.17358	5.8795	0.15391	5.8795	0.029868	5.8795	0.029866
5.8745	0.17298	5.8745	0.15334	5.8745	0.029827	5.8745	0.029826
5.8695	0.17345	5.8695	0.15369	5.8695	0.0299	5.8695	0.029899
5.8645	0.17345	5.8645	0.15369	5.8645	0.0299	5.8645	0.029899
5.8595	0.17243	5.8595	0.15287	5.8595	0.029762	5.8595	0.02976
5.8545	0.17003	5.8545	0.15108	5.8545	0.029371	5.8545	0.029369
5.8495	0.1679	5.8495	0.14962	5.8495	0.028985	5.8495	0.028983
5.8445	0.16672	5.8445	0.14887	5.8445	0.028765	5.8445	0.028763
5.8395	0.16432	5.8395	0.14746	5.8395	0.028302	5.8395	0.0283
5.8345	0.16318	5.8345	0.14687	5.8345	0.028076	5.8345	0.028074
5.8295	0.16563	5.8295	0.1482	5.8295	0.028557	5.8295	0.028555
5.8245	0.1738	5.8245	0.15384	5.8245	0.030004	5.8245	0.030002
5.8195	0.17986	5.8195	0.15866	5.8195	0.030866	5.8195	0.030865
5.8145	0.18185	5.8145	0.16037	5.8145	0.031064	5.8145	0.031063
5.8095	0.18422	5.8095	0.16248	5.8095	0.031223	5.8095	0.031222
5.8045	0.18675	5.8045	0.16488	5.8045	0.031255	5.8045	0.031254
5.7995	0.18765	5.7995	0.16585	5.7995	0.03111	5.7995	0.03111
5.7945	0.18694	5.7945	0.16513	5.7945	0.031156	5.7945	0.031155
5.7895	0.18599	5.7895	0.16428	5.7895	0.031095	5.7895	0.031094
5.7845	0.18656	5.7845	0.16477	5.7845	0.031171	5.7845	0.03117
5.7795	0.18709	5.7795	0.16536	5.7795	0.031047	5.7795	0.031046
5.7745	0.18765	5.7745	0.16585	5.7745	0.03111	5.7745	0.03111
5.7695	0.18743	5.7695	0.16571	5.7695	0.03102	5.7695	0.031019
5.7645	0.1856	5.7645	0.16391	5.7645	0.0311	5.7645	0.031099
5.7595	0.18271	5.7595	0.16119	5.7595	0.031075	5.7595	0.031074
5.7545	0.17631	5.7545	0.15585	5.7545	0.030346	5.7545	0.030345
5.7495	0.16872	5.7495	0.15018	5.7495	0.029137	5.7495	0.029135
5.7445	0.16336	5.7445	0.14703	5.7445	0.028107	5.7445	0.028105
5.7395	0.16091	5.7395	0.14604	5.7395	0.027616	5.7395	0.027614
5.7345	0.16002	5.7345	0.14606	5.7345	0.027429	5.7345	0.027426
5.7295	0.15982	5.7295	0.14649	5.7295	0.027389	5.7295	0.027385
5.7245	0.15973	5.7245	0.147	5.7245	0.027375	5.7245	0.027372
5.7195	0.16019	5.7195	0.14789	5.7195	0.027493	5.7195	0.027489
5.7145	0.1608	5.7145	0.14868	5.7145	0.027654	5.7145	0.027649
5.7095	0.16163	5.7095	0.14955	5.7095	0.027878	5.7095	0.027872
5.7045	0.1624	5.7045	0.15029	5.7045	0.028087	5.7045	0.02808
5.6995	0.16259	5.6995	0.15046	5.6995	0.028139	5.6995	0.028132
5.6945	0.16251	5.6945	0.15033	5.6945	0.028114	5.6945	0.028107
5.6895	0.16169	5.6895	0.14967	5.6895	0.027894	5.6895	0.027888
5.6845	0.16119	5.6845	0.1491	5.6845	0.027758	5.6845	0.027752
5.6795	0.16096	5.6795	0.14893	5.6795	0.027694	5.6795	0.027688
5.6745	0.16092	5.6745	0.14882	5.6745	0.027687	5.6745	0.027681
5.6695	0.16057	5.6695	0.14841	5.6695	0.027593	5.6695	0.027588
5.6645	0.16047	5.6645	0.14828	5.6645	0.027566	5.6645	0.027561
5.6595	0.1624	5.6595	0.15029	5.6595	0.028087	5.6595	0.02808
5.6545	0.16932	5.6545	0.15481	5.6545	0.029693	5.6545	0.029679
5.6495	0.18006	5.6495	0.16042	5.6495	0.031137	5.6495	0.031105
5.6445	0.18846	5.6445	0.16469	5.6445	0.03175	5.6445	0.0317
5.6395	0.18745	5.6395	0.16413	5.6395	0.03181	5.6395	0.03176
5.6345	0.18218	5.6345	0.16149	5.6345	0.031492	5.6345	0.031458
5.6295	0.17671	5.6295	0.15877	5.6295	0.03095	5.6295	0.030925
5.6245	0.17299	5.6245	0.15688	5.6245	0.030445	5.6245	0.030426
5.6195	0.1683	5.6195	0.15435	5.6195	0.029585	5.6195	0.029573
5.6145	0.1647	5.6145	0.15213	5.6145	0.02872	5.6145	0.028711
5.6095	0.16632	5.6095	0.15313	5.6095	0.029112	5.6095	0.029101
5.6045	0.17569	5.6045	0.15823	5.6045	0.030774	5.6045	0.030751
5.5995	0.20276	5.5995	0.17203	5.5995	0.03241	5.5995	0.03233
5.5945	0.25114	5.5945	0.19954	5.5945	0.03265	5.5945	0.03239
5.5895	0.30217	5.5895	0.23299	5.5895	0.03174	5.5895	0.031028
5.5845	0.30053	5.5845	0.23248	5.5845	0.02973	5.5845	0.028125
5.5795	0.25744	5.5795	0.2021	5.5795	0.026979	5.5795	0.024777
5.5745	0.2409	5.5745	0.19214	5.5745	0.025909	5.5745	0.023135
5.5695	0.23387	5.5695	0.18798	5.5695	0.026181	5.5695	0.022316
5.5645	0.23084	5.5645	0.18596	5.5645	0.026579	5.5645	0.021954
5.5595	0.23132	5.5595	0.18635	5.5595	0.026457	5.5595	0.022021
5.5545	0.23137	5.5545	0.18628	5.5545	0.026549	5.5545	0.022009
5.5495	0.22994	5.5495	0.18526	5.5495	0.026794	5.5495	0.021808
5.5445	0.2285	5.5445	0.18426	5.5445	0.02701	5.5445	0.021607
5.5395	0.22891	5.5395	0.18457	5.5395	0.026923	5.5395	0.021689
5.5345	0.23192	5.5345	0.1866	5.5345	0.026528	5.5345	0.022066
5.5295	0.23653	5.5295	0.18958	5.5295	0.026046	5.5295	0.022626
5.5245	0.24071	5.5245	0.19201	5.5245	0.026045	5.5245	0.023098
5.5195	0.24071	5.5195	0.19201	5.5195	0.026045	5.5195	0.023098
5.5145	0.2389	5.5145	0.19095	5.5145	0.026049	5.5145	0.022895
5.5095	0.24094	5.5095	0.19214	5.5095	0.02612	5.5095	0.023113
5.5045	0.25034	5.5045	0.19776	5.5045	0.026482	5.5045	0.024093
5.4995	0.26426	5.4995	0.20682	5.4995	0.027439	5.4995	0.025306
5.4945	0.26912	5.4945	0.21008	5.4945	0.027776	5.4945	0.025704
5.4895	0.26064	5.4895	0.20438	5.4895	0.02719	5.4895	0.025008
5.4845	0.2474	5.4845	0.19591	5.4845	0.026267	5.4845	0.023823
5.4795	0.23555	5.4795	0.18893	5.4795	0.026182	5.4795	0.022507
5.4745	0.22565	5.4745	0.18225	5.4745	0.027476	5.4745	0.0212
5.4695	0.21898	5.4695	0.17818	5.4695	0.027547	5.4695	0.019195
5.4645	0.21769	5.4645	0.17885	5.4645	0.024748	5.4645	0.017042
5.4595	0.21992	5.4595	0.18109	5.4595	0.021289	5.4595	0.015374
5.4545	0.22157	5.4545	0.18232	5.4545	0.019472	5.4545	0.014545
5.4495	0.22322	5.4495	0.18315	5.4495	0.018285	5.4495	0.014015
5.4445	0.22921	5.4445	0.18506	5.4445	0.015372	5.4445	0.012673
5.4395	0.24316	5.4395	0.18576	5.4395	0.011841	5.4395	0.010759
5.4345	0.25245	5.4345	0.18261	5.4345	0.01027	5.4345	0.009646
5.4295	0.25443	5.4295	0.18019	5.4295	0.009793	5.4295	0.009253
5.4245	0.2541	5.4245	0.18083	5.4245	0.009901	5.4245	0.009345
5.4195	0.25126	5.4195	0.18339	5.4195	0.010484	5.4195	0.009813
5.4145	0.24469	5.4145	0.18575	5.4145	0.011542	5.4145	0.010582
5.4095	0.23819	5.4095	0.18604	5.4095	0.012823	5.4095	0.011349
5.4045	0.23251	5.4045	0.18564	5.4045	0.014272	5.4045	0.012128
5.3995	0.22985	5.3995	0.18519	5.3995	0.01514	5.3995	0.01256
5.3945	0.22985	5.3945	0.18519	5.3945	0.01514	5.3945	0.01256
5.3895	0.23116	5.3895	0.18544	5.3895	0.014694	5.3895	0.01234
5.3845	0.22798	5.3845	0.18477	5.3845	0.015854	5.3845	0.012903
5.3795	0.22278	5.3795	0.18295	5.3795	0.018578	5.3795	0.014146
5.3745	0.21893	5.3745	0.18045	5.3745	0.022215	5.3745	0.015785
5.3695	0.21776	5.3695	0.179	5.3695	0.02449	5.3695	0.016904
5.3645	0.21769	5.3645	0.17885	5.3645	0.024748	5.3645	0.017042
5.3595	0.21847	5.3595	0.17977	5.3595	0.023317	5.3595	0.016344
5.3545	0.21965	5.3545	0.18106	5.3545	0.021304	5.3545	0.015367
5.3495	0.22081	5.3495	0.1817	5.3495	0.020394	5.3495	0.014964
5.3445	0.21872	5.3445	0.18025	5.3445	0.022514	5.3445	0.015925
5.3395	0.21769	5.3395	0.17885	5.3395	0.024748	5.3395	0.017042
5.3345	0.21769	5.3345	0.17885	5.3345	0.024748	5.3345	0.017042
5.3295	0.22086	5.3295	0.1819	5.3295	0.02008	5.3295	0.014816
5.3245	0.23675	5.3245	0.18601	5.3245	0.013151	5.3245	0.011533
5.3195	0.25428	5.3195	0.18051	5.3195	0.009846	5.3195	0.009298
5.3145	0.24761	5.3145	0.1723	5.3145	0.00888	5.3145	0.008422
5.3095	0.23168	5.3095	0.17224	5.3095	0.008985	5.3095	0.008472
5.3045	0.22054	5.3045	0.17607	5.3045	0.009863	5.3045	0.009215
5.2995	0.2172	5.2995	0.17949	5.2995	0.011095	5.2995	0.010265
5.2945	0.21599	5.2945	0.18246	5.2945	0.012329	5.2945	0.011317
5.2895	0.21888	5.2895	0.18583	5.2895	0.014239	5.2895	0.012934
5.2845	0.22785	5.2845	0.19162	5.2845	0.018086	5.2845	0.016173
5.2795	0.23984	5.2795	0.19879	5.2795	0.023111	5.2795	0.02036
5.2745	0.25247	5.2745	0.20728	5.2745	0.028937	5.2745	0.025131
5.2695	0.26293	5.2695	0.21516	5.2695	0.03416	5.2695	0.029295
5.2645	0.27027	5.2645	0.22101	5.2645	0.03791	5.2645	0.03223
5.2595	0.27673	5.2595	0.22627	5.2595	0.04123	5.2595	0.03477
5.2545	0.28198	5.2545	0.23057	5.2545	0.0439	5.2545	0.0368
5.2495	0.28134	5.2495	0.23006	5.2495	0.04363	5.2495	0.03663
5.2445	0.2729	5.2445	0.22309	5.2445	0.03928	5.2445	0.03331
5.2395	0.26681	5.2395	0.21813	5.2395	0.03612	5.2395	0.030868
5.2345	0.2729	5.2345	0.22309	5.2345	0.03928	5.2345	0.03331
5.2295	0.2857	5.2295	0.23361	5.2295	0.04577	5.2295	0.0382
5.2245	0.28134	5.2245	0.23006	5.2245	0.04363	5.2245	0.03663
5.2195	0.27343	5.2195	0.22358	5.2195	0.03954	5.2195	0.03348
5.2145	0.27957	5.2145	0.22859	5.2145	0.04272	5.2145	0.03594
5.2095	0.30407	5.2095	0.24852	5.2095	0.05486	5.2095	0.04495
5.2045	0.3197	5.2045	0.26055	5.2045	0.06201	5.2045	0.05017
5.1995	0.30407	5.1995	0.24852	5.1995	0.05486	5.1995	0.04495
5.1945	0.29163	5.1945	0.23842	5.1945	0.04872	5.1945	0.0404
5.1895	0.27615	5.1895	0.22577	5.1895	0.04097	5.1895	0.03461
5.1845	0.26121	5.1845	0.21368	5.1845	0.03323	5.1845	0.028594
5.1795	0.25247	5.1795	0.20728	5.1795	0.028937	5.1795	0.025131
5.1745	0.24865	5.1745	0.20442	5.1745	0.02703	5.1745	0.023597
5.1695	0.24748	5.1695	0.20362	5.1695	0.026481	5.1695	0.023148
5.1645	0.23964	5.1645	0.19856	5.1645	0.022961	5.1645	0.020243
5.1595	0.22819	5.1595	0.19178	5.1595	0.018214	5.1595	0.016277
5.1545	0.22173	5.1545	0.1879	5.1545	0.015557	5.1545	0.014046
5.1495	0.21992	5.1495	0.18663	5.1495	0.014743	5.1495	0.01336
5.1445	0.22351	5.1445	0.18889	5.1445	0.016258	5.1445	0.014634
5.1395	0.23208	5.1395	0.1941	5.1395	0.019838	5.1395	0.017632
5.1345	0.24312	5.1345	0.20088	5.1345	0.024562	5.1345	0.021558
5.1295	0.25274	5.1295	0.20763	5.1295	0.02914	5.1295	0.025273
5.1245	0.26293	5.1245	0.21516	5.1245	0.03416	5.1245	0.029295
5.1195	0.27027	5.1195	0.22101	5.1195	0.03791	5.1195	0.03223
5.1145	0.27078	5.1145	0.22151	5.1145	0.03818	5.1145	0.0324
5.1095	0.26476	5.1095	0.21673	5.1095	0.03512	5.1095	0.03002
5.1045	0.25125	5.1045	0.2064	5.1045	0.028347	5.1045	0.024653
5.0995	0.23901	5.0995	0.19837	5.0995	0.022809	5.0995	0.020101
5.0945	0.23177	5.0945	0.19391	5.0945	0.019694	5.0945	0.017516
5.0895	0.23208	5.0895	0.1941	5.0895	0.019838	5.0895	0.017632
5.0845	0.23594	5.0845	0.19646	5.0845	0.021476	5.0845	0.018996
5.0795	0.24007	5.0795	0.19904	5.0795	0.023275	5.0795	0.020485
5.0745	0.24007	5.0745	0.19904	5.0745	0.023275	5.0745	0.020485
5.0695	0.24334	5.0695	0.20116	5.0695	0.024734	5.0695	0.021688
5.0645	0.24674	5.0645	0.20343	5.0645	0.026296	5.0645	0.022966
5.0595	0.24791	5.0595	0.20423	5.0595	0.02684	5.0595	0.02341
5.0545	0.26055	5.0545	0.21346	5.0545	0.03299	5.0545	0.028349
5.0495	0.29236	5.0495	0.23894	5.0495	0.04899	5.0495	0.04057
5.0445	0.339	5.0445	0.27495	5.0445	0.07053	5.0445	0.0564
5.0395	0.3825	5.0395	0.30486	5.0395	0.08843	5.0395	0.06954
5.0345	0.4071	5.0345	0.3202	5.0345	0.09799	5.0345	0.07644
5.0295	0.4223	5.0295	0.329	5.0295	0.10376	5.0295	0.08045
5.0245	0.4391	5.0245	0.3384	5.0245	0.11013	5.0245	0.08471
5.0195	0.4503	5.0195	0.3447	5.0195	0.11459	5.0195	0.08747
5.0145	0.4457	5.0145	0.3423	5.0145	0.1129	5.0145	0.08639
5.0095	0.4227	5.0095	0.3294	5.0095	0.10391	5.0095	0.08063
5.0045	0.3937	5.0045	0.312	5.0045	0.09282	5.0045	0.07274
4.9995	0.3767	4.9995	0.30125	4.9995	0.08619	4.9995	0.06791
4.9945	0.3724	4.9945	0.29842	4.9945	0.08447	4.9945	0.06665
4.9895	0.3753	4.9895	0.30038	4.9895	0.08565	4.9895	0.06751
4.9845	0.3805	4.9845	0.30383	4.9845	0.08773	4.9845	0.06905
4.9795	0.4029	4.9795	0.3179	4.9795	0.09641	4.9795	0.07537
4.9745	0.4405	4.9745	0.3392	4.9745	0.11059	4.9745	0.08508
4.9695	0.4671	4.9695	0.3547	4.9695	0.12179	4.9695	0.09186
4.9645	0.486	4.9645	0.3679	4.9645	0.13105	4.9645	0.09771
4.9595	0.5142	4.9595	0.3907	4.9595	0.14727	4.9595	0.10866
4.9545	0.5521	4.9545	0.4234	4.9545	0.17332	4.9545	0.1265
4.9495	0.582	4.9495	0.4469	4.9495	0.1968	4.9495	0.14121
4.9445	0.5803	4.9445	0.4464	4.9445	0.19513	4.9445	0.14056
4.9395	0.5593	4.9395	0.4295	4.9395	0.17876	4.9395	0.1301
4.9345	0.537	4.9345	0.4104	4.9345	0.16294	4.9345	0.11937
4.9295	0.5227	4.9295	0.3981	4.9295	0.15277	4.9295	0.11246
4.9245	0.5148	4.9245	0.3912	4.9245	0.14769	4.9245	0.10895
4.9195	0.515	4.9195	0.3919	4.9195	0.14877	4.9195	0.10973
4.9145	0.5172	4.9145	0.3933	4.9145	0.14921	4.9145	0.11
4.9095	0.5227	4.9095	0.3981	4.9095	0.15277	4.9095	0.11245
4.9045	0.5252	4.9045	0.4002	4.9045	0.15441	4.9045	0.11359
4.8995	0.5226	4.8995	0.398	4.8995	0.15271	4.8995	0.11241
4.8945	0.516	4.8945	0.3922	4.8945	0.14841	4.8945	0.10945
4.8895	0.5137	4.8895	0.3906	4.8895	0.14749	4.8895	0.10884
4.8845	0.5204	4.8845	0.3962	4.8845	0.15175	4.8845	0.11176
4.8795	0.5397	4.8795	0.4128	4.8795	0.16436	4.8795	0.12044
4.8745	0.575	4.8745	0.4423	4.8745	0.19093	4.8745	0.13794
4.8695	0.6258	4.8695	0.4767	4.8695	0.23267	4.8695	0.16143
4.8645	0.6943	4.8645	0.5117	4.8645	0.28895	4.8645	0.18759
4.8595	0.7686	4.8595	0.543	4.8595	0.3418	4.8595	0.20834
4.8545	0.8238	4.8545	0.5895	4.8545	0.3639	4.8545	0.22563
4.8495	0.8423	4.8495	0.6387	4.8495	0.3546	4.8495	0.23665
4.8445	0.8162	4.8445	0.6651	4.8445	0.3218	4.8445	0.23468
4.8395	0.7434	4.8395	0.6455	4.8395	0.27593	4.8395	0.21674
4.8345	0.6395	4.8345	0.5789	4.8345	0.22802	4.8345	0.18654
4.8295	0.541	4.8295	0.4927	4.8295	0.18559	4.8295	0.15185
4.8245	0.4878	4.8245	0.4282	4.8245	0.15792	4.8245	0.12477
4.8195	0.4634	4.8195	0.3889	4.8195	0.1436	4.8195	0.10795
4.8145	0.4498	4.8145	0.3673	4.8145	0.13772	4.8145	0.0994
4.8095	0.4414	4.8095	0.3551	4.8095	0.13597	4.8095	0.0954
4.8045	0.4356	4.8045	0.3462	4.8045	0.13617	4.8045	0.09319
4.7995	0.4317	4.7995	0.3383	4.7995	0.13754	4.7995	0.09168
4.7945	0.4314	4.7945	0.3322	4.7945	0.14051	4.7945	0.09107
4.7895	0.4381	4.7895	0.3308	4.7895	0.14452	4.7895	0.09133
4.7845	0.4489	4.7845	0.3326	4.7845	0.14803	4.7845	0.09154
4.7795	0.4593	4.7795	0.3359	4.7795	0.15019	4.7795	0.0915
4.7745	0.4638	4.7745	0.3376	4.7745	0.15088	4.7745	0.09141
4.7695	0.4581	4.7695	0.3355	4.7695	0.14998	4.7695	0.09151
4.7645	0.4444	4.7645	0.3321	4.7645	0.1464	4.7645	0.09143
4.7595	0.4307	4.7595	0.3332	4.7595	0.13954	4.7595	0.09108
4.7545	0.4377	4.7545	0.3496	4.7545	0.13571	4.7545	0.09388
4.7495	0.4564	4.7495	0.3775	4.7495	0.14007	4.7495	0.10322
4.7445	0.4731	4.7445	0.4049	4.7445	0.14904	4.7445	0.11469
4.7395	0.4808	4.7395	0.4174	4.7395	0.15364	4.7395	0.12011
4.7345	0.4756	4.7345	0.4092	4.7345	0.15047	4.7345	0.11653
4.7295	0.4644	4.7295	0.3905	4.7295	0.14389	4.7295	0.10851
4.7245	0.4556	4.7245	0.3766	4.7245	0.14036	4.7245	0.10314
4.7195	0.4507	4.7195	0.3689	4.7195	0.13832	4.7195	0.10013
4.7145	0.4488	4.7145	0.366	4.7145	0.13775	4.7145	0.0991
4.7095	0.447	4.7095	0.3632	4.7095	0.13728	4.7095	0.09815
4.7045	0.4434	4.7045	0.358	4.7045	0.13656	4.7045	0.09644
4.6995	0.4363	4.6995	0.3473	4.6995	0.13611	4.6995	0.09346
4.6945	0.4314	4.6945	0.3368	4.6945	0.13809	4.6945	0.09148
4.6895	0.4338	4.6895	0.3321	4.6895	0.1417	4.6895	0.09119
4.6845	0.4362	4.6845	0.3315	4.6845	0.14315	4.6845	0.09125
4.6795	0.4319	4.6795	0.3319	4.6795	0.14092	4.6795	0.09108
4.6745	0.4319	4.6745	0.3386	4.6745	0.13745	4.6745	0.09173
4.6695	0.4396	4.6695	0.3521	4.6695	0.13645	4.6695	0.09486
4.6645	0.4494	4.6645	0.3669	4.6645	0.13793	4.6645	0.09942
4.6595	0.4543	4.6595	0.3745	4.6595	0.13956	4.6595	0.10219
4.6545	0.4485	4.6545	0.3656	4.6545	0.13767	4.6545	0.09895
4.6495	0.4362	4.6495	0.3471	4.6495	0.13612	4.6495	0.09341
4.6445	0.4324	4.6445	0.3358	4.6445	0.1391	4.6445	0.09149
4.6395	0.4327	4.6395	0.3327	4.6395	0.14088	4.6395	0.09118
4.6345	0.4319	4.6345	0.3336	4.6345	0.13998	4.6345	0.09121
4.6295	0.4325	4.6295	0.3355	4.6295	0.13933	4.6295	0.09145
4.6245	0.432	4.6245	0.3333	4.6245	0.14019	4.6245	0.09119
4.6195	0.4386	4.6195	0.3321	4.6195	0.14381	4.6195	0.0913
4.6145	0.4519	4.6145	0.3339	4.6145	0.14838	4.6145	0.09147
4.6095	0.4679	4.6095	0.3401	4.6095	0.15069	4.6095	0.09122
4.6045	0.4714	4.6045	0.3421	4.6045	0.15069	4.6045	0.09113
4.5995	0.4618	4.5995	0.3377	4.5995	0.14988	4.5995	0.09132
4.5945	0.4527	4.5945	0.3355	4.5945	0.14747	4.5945	0.09132
4.5895	0.4468	4.5895	0.3331	4.5895	0.1467	4.5895	0.0914
4.5845	0.4514	4.5845	0.3342	4.5845	0.1479	4.5845	0.09141
4.5795	0.4646	4.5795	0.3383	4.5795	0.15064	4.5795	0.09133
4.5745	0.49	4.5745	0.3515	4.5745	0.15174	4.5745	0.09078
4.5695	0.5172	4.5695	0.3714	4.5695	0.14969	4.5695	0.09162
4.5645	0.5309	4.5645	0.3843	4.5645	0.14795	4.5645	0.09379
4.5595	0.5286	4.5595	0.3821	4.5595	0.14822	4.5595	0.09332
4.5545	0.5202	4.5545	0.3746	4.5545	0.14927	4.5545	0.09236
4.5495	0.5166	4.5495	0.3715	4.5495	0.14966	4.5495	0.09194
4.5445	0.5129	4.5445	0.3678	4.5445	0.1502	4.5445	0.09126
4.5395	0.5069	4.5395	0.3625	4.5395	0.15105	4.5395	0.09068
4.5345	0.5078	4.5345	0.3637	4.5345	0.15074	4.5345	0.09097
4.5295	0.5254	4.5295	0.3788	4.5295	0.14864	4.5295	0.0927
4.5245	0.5557	4.5245	0.4117	4.5245	0.14725	4.5245	0.10294
4.5195	0.5873	4.5195	0.4446	4.5195	0.15718	4.5195	0.11911
4.5145	0.6083	4.5145	0.4589	4.5145	0.1648	4.5145	0.12258
4.5095	0.6186	4.5095	0.466	4.5095	0.165	4.5095	0.12181
4.5045	0.6219	4.5045	0.469	4.5045	0.16364	4.5045	0.12098
4.4995	0.6228	4.4995	0.4699	4.4995	0.16296	4.4995	0.12061
4.4945	0.6225	4.4945	0.4696	4.4945	0.16319	4.4945	0.12073
4.4895	0.6214	4.4895	0.4684	4.4895	0.16401	4.4895	0.12119
4.4845	0.6167	4.4845	0.4645	4.4845	0.16529	4.4845	0.12207
4.4795	0.6082	4.4795	0.4588	4.4795	0.16477	4.4795	0.12259
4.4745	0.6009	4.4745	0.4544	4.4745	0.16285	4.4745	0.12235
4.4695	0.5968	4.4695	0.4517	4.4695	0.16133	4.4695	0.1218
4.4645	0.5882	4.4645	0.4453	4.4645	0.15756	4.4645	0.11942
4.4595	0.5769	4.4595	0.4349	4.4595	0.1527	4.4595	0.11431
4.4545	0.5752	4.4545	0.4332	4.4545	0.15203	4.4545	0.11338
4.4495	0.5873	4.4495	0.4442	4.4495	0.15718	4.4495	0.11873
4.4445	0.6054	4.4445	0.4572	4.4445	0.16417	4.4445	0.12258
4.4395	0.6197	4.4395	0.4669	4.4395	0.16472	4.4395	0.12161
4.4345	0.623	4.4345	0.4702	4.4345	0.16271	4.4345	0.12047
4.4295	0.6226	4.4295	0.4692	4.4295	0.16426	4.4295	0.12127
4.4245	0.6227	4.4245	0.4693	4.4245	0.1642	4.4245	0.12123
4.4195	0.6208	4.4195	0.4743	4.4195	0.14982	4.4195	0.11325
4.4145	0.5786	4.4145	0.4518	4.4145	0.12239	4.4145	0.0953
4.4095	0.5628	4.4095	0.4346	4.4095	0.12525	4.4095	0.09801
4.4045	0.5619	4.4045	0.4275	4.4045	0.13441	4.4045	0.10486
4.3995	0.562	4.3995	0.4249	4.3995	0.13907	4.3995	0.10818
4.3945	0.5618	4.3945	0.4241	4.3945	0.14024	4.3945	0.10898
4.3895	0.5618	4.3895	0.424	4.3895	0.14033	4.3895	0.10903
4.3845	0.5619	4.3845	0.4237	4.3845	0.14108	4.3845	0.10959
4.3795	0.5618	4.3795	0.4233	4.3795	0.14164	4.3795	0.10996
4.3745	0.5618	4.3745	0.4235	4.3745	0.14147	4.3745	0.10984
4.3695	0.562	4.3695	0.4248	4.3695	0.13917	4.3695	0.10825
4.3645	0.5619	4.3645	0.4272	4.3645	0.13496	4.3645	0.10526
4.3595	0.5619	4.3595	0.4275	4.3595	0.13443	4.3595	0.10488
4.3545	0.562	4.3545	0.425	4.3545	0.13881	4.3545	0.10799
4.3495	0.5607	4.3495	0.4214	4.3495	0.14274	4.3495	0.11047
4.3445	0.5594	4.3445	0.4183	4.3445	0.14546	4.3445	0.11207
4.3395	0.5588	4.3395	0.4171	4.3395	0.14636	4.3395	0.11258
4.3345	0.5597	4.3345	0.419	4.3345	0.145	4.3345	0.11184
4.3295	0.5611	4.3295	0.4223	4.3295	0.14217	4.3295	0.11018
4.3245	0.562	4.3245	0.4251	4.3245	0.13873	4.3245	0.10795
4.3195	0.562	4.3195	0.4264	4.3195	0.1364	4.3195	0.1063
4.3145	0.562	4.3145	0.4264	4.3145	0.13629	4.3145	0.10622
4.3095	0.5619	4.3095	0.4263	4.3095	0.13648	4.3095	0.10633
4.3045	0.5619	4.3045	0.4262	4.3045	0.13668	4.3045	0.10647
4.2995	0.5619	4.2995	0.4248	4.2995	0.13912	4.2995	0.10821
4.2945	0.5607	4.2945	0.421	4.2945	0.14375	4.2945	0.11121
4.2895	0.5573	4.2895	0.414	4.2895	0.14776	4.2895	0.11315
4.2845	0.5547	4.2845	0.4077	4.2845	0.14985	4.2845	0.11371
4.2795	0.5544	4.2795	0.4057	4.2795	0.15022	4.2795	0.11366
4.2745	0.555	4.2745	0.4085	4.2745	0.14964	4.2745	0.11368
4.2695	0.5567	4.2695	0.4124	4.2695	0.14819	4.2695	0.11321
4.2645	0.5575	4.2645	0.4142	4.2645	0.14748	4.2645	0.11297
4.2595	0.5576	4.2595	0.4146	4.2595	0.14734	4.2595	0.11292
4.2545	0.5571	4.2545	0.4133	4.2545	0.14784	4.2545	0.1131
4.2495	0.5558	4.2495	0.4104	4.2495	0.14897	4.2495	0.11349
4.2445	0.554	4.2445	0.4049	4.2445	0.1505	4.2445	0.11374
4.2395	0.5538	4.2395	0.3963	4.2395	0.15162	4.2395	0.11325
4.2345	0.5579	4.2345	0.3885	4.2345	0.15051	4.2345	0.11149
4.2295	0.5642	4.2295	0.3847	4.2295	0.14844	4.2295	0.10964
4.2245	0.5728	4.2245	0.384	4.2245	0.14639	4.2245	0.10798
4.2195	0.5819	4.2195	0.3864	4.2195	0.14573	4.2195	0.10713
4.2145	0.5874	4.2145	0.3881	4.2145	0.14544	4.2145	0.10667
4.2095	0.5852	4.2095	0.3872	4.2095	0.14538	4.2095	0.10677
4.2045	0.5746	4.2045	0.3842	4.2045	0.1461	4.2045	0.10773
4.1995	0.5635	4.1995	0.3849	4.1995	0.14864	4.1995	0.10981
4.1945	0.5576	4.1945	0.3888	4.1945	0.15062	4.1945	0.11161
4.1895	0.556	4.1895	0.3903	4.1895	0.15119	4.1895	0.11216
4.1845	0.5584	4.1845	0.3874	4.1845	0.15037	4.1845	0.11127
4.1795	0.563	4.1795	0.3846	4.1795	0.14874	4.1795	0.10986
4.1745	0.566	4.1745	0.3843	4.1745	0.14793	4.1745	0.10923
4.1695	0.5637	4.1695	0.3849	4.1695	0.1486	4.1695	0.10978
4.1645	0.5591	4.1645	0.3868	4.1645	0.15011	4.1645	0.11102
4.1595	0.5604	4.1595	0.3865	4.1595	0.14968	4.1595	0.1107
4.1545	0.5734	4.1545	0.3841	4.1545	0.14628	4.1545	0.10789
4.1495	0.6041	4.1495	0.3965	4.1495	0.14784	4.1495	0.10667
4.1445	0.6437	4.1445	0.418	4.1445	0.16119	4.1445	0.10838
4.1395	0.6755	4.1395	0.4302	4.1395	0.17252	4.1395	0.1088
4.1345	0.6842	4.1345	0.4328	4.1345	0.17514	4.1345	0.10866
4.1295	0.6743	4.1295	0.4298	4.1295	0.17214	4.1295	0.10881
4.1245	0.6563	4.1245	0.4234	4.1245	0.1659	4.1245	0.10871
4.1195	0.639	4.1195	0.4155	4.1195	0.15938	4.1195	0.10815
4.1145	0.6248	4.1145	0.4082	4.1145	0.15415	4.1145	0.10754
4.1095	0.6139	4.1095	0.4021	4.1095	0.15027	4.1095	0.107
4.1045	0.6092	4.1045	0.3994	4.1045	0.14886	4.1045	0.10678
4.0995	0.6174	4.0995	0.4042	4.0995	0.15141	4.0995	0.10718
4.0945	0.6429	4.0945	0.4176	4.0945	0.1609	4.0945	0.10836
4.0895	0.6821	4.0895	0.4319	4.0895	0.17431	4.0895	0.10859
4.0845	0.7095	4.0845	0.4383	4.0845	0.17861	4.0845	0.10601
4.0795	0.7105	4.0795	0.4386	4.0795	0.17128	4.0795	0.10157
4.0745	0.7013	4.0745	0.439	4.0745	0.16222	4.0745	0.09791
4.0695	0.6961	4.0695	0.4393	4.0695	0.15774	4.0695	0.09621
4.0645	0.6892	4.0645	0.4407	4.0645	0.15248	4.0645	0.09434
4.0595	0.6817	4.0595	0.443	4.0595	0.14704	4.0595	0.09242
4.0545	0.6794	4.0545	0.4439	4.0545	0.14538	4.0545	0.09183
4.0495	0.6839	4.0495	0.4427	4.0495	0.14874	4.0495	0.093
4.0445	0.6945	4.0445	0.4396	4.0445	0.15648	4.0445	0.09576
4.0395	0.7058	4.0395	0.4384	4.0395	0.16575	4.0395	0.09919
4.0345	0.7129	4.0345	0.4387	4.0345	0.17352	4.0345	0.10246
4.0295	0.7137	4.0295	0.4389	4.0295	0.17789	4.0295	0.10485
4.0245	0.7127	4.0245	0.439	4.0245	0.17988	4.0245	0.10617
4.0195	0.7104	4.0195	0.4385	4.0195	0.17935	4.0195	0.10627
4.0145	0.7104	4.0145	0.4384	4.0145	0.17838	4.0145	0.10571
4.0095	0.7136	4.0095	0.4389	4.0095	0.17803	4.0095	0.10495
4.0045	0.7141	4.0045	0.4389	4.0045	0.17649	4.0045	0.10398
3.9995	0.7134	3.9995	0.4387	3.9995	0.17443	3.9995	0.1029
3.9945	0.71	3.9945	0.4386	3.9945	0.17067	3.9945	0.10131
3.9895	0.7029	3.9895	0.4388	3.9895	0.16357	3.9895	0.09842
3.9845	0.6846	3.9845	0.4416	3.9845	0.14902	3.9845	0.09313
3.9795	0.6614	3.9795	0.4523	3.9795	0.13272	3.9795	0.08695
3.9745	0.6435	3.9745	0.4603	3.9745	0.11948	3.9745	0.08046
3.9695	0.6323	3.9695	0.4608	3.9695	0.10865	3.9695	0.07389
3.9645	0.6237	3.9645	0.4579	3.9645	0.09756	3.9645	0.06677
3.9595	0.6216	3.9595	0.4516	3.9595	0.08761	3.9595	0.06018
3.9545	0.6227	3.9545	0.4485	3.9545	0.08323	3.9545	0.0573
3.9495	0.623	3.9495	0.4516	3.9495	0.08791	3.9495	0.06041
3.9445	0.628	3.9445	0.4607	3.9445	0.10437	3.9445	0.07125
3.9395	0.6436	3.9395	0.4602	3.9395	0.11952	3.9395	0.08048
3.9345	0.6458	3.9345	0.4595	3.9345	0.12129	3.9345	0.08145
3.9295	0.6316	3.9295	0.4616	3.9295	0.10854	3.9295	0.07392
3.9245	0.6219	3.9245	0.4547	3.9245	0.09209	3.9245	0.06314
3.9195	0.6222	3.9195	0.4495	3.9195	0.0847	3.9195	0.05827
3.9145	0.6222	3.9145	0.4495	3.9145	0.08468	3.9145	0.05825
3.9095	0.6221	3.9095	0.4497	3.9095	0.08491	3.9095	0.0584
3.9045	0.6239	3.9045	0.4468	3.9045	0.08083	3.9045	0.05576
3.8995	0.6312	3.8995	0.442	3.8995	0.07342	3.8995	0.05112
3.8945	0.6461	3.8945	0.4394	3.8945	0.06586	3.8945	0.04678
3.8895	0.6627	3.8895	0.44	3.8895	0.06027	3.8895	0.04389
3.8845	0.676	3.8845	0.4424	3.8845	0.05702	3.8845	0.04244
3.8795	0.6898	3.8795	0.4479	3.8795	0.05488	3.8795	0.04182
3.8745	0.7049	3.8745	0.4552	3.8745	0.05275	3.8745	0.04132
3.8695	0.7151	3.8695	0.4609	3.8695	0.05147	3.8695	0.04109
3.8645	0.7186	3.8645	0.4636	3.8645	0.05122	3.8645	0.04114
3.8595	0.7162	3.8595	0.4619	3.8595	0.05143	3.8595	0.04114
3.8545	0.7124	3.8545	0.46	3.8545	0.05197	3.8545	0.04127
3.8495	0.7153	3.8495	0.4619	3.8495	0.05168	3.8495	0.04125
3.8445	0.7309	3.8445	0.4697	3.8445	0.04945	3.8445	0.0407
3.8395	0.7528	3.8395	0.4828	3.8395	0.04686	3.8395	0.04028
3.8345	0.7777	3.8345	0.4942	3.8345	0.04411	3.8345	0.03966
3.8295	0.8086	3.8295	0.4943	3.8295	0.04165	3.8295	0.03881
3.8245	0.8536	3.8245	0.491	3.8245	0.03997	3.8245	0.0382
3.8195	0.9223	3.8195	0.5118	3.8195	0.0402	3.8195	0.03857
3.8145	0.9949	3.8145	0.5537	3.8145	0.0424	3.8145	0.03994
3.8095	1.0377	3.8095	0.5797	3.8095	0.04427	3.8095	0.04103
3.8045	1.0345	3.8045	0.5778	3.8045	0.04411	3.8045	0.04094
3.7995	0.9859	3.7995	0.5484	3.7995	0.04208	3.7995	0.03974
3.7945	0.9064	3.7945	0.5075	3.7945	0.0402	3.7945	0.03851
3.7895	0.8402	3.7895	0.4924	3.7895	0.04042	3.7895	0.03837
3.7845	0.8083	3.7845	0.4941	3.7845	0.04178	3.7845	0.03886
3.7795	0.8062	3.7795	0.4943	3.7795	0.04191	3.7795	0.0389
3.7745	0.8269	3.7745	0.4927	3.7745	0.0408	3.7745	0.0385
3.7695	0.866	3.7695	0.4952	3.7695	0.04006	3.7695	0.03829
3.7645	0.9022	3.7645	0.5045	3.7645	0.04005	3.7645	0.03842
3.7595	0.9186	3.7595	0.5101	3.7595	0.04014	3.7595	0.03852
3.7545	0.9132	3.7545	0.5077	3.7545	0.04007	3.7545	0.03847
3.7495	0.8915	3.7495	0.502	3.7495	0.04007	3.7495	0.03839
3.7445	0.8575	3.7445	0.4913	3.7445	0.03993	3.7445	0.03819
3.7395	0.8339	3.7395	0.4908	3.7395	0.04036	3.7395	0.03832
3.7345	0.8265	3.7345	0.4922	3.7345	0.04071	3.7345	0.03845
3.7295	0.8396	3.7295	0.4915	3.7295	0.04032	3.7295	0.03832
3.7245	0.8855	3.7245	0.4972	3.7245	0.03983	3.7245	0.03825
3.7195	0.9637	3.7195	0.534	3.7195	0.04111	3.7195	0.03917
3.7145	1.0333	3.7145	0.577	3.7145	0.04405	3.7145	0.04091
3.7095	1.0435	3.7095	0.5834	3.7095	0.04437	3.7095	0.0411
3.7045	1.0234	3.7045	0.5709	3.7045	0.04341	3.7045	0.04055
3.6995	1.0327	3.6995	0.5766	3.6995	0.04402	3.6995	0.04089
3.6945	1.1098	3.6945	0.6229	3.6945	0.04846	3.6945	0.0434
3.6895	1.2139	3.6895	0.669	3.6895	0.06031	3.6895	0.04979
3.6845	1.2452	3.6845	0.6681	3.6845	0.07563	3.6845	0.05852
3.6795	1.2324	3.6795	0.662	3.6795	0.08628	3.6795	0.06581
3.6745	1.2241	3.6745	0.6618	3.6745	0.08947	3.6745	0.06843
3.6695	1.231	3.6695	0.664	3.6695	0.08552	3.6695	0.06562
3.6645	1.2452	3.6645	0.6685	3.6645	0.07498	3.6645	0.05812
3.6595	1.2257	3.6595	0.6716	3.6595	0.06284	3.6595	0.05114
3.6545	1.1891	3.6545	0.6624	3.6545	0.05586	3.6545	0.04742
3.6495	1.2045	3.6495	0.6705	3.6495	0.057	3.6495	0.04804
3.6445	1.2506	3.6445	0.6785	3.6445	0.06616	3.6445	0.05284
3.6395	1.2529	3.6395	0.663	3.6395	0.08011	3.6395	0.06069
3.6345	1.2145	3.6345	0.6566	3.6345	0.09321	3.6345	0.0707
3.6295	1.1986	3.6295	0.6604	3.6295	0.09752	3.6295	0.07507
3.6245	1.1951	3.6245	0.6616	3.6245	0.09848	3.6245	0.07609
3.6195	1.1912	3.6195	0.6632	3.6195	0.0996	3.6195	0.07732
3.6145	1.1771	3.6145	0.6694	3.6145	0.1036	3.6145	0.08181
3.6095	1.1724	3.6095	0.6723	3.6095	0.10513	3.6095	0.08359
3.6045	1.1824	3.6045	0.6663	3.6045	0.10194	3.6045	0.07989
3.5995	1.2113	3.5995	0.6559	3.5995	0.09407	3.5995	0.07131
3.5945	1.2202	3.5945	0.6547	3.5945	0.09175	3.5945	0.06911
3.5895	1.1948	3.5895	0.6606	3.5895	0.09842	3.5895	0.07589
3.5845	1.1863	3.5845	0.6643	3.5845	0.10081	3.5845	0.07858
3.5795	1.176	3.5795	0.67	3.5795	0.10394	3.5795	0.0822
3.5745	1.1563	3.5745	0.6844	3.5745	0.11136	3.5745	0.09063
3.5695	1.1245	3.5695	0.7063	3.5695	0.12995	3.5695	0.10732
3.5645	1.0967	3.5645	0.7031	3.5645	0.14948	3.5645	0.11879
3.5595	1.073	3.5595	0.6963	3.5595	0.17074	3.5595	0.13005
3.5545	1.0752	3.5545	0.7083	3.5545	0.18263	3.5545	0.13884
3.5495	1.076	3.5495	0.7098	3.5495	0.18349	3.5495	0.13956
3.5445	1.0965	3.5445	0.738	3.5445	0.19607	3.5445	0.15088
3.5395	1.0816	3.5395	0.7188	3.5395	0.18814	3.5395	0.14363
3.5345	1.0785	3.5345	0.714	3.5345	0.18579	3.5345	0.14155
3.5295	1.0741	3.5295	0.7061	3.5295	0.18121	3.5295	0.13766
3.5245	1.072	3.5245	0.6994	3.5245	0.17564	3.5245	0.13338
3.5195	1.0772	3.5195	0.6957	3.5195	0.16483	3.5195	0.12654
3.5145	1.075	3.5145	0.6956	3.5145	0.16751	3.5145	0.12807
3.5095	1.0721	3.5095	0.7002	3.5095	0.17647	3.5095	0.13398
3.5045	1.0741	3.5045	0.7061	3.5045	0.18121	3.5045	0.13766
3.4995	1.0741	3.4995	0.6958	3.4995	0.16885	3.4995	0.12887
3.4945	1.0721	3.4945	0.6999	3.4945	0.17619	3.4945	0.13378
3.4895	1.0882	3.4895	0.7277	3.4895	0.19203	3.4895	0.14718
3.4845	1.1278	3.4845	0.7702	3.4845	0.20813	3.4845	0.16081
3.4795	1.2613	3.4795	0.8525	3.4795	0.2534	3.4795	0.17065
3.4745	1.2925	3.4745	0.8648	3.4745	0.25818	3.4745	0.16561
3.4695	1.2375	3.4695	0.842	3.4695	0.24628	3.4695	0.17189
3.4645	1.3081	3.4645	0.8702	3.4645	0.25124	3.4645	0.15763
3.4595	1.3097	3.4595	0.8704	3.4595	0.24077	3.4595	0.15125
3.4545	1.2584	3.4545	0.839	3.4545	0.17211	3.4545	0.11763
3.4495	1.1212	3.4495	0.7378	3.4495	0.10593	3.4495	0.08226
3.4445	0.9926	3.4445	0.6528	3.4445	0.08698	3.4445	0.07334
3.4395	0.9321	3.4395	0.633	3.4395	0.08988	3.4395	0.07691
3.4345	0.9244	3.4345	0.6348	3.4345	0.09189	3.4345	0.07874
3.4295	0.9472	3.4295	0.6389	3.4295	0.08958	3.4295	0.07635
3.4245	0.994	3.4245	0.6577	3.4245	0.0895	3.4245	0.07495
3.4195	1.0354	3.4195	0.6822	3.4195	0.09439	3.4195	0.07702
3.4145	1.0402	3.4145	0.6841	3.4145	0.09402	3.4145	0.07668
3.4095	1.0198	3.4095	0.673	3.4095	0.09249	3.4095	0.07621
3.4045	0.9817	3.4045	0.6517	3.4045	0.08899	3.4045	0.07494
3.3995	0.9446	3.3995	0.6366	3.3995	0.08911	3.3995	0.07604
3.3945	0.9214	3.3945	0.6353	3.3945	0.09258	3.3945	0.07938
3.3895	0.9145	3.3895	0.6413	3.3895	0.09543	3.3895	0.08217
3.3845	0.9099	3.3845	0.6465	3.3845	0.09736	3.3845	0.08419
3.3795	0.911	3.3795	0.6499	3.3795	0.09694	3.3795	0.08428
3.3745	0.9144	3.3745	0.6471	3.3745	0.09312	3.3745	0.08163
3.3695	0.9186	3.3695	0.64	3.3695	0.08769	3.3695	0.07776
3.3645	0.9242	3.3645	0.6241	3.3645	0.07994	3.3645	0.07209
3.3595	0.9309	3.3595	0.6036	3.3595	0.07468	3.3595	0.06818
3.3545	0.9383	3.3545	0.5884	3.3545	0.07363	3.3545	0.06709
3.3495	0.9431	3.3495	0.5787	3.3495	0.07323	3.3495	0.06658
3.3445	0.9483	3.3445	0.5731	3.3445	0.07412	3.3445	0.0668
3.3395	0.9567	3.3395	0.5693	3.3395	0.07606	3.3395	0.06744
3.3345	0.9702	3.3345	0.5674	3.3345	0.07943	3.3345	0.06873
3.3295	0.9899	3.3295	0.5721	3.3295	0.08488	3.3295	0.07134
3.3245	1.0146	3.3245	0.5835	3.3245	0.09305	3.3245	0.07623
3.3195	1.0372	3.3195	0.5944	3.3195	0.10081	3.3195	0.08102
3.3145	1.0519	3.3145	0.6018	3.3145	0.10719	3.3145	0.08525
3.3095	1.0535	3.3095	0.6026	3.3095	0.10787	3.3095	0.08571
3.3045	1.0407	3.3045	0.5963	3.3045	0.1019	3.3045	0.08169
3.2995	1.0202	3.2995	0.5855	3.2995	0.09426	3.2995	0.07675
3.2945	1.0016	3.2945	0.5763	3.2945	0.08821	3.2945	0.07308
3.2895	0.9824	3.2895	0.5688	3.2895	0.08265	3.2895	0.07011
3.2845	0.9572	3.2845	0.5666	3.2845	0.07605	3.2845	0.06737
3.2795	0.9458	3.2795	0.5741	3.2795	0.07347	3.2795	0.06658
3.2745	0.9483	3.2745	0.5717	3.2745	0.07397	3.2745	0.06672
3.2695	0.9609	3.2695	0.5656	3.2695	0.07697	3.2695	0.06768
3.2645	0.9722	3.2645	0.5656	3.2645	0.07987	3.2645	0.06877
3.2595	0.981	3.2595	0.5676	3.2595	0.08219	3.2595	0.06979
3.2545	0.9942	3.2545	0.5726	3.2545	0.08587	3.2545	0.07166
3.2495	1.0198	3.2495	0.5852	3.2495	0.09387	3.2495	0.07642
3.2445	1.039	3.2445	0.5954	3.2445	0.10091	3.2445	0.08099
3.2395	1.0479	3.2395	0.6001	3.2395	0.10447	3.2395	0.08336
3.2345	1.0568	3.2345	0.605	3.2345	0.10796	3.2345	0.08569
3.2295	1.0723	3.2295	0.6127	3.2295	0.11515	3.2295	0.09053
3.2245	1.0822	3.2245	0.6171	3.2245	0.12057	3.2245	0.09418
3.2195	1.0866	3.2195	0.6191	3.2195	0.12295	3.2195	0.09577
3.2145	1.1016	3.2145	0.6255	3.2145	0.13128	3.2145	0.10136
3.2095	1.1204	3.2095	0.6307	3.2095	0.14442	3.2095	0.11021
3.2045	1.1256	3.2045	0.6277	3.2045	0.1507	3.2045	0.11486
3.1995	1.1234	3.1995	0.6253	3.1995	0.15004	3.1995	0.11477
3.1945	1.1247	3.1945	0.6281	3.1945	0.14968	3.1945	0.11414
3.1895	1.1226	3.1895	0.63	3.1895	0.14679	3.1895	0.11192
3.1845	1.1221	3.1845	0.63	3.1845	0.1463	3.1845	0.11157
3.1795	1.1242	3.1795	0.6293	3.1795	0.14859	3.1795	0.11324
3.1745	1.1245	3.1745	0.6271	3.1745	0.15001	3.1745	0.11449
3.1695	1.121	3.1695	0.6227	3.1695	0.14925	3.1695	0.11463
3.1645	1.1119	3.1645	0.6166	3.1645	0.14429	3.1645	0.11281
3.1595	1.1082	3.1595	0.6165	3.1595	0.14041	3.1595	0.11173
3.1545	1.109	3.1545	0.6178	3.1545	0.1396	3.1545	0.11169
3.1495	1.1108	3.1495	0.6193	3.1495	0.13933	3.1495	0.11179
3.1445	1.1134	3.1445	0.6217	3.1445	0.13857	3.1445	0.11187
3.1395	1.12	3.1395	0.6257	3.1395	0.13879	3.1395	0.11233
3.1345	1.1292	3.1345	0.6286	3.1345	0.1398	3.1345	0.11257
3.1295	1.1311	3.1295	0.6281	3.1295	0.14	3.1295	0.11235
3.1245	1.1184	3.1245	0.6244	3.1245	0.13878	3.1245	0.11216
3.1195	1.1113	3.1195	0.6203	3.1195	0.13865	3.1195	0.11174
3.1145	1.1091	3.1145	0.6188	3.1145	0.13854	3.1145	0.11155
3.1095	1.1125	3.1095	0.6221	3.1095	0.13799	3.1095	0.11183
3.1045	1.1238	3.1045	0.6284	3.1045	0.13913	3.1045	0.11279
3.0995	1.1332	3.0995	0.6322	3.0995	0.14045	3.0995	0.11333
3.0945	1.1191	3.0945	0.6269	3.0945	0.13846	3.0945	0.1126
3.0895	1.107	3.0895	0.6179	3.0895	0.13786	3.0895	0.11126
3.0845	1.1051	3.0845	0.6155	3.0845	0.13832	3.0845	0.11102
3.0795	1.1087	3.0795	0.6197	3.0795	0.13764	3.0795	0.11145
3.0745	1.1266	3.0745	0.6295	3.0745	0.13951	3.0745	0.11293
3.0695	1.1599	3.0695	0.6359	3.0695	0.14313	3.0695	0.11273
3.0645	1.1937	3.0645	0.6371	3.0645	0.14465	3.0645	0.11057
3.0595	1.2267	3.0595	0.6375	3.0595	0.14448	3.0595	0.10801
3.0545	1.2636	3.0545	0.6393	3.0545	0.14285	3.0545	0.10556
3.0495	1.2761	3.0495	0.6406	3.0495	0.14199	3.0495	0.10502
3.0445	1.2569	3.0445	0.6389	3.0445	0.14314	3.0445	0.10598
3.0395	1.2401	3.0395	0.6385	3.0395	0.14348	3.0395	0.10722
3.0345	1.241	3.0345	0.6388	3.0345	0.14315	3.0345	0.10726
3.0295	1.2557	3.0295	0.6393	3.0295	0.14292	3.0295	0.10622
3.0245	1.2749	3.0245	0.6405	3.0245	0.14205	3.0245	0.10509
3.0195	1.2713	3.0195	0.6403	3.0195	0.14223	3.0195	0.10529
3.0145	1.2461	3.0145	0.6388	3.0145	0.14329	3.0145	0.10683
3.0095	1.2322	3.0095	0.6381	3.0095	0.14371	3.0095	0.10775
3.0045	1.255	3.0045	0.6392	3.0045	0.14295	3.0045	0.10626
2.9995	1.3289	2.9995	0.645	2.9995	0.13905	2.9995	0.10231
2.9945	1.4311	2.9945	0.6599	2.9945	0.13199	2.9945	0.10078
2.9895	1.482	2.9895	0.6689	2.9895	0.12866	2.9895	0.10246
2.9845	1.4804	2.9845	0.6686	2.9845	0.12873	2.9845	0.10206
2.9795	1.4443	2.9795	0.6621	2.9795	0.13108	2.9795	0.10091
2.9745	1.4025	2.9745	0.6556	2.9745	0.13398	2.9745	0.10112
2.9695	1.4096	2.9695	0.6566	2.9695	0.1335	2.9695	0.1011
2.9645	1.4821	2.9645	0.6688	2.9645	0.1285	2.9645	0.10139
2.9595	1.5513	2.9595	0.681	2.9595	0.12433	2.9595	0.10595
2.9545	1.5369	2.9545	0.6753	2.9545	0.12417	2.9545	0.10871
2.9495	1.5003	2.9495	0.6671	2.9495	0.12407	2.9495	0.10788
2.9445	1.4874	2.9445	0.6646	2.9445	0.12385	2.9445	0.10724
2.9395	1.4828	2.9395	0.6642	2.9395	0.12342	2.9395	0.1066
2.9345	1.4723	2.9345	0.6618	2.9345	0.12347	2.9345	0.10635
2.9295	1.4369	2.9295	0.656	2.9295	0.12206	2.9295	0.10377
2.9245	1.3883	2.9245	0.6496	2.9245	0.11878	2.9245	0.09927
2.9195	1.3395	2.9195	0.645	2.9195	0.11391	2.9195	0.09391
2.9145	1.3111	2.9145	0.6431	2.9145	0.11037	2.9145	0.09049
2.9095	1.3093	2.9095	0.6436	2.9095	0.10947	2.9095	0.09004
2.9045	1.3423	2.9045	0.6459	2.9045	0.11355	2.9045	0.09395
2.8995	1.4008	2.8995	0.6511	2.8995	0.11977	2.8995	0.10051
2.8945	1.4466	2.8945	0.6575	2.8945	0.12252	2.8945	0.10453
2.8895	1.4484	2.8895	0.6584	2.8895	0.12212	2.8895	0.10429
2.8845	1.4096	2.8845	0.6522	2.8845	0.1204	2.8845	0.10135
2.8795	1.3193	2.8795	0.6436	2.8795	0.11142	2.8795	0.09149
2.8745	1.2174	2.8745	0.6397	2.8745	0.09503	2.8745	0.07827
2.8695	1.1361	2.8695	0.6364	2.8695	0.08092	2.8695	0.06789
2.8645	1.0871	2.8645	0.6342	2.8645	0.07216	2.8645	0.06177
2.8595	1.0514	2.8595	0.6311	2.8595	0.06615	2.8595	0.05777
2.8545	0.9963	2.8545	0.6224	2.8545	0.05828	2.8545	0.05269
2.8495	0.9201	2.8495	0.6043	2.8495	0.04979	2.8495	0.04743
2.8445	0.8758	2.8445	0.5865	2.8445	0.04908	2.8445	0.04796
2.8395	0.88	2.8395	0.591	2.8395	0.05289	2.8395	0.0518
2.8345	0.8859	2.8345	0.5956	2.8345	0.05432	2.8345	0.05317
2.8295	0.8793	2.8295	0.5904	2.8295	0.05269	2.8295	0.0516
2.8245	0.8793	2.8245	0.589	2.8245	0.05075	2.8245	0.04959
2.8195	0.8772	2.8195	0.5871	2.8195	0.04895	2.8195	0.0478
2.8145	0.8843	2.8145	0.5904	2.8145	0.04852	2.8145	0.0472
2.8095	0.8854	2.8095	0.5912	2.8095	0.04806	2.8095	0.04673
2.8045	0.879	2.8045	0.5895	2.8045	0.04694	2.8045	0.04582
2.7995	0.875	2.7995	0.5879	2.7995	0.04662	2.7995	0.04559
2.7945	0.8702	2.7945	0.5851	2.7945	0.04679	2.7945	0.04583
2.7895	0.864	2.7895	0.5811	2.7895	0.0473	2.7895	0.04642
2.7845	0.856	2.7845	0.5747	2.7845	0.04924	2.7845	0.04843
2.7795	0.8813	2.7795	0.5902	2.7795	0.05608	2.7795	0.05497
2.7745	0.9367	2.7745	0.6336	2.7745	0.06298	2.7745	0.06134
2.7695	0.9709	2.7695	0.662	2.7695	0.06625	2.7695	0.06427
2.7645	1.0371	2.7645	0.7184	2.7645	0.07204	2.7645	0.0693
2.7595	1.1443	2.7595	0.8105	2.7595	0.08213	2.7595	0.07784
2.7545	1.4305	2.7545	1.0442	2.7545	0.12253	2.7545	0.10973
2.7495	1.5527	2.7495	1.1165	2.7495	0.1578	2.7495	0.12576
2.7445	1.4941	2.7445	1.052	2.7445	0.1708	2.7445	0.11831
2.7395	1.3175	2.7395	0.8961	2.7395	0.19553	2.7395	0.10167
2.7345	1.1942	2.7345	0.7934	2.7345	0.2222	2.7345	0.09697
2.7295	1.1843	2.7295	0.7855	2.7295	0.22451	2.7295	0.09697
2.7245	1.0869	2.7245	0.7113	2.7245	0.24022	2.7245	0.09921
2.7195	0.9518	2.7195	0.6166	2.7195	0.22332	2.7195	0.09507
2.7145	0.8743	2.7145	0.5599	2.7145	0.20249	2.7145	0.08484
2.7095	0.8531	2.7095	0.5437	2.7095	0.19633	2.7095	0.08115
2.7045	0.8087	2.7045	0.5094	2.7045	0.18338	2.7045	0.0727
2.6995	0.7606	2.6995	0.4725	2.6995	0.16963	2.6995	0.0633
2.6945	0.7163	2.6945	0.4424	2.6945	0.15667	2.6945	0.05657
2.6895	0.6989	2.6895	0.4325	2.6895	0.15104	2.6895	0.05467
2.6845	0.6854	2.6845	0.4257	2.6845	0.14641	2.6845	0.05341
2.6795	0.6735	2.6795	0.4202	2.6795	0.14214	2.6795	0.05237
2.6745	0.6713	2.6745	0.4192	2.6745	0.14134	2.6745	0.05218
2.6695	0.664	2.6695	0.4159	2.6695	0.13865	2.6695	0.05157
2.6645	0.643	2.6645	0.4063	2.6645	0.13115	2.6645	0.05004
2.6595	0.6417	2.6595	0.4057	2.6595	0.13072	2.6595	0.04998
2.6545	0.6691	2.6545	0.4182	2.6545	0.14054	2.6545	0.052
2.6495	0.6709	2.6495	0.419	2.6495	0.14118	2.6495	0.05215
2.6445	0.6785	2.6445	0.4225	2.6445	0.14394	2.6445	0.0528
2.6395	0.7073	2.6395	0.4371	2.6395	0.15383	2.6395	0.05555
2.6345	0.7403	2.6345	0.4579	2.6345	0.16384	2.6345	0.05987
2.6295	0.7905	2.6295	0.4952	2.6295	0.17813	2.6295	0.06904
2.6245	0.8512	2.6245	0.5424	2.6245	0.19579	2.6245	0.08099
2.6195	0.8169	2.6195	0.5158	2.6195	0.18574	2.6195	0.07434
2.6145	0.7385	2.6145	0.4566	2.6145	0.16332	2.6145	0.05959
2.6095	0.6515	2.6095	0.4102	2.6095	0.13412	2.6095	0.05059
2.6045	0.6386	2.6045	0.4042	2.6045	0.12972	2.6045	0.04986
2.5995	0.6695	2.5995	0.4184	2.5995	0.14067	2.5995	0.05203
2.5945	0.7064	2.5945	0.4366	2.5945	0.15352	2.5945	0.05545
2.5895	0.7361	2.5895	0.4554	2.5895	0.16256	2.5895	0.05939
2.5845	0.7499	2.5845	0.4647	2.5845	0.16661	2.5845	0.06144
2.5795	0.7775	2.5795	0.4854	2.5795	0.17444	2.5795	0.06657
2.5745	0.7845	2.5745	0.4907	2.5745	0.17644	2.5745	0.06792
2.5695	0.7616	2.5695	0.4737	2.5695	0.16989	2.5695	0.06374
2.5645	0.7528	2.5645	0.4674	2.5645	0.16738	2.5645	0.06223
2.5595	0.7732	2.5595	0.4824	2.5595	0.17324	2.5595	0.06587
2.5545	0.8098	2.5545	0.5103	2.5545	0.18377	2.5545	0.07288
2.5495	0.8296	2.5495	0.5256	2.5495	0.18951	2.5495	0.07666
2.5445	0.8078	2.5445	0.5088	2.5445	0.18318	2.5445	0.07248
2.5395	0.7651	2.5395	0.4763	2.5395	0.1709	2.5395	0.06437
2.5345	0.7412	2.5345	0.4592	2.5345	0.16398	2.5345	0.06032
2.5295	0.7449	2.5295	0.4617	2.5295	0.16506	2.5295	0.0609
2.5245	0.7583	2.5245	0.4716	2.5245	0.16892	2.5245	0.0633
2.5195	0.7498	2.5195	0.4652	2.5195	0.1665	2.5195	0.06172
2.5145	0.7286	2.5145	0.4507	2.5145	0.16023	2.5145	0.05844
2.5095	0.7172	2.5095	0.444	2.5095	0.15666	2.5095	0.05705
2.5045	0.7217	2.5045	0.4463	2.5045	0.15813	2.5045	0.05749
2.4995	0.719	2.4995	0.4447	2.4995	0.1573	2.4995	0.05714
2.4945	0.6843	2.4945	0.4256	2.4945	0.14588	2.4945	0.05339
2.4895	0.6421	2.4895	0.4057	2.4895	0.13113	2.4895	0.05034
2.4845	0.6297	2.4845	0.4001	2.4845	0.12871	2.4845	0.0524
2.4795	0.6303	2.4795	0.4003	2.4795	0.1285	2.4795	0.05175
2.4745	0.6359	2.4745	0.4028	2.4745	0.12935	2.4745	0.05045
2.4695	0.635	2.4695	0.4024	2.4695	0.12915	2.4695	0.05051
2.4645	0.6297	2.4645	0.4001	2.4645	0.12874	2.4645	0.05245
2.4595	0.6333	2.4595	0.4033	2.4595	0.13222	2.4595	0.05709
2.4545	0.6317	2.4545	0.4022	2.4545	0.1316	2.4545	0.05664
2.4495	0.6317	2.4495	0.4019	2.4495	0.13077	2.4495	0.05517
2.4445	0.6295	2.4445	0.4002	2.4445	0.12914	2.4445	0.05324
2.4395	0.6295	2.4395	0.4002	2.4395	0.12908	2.4395	0.05314
2.4345	0.6315	2.4345	0.4017	2.4345	0.13052	2.4345	0.05481
2.4295	0.6314	2.4295	0.4019	2.4295	0.13135	2.4295	0.05634
2.4245	0.6368	2.4245	0.4061	2.4245	0.13465	2.4245	0.06
2.4195	0.637	2.4195	0.4063	2.4195	0.13516	2.4195	0.06078
2.4145	0.6382	2.4145	0.4072	2.4145	0.13593	2.4145	0.06163
2.4095	0.6452	2.4095	0.4125	2.4095	0.13965	2.4095	0.06556
2.4045	0.6554	2.4045	0.4203	2.4045	0.14543	2.4045	0.07184
2.3995	0.6656	2.3995	0.4282	2.3995	0.15062	2.3995	0.07725
2.3945	0.6662	2.3945	0.4287	2.3945	0.15066	2.3945	0.07716
2.3895	0.6499	2.3895	0.4161	2.3895	0.1425	2.3895	0.06875
2.3845	0.6391	2.3845	0.4079	2.3845	0.1365	2.3845	0.06227
2.3795	0.634	2.3795	0.404	2.3795	0.13328	2.3795	0.05864
2.3745	0.634	2.3745	0.404	2.3745	0.13327	2.3745	0.05863
2.3695	0.6398	2.3695	0.4085	2.3695	0.13691	2.3695	0.06273
2.3645	0.663	2.3645	0.4261	2.3645	0.1493	2.3645	0.07588
2.3595	0.7298	2.3595	0.478	2.3595	0.18096	2.3595	0.10732
2.3545	0.8808	2.3545	0.5948	2.3545	0.247	2.3545	0.16438
2.3495	1.05	2.3495	0.7309	2.3495	0.3087	2.3495	0.21155
2.3445	1.0343	2.3445	0.7378	2.3445	0.27362	2.3445	0.1925
2.3395	0.8715	2.3395	0.6103	2.3395	0.19341	2.3395	0.13167
2.3345	0.7306	2.3345	0.4944	2.3345	0.13459	2.3345	0.08477
2.3295	0.6526	2.3295	0.4351	2.3295	0.10101	2.3295	0.06165
2.3245	0.618	2.3245	0.4104	2.3245	0.08563	2.3245	0.05216
2.3195	0.5987	2.3195	0.3973	2.3195	0.07706	2.3195	0.04728
2.3145	0.5821	2.3145	0.3862	2.3145	0.07002	2.3145	0.04346
2.3095	0.5583	2.3095	0.3706	2.3095	0.06045	2.3095	0.0383
2.3045	0.526	2.3045	0.3494	2.3045	0.04975	2.3045	0.0326
2.2995	0.4981	2.2995	0.3306	2.2995	0.0427	2.2995	0.028712
2.2945	0.4917	2.2945	0.3245	2.2945	0.03822	2.2945	0.026186
2.2895	0.4977	2.2895	0.3277	2.2895	0.03423	2.2895	0.023829
2.2845	0.4975	2.2845	0.3287	2.2845	0.03178	2.2845	0.022343
2.2795	0.498	2.2795	0.3291	2.2795	0.031403	2.2795	0.022115
2.2745	0.4994	2.2745	0.3291	2.2745	0.03265	2.2745	0.022876
2.2695	0.4964	2.2695	0.3267	2.2695	0.03531	2.2695	0.024484
2.2645	0.4929	2.2645	0.3253	2.2645	0.03819	2.2645	0.026159
2.2595	0.4949	2.2595	0.3277	2.2595	0.04067	2.2595	0.02757
2.2545	0.4958	2.2545	0.3288	2.2545	0.04179	2.2545	0.028205
2.2495	0.497	2.2495	0.3297	2.2495	0.04221	2.2495	0.028438
2.2445	0.4967	2.2445	0.3295	2.2445	0.04211	2.2445	0.028381
2.2395	0.4991	2.2395	0.3312	2.2395	0.04268	2.2395	0.028698
2.2345	0.5055	2.2345	0.3357	2.2345	0.0445	2.2345	0.029711
2.2295	0.5209	2.2295	0.3461	2.2295	0.04864	2.2295	0.03198
2.2245	0.5434	2.2245	0.3608	2.2245	0.05558	2.2245	0.03571
2.2195	0.5617	2.2195	0.3729	2.2195	0.06247	2.2195	0.03946
2.2145	0.5601	2.2145	0.3719	2.2145	0.06186	2.2145	0.03912
2.2095	0.5444	2.2095	0.3615	2.2095	0.05593	2.2095	0.0359
2.2045	0.53	2.2045	0.352	2.2045	0.05144	2.2045	0.03349
2.1995	0.5241	2.1995	0.3481	2.1995	0.04968	2.1995	0.03254
2.1945	0.5326	2.1945	0.3537	2.1945	0.05208	2.1945	0.03383
2.1895	0.5588	2.1895	0.3709	2.1895	0.06088	2.1895	0.03855
2.1845	0.5599	2.1845	0.3716	2.1845	0.0613	2.1845	0.03877
2.1795	0.5189	2.1795	0.3448	2.1795	0.04798	2.1795	0.03163
2.1745	0.5002	2.1745	0.332	2.1745	0.04302	2.1745	0.028886
2.1695	0.5006	2.1695	0.3322	2.1695	0.04313	2.1695	0.028951
2.1645	0.507	2.1645	0.3368	2.1645	0.04492	2.1645	0.02995
2.1595	0.5059	2.1595	0.336	2.1595	0.04464	2.1595	0.029792
2.1545	0.493	2.1545	0.3265	2.1545	0.0405	2.1545	0.027476
2.1495	0.4966	2.1495	0.327	2.1495	0.03507	2.1495	0.024334
2.1445	0.4966	2.1445	0.3288	2.1445	0.03068	2.1445	0.021676
2.1395	0.4916	2.1395	0.327	2.1395	0.02944	2.1395	0.020934
2.1345	0.4954	2.1345	0.3284	2.1345	0.030285	2.1345	0.021438
2.1295	0.4979	2.1295	0.3291	2.1295	0.031319	2.1295	0.022064
2.1245	0.4936	2.1245	0.3278	2.1245	0.029831	2.1245	0.021166
2.1195	0.4725	2.1195	0.3182	2.1195	0.027555	2.1195	0.019902
2.1145	0.4496	2.1145	0.30687	2.1145	0.026639	2.1145	0.019564
2.1095	0.437	2.1095	0.30075	2.1095	0.026497	2.1095	0.019647
2.1045	0.4315	2.1045	0.29815	2.1045	0.026443	2.1045	0.019689
2.0995	0.4198	2.0995	0.29269	2.0995	0.026374	2.0995	0.019816
2.0945	0.4045	2.0945	0.286	2.0945	0.026311	2.0945	0.01999
2.0895	0.4042	2.0895	0.28584	2.0895	0.026309	2.0895	0.019994
2.0845	0.4102	2.0845	0.28834	2.0845	0.026347	2.0845	0.019943
2.0795	0.418	2.0795	0.29179	2.0795	0.02636	2.0795	0.019833
2.0745	0.4232	2.0745	0.29415	2.0745	0.026372	2.0745	0.019762
2.0695	0.4188	2.0695	0.29214	2.0695	0.026361	2.0695	0.019822
2.0645	0.4137	2.0645	0.28987	2.0645	0.026353	2.0645	0.019895
2.0595	0.4098	2.0595	0.28818	2.0595	0.026346	2.0595	0.019948
2.0545	0.4026	2.0545	0.28511	2.0545	0.026325	2.0545	0.020037
2.0495	0.3908	2.0495	0.28022	2.0495	0.026227	2.0495	0.020111
2.0445	0.3751	2.0445	0.27339	2.0445	0.025909	2.0445	0.019999
2.0395	0.3518	2.0395	0.26152	2.0395	0.025056	2.0395	0.019401
2.0345	0.3356	2.0345	0.25212	2.0345	0.024306	2.0345	0.018797
2.0295	0.3428	2.0295	0.25641	2.0295	0.024651	2.0295	0.019079
2.0245	0.36	2.0245	0.26596	2.0245	0.025397	2.0245	0.019658
2.0195	0.3781	2.0195	0.27473	2.0195	0.025986	2.0195	0.02004
2.0145	0.3927	2.0145	0.28101	2.0145	0.026251	2.0145	0.020107
2.0095	0.3954	2.0095	0.28212	2.0095	0.026278	2.0095	0.020096
2.0045	0.3727	2.0045	0.2725	2.0045	0.025893	2.0045	0.020021
1.9995	0.3205	1.9995	0.24276	1.9995	0.023548	1.9995	0.01816

## Sheet: Location
Age (cal yr BP)	Longitude (°E)	Latitude (°N)	Altitude (m)
5402	84.2	51.0333	1010
2722	74.4281	48.9178	970
2585	74.4281	48.9178	970
2724	75.2975	49.0083	1074
2642	75.3225	48.3228	929
2586	74.2542	48.8231	1059
2567	74.2542	48.8231	1059
2760	74.2542	48.8231	1059
2586	75.7428	49.0475	1052
2580	75.1364	49.4358	733
2584	74.9928	50.4394	586
2447	74.9928	50.4394	586
2586	75.2906	49.2011	820
2559	75.2906	49.2011	820
2582	75.2906	49.2011	820
2448	75.3092	48.9689	1108
2561	75.9969	50.3361	571
2585	75.7725	49.1397	1065
2618	75.7725	49.1397	1065
2523	74.4825	48.465	986
2354	75.8136	49.0975	1066
2237	75.2033	49.3142	729
2225	75.2033	49.3142	729
2110	75.2033	49.3142	729
2227	75.6333	51.0842	325
2814	71.3466	48.0057	1847
2577	71.3466	48.0057	1847
2875	71.3466	48.0057	1847
2752	71.3466	48.0057	1847
2523	58.5026	42.484	70
2753	58.5026	42.484	70
2650	58.5026	42.484	70
2590	58.5026	42.484	70
2454	58.5026	42.484	70
2056	58.5026	42.484	70
2574	58.5026	42.484	70
2850	58.5026	42.484	70
2580	58.5026	42.484	70
2748	58.5026	42.484	70
2821	58.5026	42.484	70
2585	58.5026	42.484	70
2452	58.5026	42.484	70
2580	58.5026	42.484	70
2090	58.5026	42.484	70
4682	91.321	53.8673	333.894
2501	85.7347	51.8367	320
2257	85.7347	51.8367	320
2188	85.7347	51.8367	320
2601	85.7347	51.8367	320
2308	85.7347	51.8367	320
2329	85.7347	51.8367	320
2027	85.7347	51.8367	320
2152	85.7347	51.8367	320
2616	85.7347	51.8367	320
2251	85.7347	51.8367	320
2005	85.7358	51.8442	386
4250	85.7358	51.8442	387
2720	85.7867	51.8342	357
3565	85.7867	51.8342	357
8520	59.9106	60.5156	69
8484	59.9106	60.5156	69
8483	59.9106	60.5156	69
8295	59.9106	60.5156	69
7939	59.9106	60.5156	69
5239	59.9106	60.5156	69
5405	59.9106	60.5156	69
4349	59.9383	57.9381	84
4296	59.9383	57.9381	84
4274	59.9383	57.9381	84
4213	59.9383	57.9381	84
4206	59.9383	57.9381	84
4179	59.9383	57.9381	84
9238	59.9383	57.9381	84
9169	59.9514	60.1581	130
8850	59.9514	60.1581	130
8549	59.9514	60.1581	130
8493	59.9383	57.9381	84
8402	59.9383	57.9381	84
8374	59.9383	57.9381	84
7928	61.0661	58.6575	127
7616	59.9383	57.9381	84
7301	59.9383	57.9381	84
7064	59.9383	57.9381	84
6933	59.9383	57.9381	84
6817	59.9383	57.9381	84
7305	59.9383	57.9381	84
6484	61.0661	58.6575	127
6215	59.9531	59.6247	190
6072	60.5081	61.2847	130
6079	59.9383	57.9381	84
5429	59.9383	57.9381	84
5810	68.0142	57.5061	259
5659	68.0142	57.5061	259
5200	68.0142	57.5061	259
5816	59.9383	57.9381	84
5809	59.9383	57.9381	84
5665	59.9383	57.9381	84
5298	59.9383	57.9381	84
4937	59.9383	57.9381	84
4870	59.9383	57.9381	84
5400	68.0142	57.5061	259
4967	60.6514	57.2572	265
4504	59.9383	57.9381	84
4044	59.9383	57.9381	84
4504	59.9383	57.9381	84
4463	59.9383	57.9381	84
4463	59.9383	57.9381	84
4431	59.9383	57.9381	84
4325	59.9383	57.9381	84
4322	59.9383	57.9381	84
4193	59.9383	57.9381	84
4193	59.9383	57.9381	84
4072	59.9383	57.9381	84
4078	59.9383	57.9381	84
4042	59.9383	57.9381	84
4324	59.9383	57.9381	84
4193	68.0142	57.5061	259
3958	59.9383	57.9381	84
3418	59.9383	57.9381	84
3379	59.9383	57.9381	84
3082	59.9383	57.9381	84
7523	59.9106	60.5156	69
6316	59.9106	60.5156	69
6286	59.9106	60.5156	69
6896	68.0142	57.5061	259
5871	60.4858	56.8544	244
5810	59.9383	57.9381	84
5810	59.9383	57.9381	84
2339	77.1466	43.3603	767
2226	77.1466	43.3603	767
2170	77.1466	43.3603	767
2180	77.1466	43.3603	767
2031	77.1466	43.3603	767
2101	77.1466	43.3603	767
2188	77.1466	43.3603	767
2461	77.1466	43.3603	767
2086	77.1466	43.3603	767
2312	77.1466	43.3603	767
3777	62.3667	52.5333	207
3872	62.3667	52.5333	207
2313	83.1053	51.1567	604
2529	82.9525	51.1492	626
5960	84.6767	51.3975	732
4727	84.6767	51.3975	732
4867	84.6767	51.3975	732
4842	84.6767	51.3975	732
4749	84.6767	51.3975	732
5457	84.6767	51.3975	732
3612	78.2833	43.55	665
4611	79.3888	45.1233	1527
4538	79.3888	45.1233	1527
4477	79.3888	45.1233	1527
4003	79.3888	45.1233	1527
3377	79.3888	45.1233	1527
3294	79.3888	45.1233	1527
3234	79.3888	45.1233	1527
3098	79.3888	45.1233	1527
3082	79.3888	45.1233	1527
3064	79.3888	45.1233	1527
2814	79.3888	45.1233	1527
9111	79.4667	49.8167	374
4538	79.4667	49.8167	375
4268	79.4667	49.8167	376
3635	79.4667	49.8167	377
3471	79.4667	49.8167	378
3404	79.4667	49.8167	379
3188	79.4667	49.8167	380
2932	79.4667	49.8167	381
5494	85.5602	50.7581	1068
2103	67.3586	37.2763	325
2036	67.3586	37.2763	325
2062	67.3586	37.2763	325
4770	78.14	45.01	558
4301	78.14	45.01	558
4187	78.14	45.01	558
3972	78.14	45.01	558
3834	78.14	45.01	558
3767	78.14	45.01	558
3762	78.14	45.01	558
3728	78.14	45.01	558
3525	78.14	45.01	558
3302	78.14	45.01	558
3010	78.14	45.01	558
2778	78.14	45.01	558
2495	78.14	45.01	558
2484	78.14	45.01	558
2229	78.14	45.01	558
2136	78.14	45.01	558
2133	78.14	45.01	558
2120	78.14	45.01	558
2117	78.14	45.01	558
2115	78.14	45.01	558
2052	78.14	45.01	558
2018	78.14	45.01	558
2005	78.14	45.01	558
4478	90.3711	53.7253	596
4086	90.3711	53.7253	596
3632	91.5542	53.9039	291
3512	91.5542	53.9039	291
3469	91.5542	53.9039	291
3411	91.5542	53.9039	291
3391	91.5542	53.9039	291
3179	91.5542	53.9039	291
3040	91.5542	53.9039	291
2645	91.6544	53.5575	259
3647	67.4222	53.8936	138
3568	67.4222	53.8936	138
3491	67.4222	53.8936	138
2585	67.4222	53.8936	138
2585	67.4222	53.8936	138
2392	67.4222	53.8936	138
2351	67.4222	53.8936	138
2352	67.4222	53.8936	138
2043	67.4222	53.8936	138
2040	67.4222	53.8936	138
4056	61.376	54.6089	245.768
4041	61.376	54.6089	245.768
4030	61.376	54.6089	245.768
4003	61.376	54.6089	245.768
3626	78.3	50.8833	151
3048	78.3	50.8833	151
4322	86.081	51.2014	513
4226	78.14	45.01	558
4722	79.3721	45.1203	1547
4585	79.3721	45.1203	1547
4571	79.3721	45.1203	1547
4603	79.3721	45.1203	1547
4483	79.3721	45.1203	1547
4501	79.3721	45.1203	1547
4207	79.3721	45.1203	1547
3527	79.3721	45.1203	1547
3538	79.3721	45.1203	1547
3529	79.3721	45.1203	1547
3449	79.3721	45.1203	1547
3449	79.3721	45.1203	1547
5125	85.808	50.667	1109
4890	85.808	50.667	1109
2456	93.7349	52.0743	840
2416	93.7349	52.0743	840
2429	93.7349	52.0743	840
2568	93.7349	52.0743	840
2580	93.7349	52.0743	840
2565	93.7349	52.0743	840
2472	93.7349	52.0743	840
2402	93.7349	52.0743	840
2402	93.7349	52.0743	840
4793	86.081	51.2014	513
4874	86.081	51.2014	513
5010	85.618	51.105	1313.17
4510	85.618	51.105	1313.17
5142	85.618	51.105	1313.17
4622	85.618	51.105	1313.17
4936	86.0519	51.2049	700.415
4610	86.0519	51.2049	700.415
4363	86.0519	51.2049	700.415
3782	59.9375	57.3786	277
3757	59.9375	57.3786	277
3715	59.9375	57.3786	277
3803	59.9375	57.3786	277
3753	60.3731	54.1297	379
3716	60.3731	54.1297	379
3752	60.3731	54.1297	379
3786	60.4442	54.0281	342
3691	64.5389	54.4611	75
3763	64.5389	54.4611	75
3758	64.5389	54.4611	75
3778	64.5389	54.4611	75
3759	61.4592	54.1075	213
3357	61.4592	54.1075	213
3663	61.4592	54.1075	213
3752	61.4592	54.1075	213
3707	61.4592	54.1075	213
3637	60.3731	54.1297	379
3754	61.4592	54.1075	213
4221	90.5064	53.6125	440
2234	43.1573	41.73	930.59
2482	46.1614	41.3635	872.215
2537	39.9732	43.5775	245.469
2584	46.1614	41.3635	872.215
2716	44.6363	42.0176	928.381
2722	44.7668	41.7678	451.696
2922	44.4105	41.9965	661.32
2787	41.1747	43.9258	931.055
2820	44.48	42.9185	1031.16
2916	44.495	42.0189	762.601
2940	41.1747	43.9258	931.055
2954	44.7668	41.7678	451.696
2992	44.392	42.6955	3771.83
3092	44.4105	41.9965	661.32
3092	44.7277	41.9194	519.366
3103	41.5419	39.9862	1746.33
3104	44.2285	40.6355	2125.37
3110	42.8018	43.9108	1267.74
3115	44.7277	41.9194	518.447
3121	41.5419	39.9862	1746.33
3128	44.7277	41.9194	518.447
3180	44.2168	40.7059	2065.33
3188	39.6719	44.9368	122.562
3211	44.7277	41.9194	519.366
3234	44.8246	42.0246	941.852
3353	41.8224	41.8905	3.0014
3355	44.7668	41.7678	451.696
3377	41.8896	41.9029	51.9274
3408	41.2962	42.9022	1651.73
3473	44.7277	41.9194	518.447
3720	43.1573	41.73	930.59
3772	44.7277	41.9194	519.366
3778	44.6329	41.6225	1377.3
3783	44.733	41.8612	526.286
3791	44.6329	41.6225	1377.3
3791	45.591	42.3533	2106.26
3843	41.5863	42.4475	112.24
3923	44.721	41.8509	455.954
4016	44.8246	42.0246	941.852
4103	44.6329	41.6225	1377.3
4838	75.1603	49.1235	986
3617	76.6873	43.1284	1400
3599	76.6873	43.1284	1400
3434	78.6719	44.572	1351
3433	78.6719	44.572	1351
2227	78.7778	43.3595	1373
2228	78.7778	43.3595	1373
2148	78.7778	43.3595	1373
2139	75.8597	44.5372	570
2110	76.4094	43.1721	969
2042	69.5268	42.4559	432
7370	84.8309	52.6501	218.675
7475	84.8309	52.6501	218.675
5830	85.9658	52.1787	240.828
7542	83.9596	53.318	142.853
7278	85.5146	52.5327	328.496
5815	85.5146	52.5327	328.496
5731	83.8167	53.114	139.395
3525	83.9596	53.318	142.853
4241	83.0649	53.4606	193.225
3666	75.28	41.82	2005
3591	75.28	41.82	2005
3573	75.28	41.82	2005
3565	75.28	41.82	2005
3581	75.28	41.82	2005
3436	75.28	41.82	2005
3241	75.68	41.82	3334
3443	77.39	42.07	2359
3549	77.39	42.07	2359
3154	77.39	42.07	2359
3170	77.39	42.07	2359
3465	77.39	42.07	2359
2906	75.851	42.181	2000
5317	67.6461	53.3028	259
5169	67.6461	53.3028	259
5040	67.6461	53.3028	259
5156	67.6461	53.3028	259
5112	67.6461	53.3028	259
5158	67.6461	53.3028	259
5159	67.6461	53.3028	259
4934	67.6461	53.3028	259
4927	67.6461	53.3028	259
4916	67.6461	53.3028	259
4872	67.6461	53.3028	259
4471	67.6461	53.3028	259
4348	67.6461	53.3028	259
4132	67.6461	53.3028	259
3978	67.6461	53.3028	259
3628	67.6461	53.3028	259
2758	75.851	42.181	2000
2854	75.851	42.181	2000
2854	75.851	42.181	2000
2818	75.851	42.181	2000
2853	75.851	42.181	2000
2901	75.851	42.181	2000
2818	75.851	42.181	2000
2940	75.851	42.181	2000
2982	75.851	42.181	2000
4116	75.851	42.181	2000
4280	75.851	42.181	2000
4336	75.851	42.181	2000
3686	76.7333	55.6167	98
3660	76.7333	55.6167	98
3636	76.7333	55.6167	98
3621	76.7333	55.6167	98
3530	76.7333	55.6167	98
3429	76.7333	55.6167	98
3495	76.7333	55.6167	98
3667	76.7333	55.6167	98
3635	76.7333	55.6167	98
3449	76.7333	55.6167	98
3699	76.7333	55.6167	98
3540	76.7333	55.6167	98
3451	76.7333	55.6167	98
3523	76.7333	55.6167	98
3433	76.7333	55.6167	98
3492	76.7333	55.6167	98
3521	76.7333	55.6167	98
3661	76.7333	55.6167	98
3644	76.7333	55.6167	98
3493	76.7333	55.6167	98
3203	76.7333	55.6167	98
3430	76.7333	55.6167	98
3395	76.7333	55.6167	98
3825	76.7333	55.6167	98
3897	76.7333	55.6167	98
3636	76.7333	55.6167	98
3057	76.7333	55.6167	98
3554	76.7333	55.6167	98
3455	76.7333	55.6167	98
3605	76.7333	55.6167	98
3514	76.7333	55.6167	98
3391	76.7333	55.6167	98
8135	69.3389	56.0362	77
8110	69.3389	56.0362	77
7929	45.4744	36.9944	1290
7912	45.4744	36.9944	1290
7896	45.4744	36.9944	1290
7894	45.4744	36.9944	1290
7741	45.4744	36.9944	1290
6924	48.1	52.22	24
6784	48.1	52.22	24
6611	69.3389	56.0362	77
6559	48.1	52.22	24
6052	65.365	57.3589	56
5586	54.3836	36.1544	1117
5521	54.3836	36.1544	1117
5524	54.3836	36.1544	1117
5530	67.4608	39.5072	917
5528	54.3836	36.1544	1117
5165	58.51	49.49	325
5169	61.0343	37.1907	213
5058	67	37.6667	414
5023	85.5602	50.7581	1068
5030	84.8353	51.513	1129
5016	50.9906	52.9128	39
5006	56.2454	38.348	542
5006	49.2	50.46	14
5000	85.5609	50.7565	1068
5000	61.0343	37.1907	213
4989	56.2454	38.348	542
4959	61.0343	37.1907	213
4934	61.0343	37.1907	213
4930	58.51	49.49	325
4924	85.5609	50.7565	1068
4924	85.5567	50.7536	1102
4922	56.2454	38.348	542
4920	58.51	49.49	325
4917	58.51	49.49	325
4894	85.5602	50.7581	1068
4882	85.5602	50.7581	1068
4872	85.5567	50.7536	1102
4860	85.5567	50.7536	1102
4856	85.5609	50.7565	1068
4855	61.0343	37.1907	213
4846	49.4669	52.7109	118
4844	86.5901	50.5542	706
4843	54.3836	36.1544	1117
4839	85.9708	51.4976	394
4728	50.6736	53.1664	35
4714	54.3836	36.1544	1117
4714	54.3836	36.1544	1117
4710	90.5642	54.3725	570
4705	54.3836	36.1544	1117
4705	90.5642	54.3725	570
4706	50.5713	53.5898	38
4685	90.5642	54.3725	570
4651	90.5642	54.3725	570
4598	54.3836	36.1544	1117
4598	90.9192	54.3566	360
4559	79.3644	45.1324	1520
4556	90.5642	54.3725	570
4553	54.3836	36.1544	1117
4476	90.5642	54.3725	570
4442	54.3836	36.1544	1117
4353	54.3836	36.1544	1117
4331	49.2	50.46	14
4316	45.4744	36.9944	1290
4248	62.0343	38.1907	193
4205	62.0343	38.1907	193
4191	62.0343	38.1907	193
4161	62.0343	38.1907	193
4146	56.2454	38.348	542
4129	62.0343	38.1907	193
4117	62.0343	38.1907	193
4087	62.0343	38.1907	193
4090	62.0343	38.1907	193
4090	75.8855	41.4315	2034
4068	62.0343	38.1907	193
4053	62.0343	38.1907	193
4041	62.0343	38.1907	193
4037	62.0343	38.1907	193
4036	49.2	50.46	14
4038	54.3836	36.1544	1117
4035	62.0343	38.1907	193
4035	83.9097	48.8327	892
4035	62.0343	38.1907	193
4034	62.0343	38.1907	193
4034	62.0343	38.1907	193
4021	62.0343	38.1907	193
4013	62.0343	38.1907	193
3983	62.0343	38.1907	193
3966	62.0343	38.1907	193
3959	81.8368	50.2249	294
3956	62.0343	38.1907	193
3948	50.5713	53.5898	38
3942	62.0343	38.1907	193
3940	75.8855	41.4315	2034
3923	66.8333	37.4167	291
3913	62.0343	38.1907	193
3887	59.076	53.876	426
3879	62.0343	38.1907	193
3873	66.8333	37.4167	291
3858	66.8333	37.4167	291
3858	66.8333	37.4167	291
3845	60.4667	52.8167	308
3844	62.0343	38.1907	193
3839	66.8333	37.4167	291
3825	59.076	53.876	426
3830	60.4667	52.8167	308
3787	76.9957	48.7418	908
3784	66.8333	37.4167	291
3784	66.8333	37.4167	291
3782	60.4667	52.8167	308
3780	60.4667	52.8167	308
3767	60.4667	52.8167	308
3766	66.8333	37.4167	291
3764	60.4667	52.8167	308
3764	66.8333	37.4167	291
3760	74.44	50.09	676
3757	67	37.75	519
3753	60.4667	52.8167	308
3755	66.8333	37.4167	291
3744	76.453	48.7818	891
3746	67	37.6667	414
3726	60.4667	52.8167	308
3717	74.44	50.09	676
3710	74.44	50.09	676
3702	74.44	50.09	676
3702	75.81	49.12	899
3695	60.4667	52.8167	308
3685	74.44	50.09	676
3685	74.44	50.09	676
3685	73.1175	42.6894	2822
3672	72.0097	47.778	679
3674	66.8333	37.4167	291
3672	57.0401	50.4501	195
3665	62.69	52.61	172
3665	74.44	50.09	676
3661	79.3644	45.1324	1520
3655	76.453	48.7818	891
3656	76.9957	48.7418	908
3656	62.69	52.61	172
3656	76.9957	48.7418	908
3648	76.9957	48.7418	908
3641	74.44	50.09	676
3641	67	37.75	519
3629	76.9957	48.7418	908
3628	76.9957	48.7418	908
3628	74.44	50.09	676
3628	76.9957	48.7418	908
3623	76.9957	48.7418	908
3618	77.8138	43.2465	2425
3611	64.99	40.54	289
3611	57.7186	50.6687	285
3608	67	37.75	519
3608	79.9881	46.9479	402
3607	89.3053	55.1924	462
3604	73.1175	42.6894	2822
3573	77.05	55.51	112
3573	76.9957	48.7418	908
3564	76.453	48.7818	891
3564	51.3869	50.2919	15
3546	80.0347	46.9659	420
3536	67	37.75	519
3536	89.3053	55.1924	462
3534	91.4605	53.8731	346
3531	73.1175	42.6894	2822
3525	67	37.6667	414
3523	80.0347	46.9659	420
3523	79.9881	46.9479	402
3512	91.5789	54.1793	246
3505	80.0347	46.9659	420
3505	77.8138	43.2465	2425
3499	68.0314	39.4481	1455
3494	80.0347	46.9659	420
3486	67	37.6667	414
3480	91.4605	53.8731	346
3484	89.3053	55.1924	462
3475	91.4605	53.8731	346
3475	79.9881	46.9479	402
3475	91.5789	54.1793	246
3478	73.1175	42.6894	2822
3463	91.5789	54.1793	246
3462	67	37.75	519
3459	67	37.75	519
3459	79.9881	46.9479	402
3454	73.1175	42.6894	2822
3449	81.8368	50.2249	294
3442	73.1175	42.6894	2822
3429	73.8828	49.7099	622
3423	73.1175	42.6894	2822
3422	68.0314	39.4481	1455
3421	67	37.75	519
3395	56.2454	38.348	542
3386	89.3053	55.1924	462
3373	64.99	40.54	289
3355	79.3644	45.1324	1520
3224	77.05	55.51	112
3225	84.3041	49.1244	401
3208	67.0205	48.2144	476
3096	81.8368	50.2249	294
3045	45.4744	36.9944	1290
3038	81.8368	50.2249	294
3032	81.8368	50.2249	294
3014	81.8368	50.2249	294
2990	79.3679	45.1343	1483
2977	81.8368	50.2249	294
2911	81.8368	50.2249	294
2565	57.7186	50.6687	285
2034	68.1737	37.4156	395
4698	84.49	52.16	201
4948	84.49	52.16	201
5750	84.49	52.16	201
5448	85.5602	50.7581	1068
5002	85.5602	50.7581	1068
8797	62.2542	59.5261	125
7366	62.2542	59.5261	125
7253	62.2542	59.5261	125
7197	62.2542	59.5261	125
8504	62.2542	59.5261	125
8444	62.2542	59.5261	125
8388	62.2542	59.5261	125
3984	62.4936	52.5369	198
3637	62.4936	52.5369	198
3780	62.4936	52.5369	198
3649	62.4936	52.5369	198
3752	62.4936	52.5369	198
3675	62.4936	52.5369	198
3664	62.4936	52.5369	198
3733	62.4936	52.5369	198
3686	62.4936	52.5369	198
3752	62.4936	52.5369	198
3721	62.4936	52.5369	198
3672	62.4936	52.5369	198
3661	62.4936	52.5369	198
3583	62.4936	52.5369	198
3703	62.4936	52.5369	198
3743	62.4936	52.5369	198
3686	62.4936	52.5369	198
3646	62.4936	52.5369	198
3631	62.4936	52.5369	198
3656	62.4936	52.5369	198
3722	62.4936	52.5369	198
3666	62.4936	52.5369	198
3691	62.4936	52.5369	198
2561	76.8833	43.2833	931
2584	76.8833	43.2833	931
2596	76.8833	43.2833	931
2557	76.8833	43.2833	931
3699	78.2833	43.55	665
2749	78.2833	43.55	665
2570	78.2833	43.55	665
2760	78.2833	43.55	665
2466	78.2833	43.55	665
4166	91.321	53.8673	333.894
4692	91.321	53.8673	333.894
4754	90.0108	54.4892	456
4896	85.5578	50.77	1069
4711	90.0108	54.4892	456
4846	90.0108	54.4892	456
4726	90.8758	54.6411	324
4745	90.8758	54.6411	324
4514	90.8758	54.6411	324
9533	68.0142	57.5061	259
9239	68.0142	57.5061	259
8857	68.0142	57.5061	259
9743	68.0142	57.5061	259
9733	68.0142	57.5061	259
9606	68.0142	57.5061	259
9594	60.65	58.3833	201
9510	60.65	58.3833	201
5725	68.0142	57.5061	259
4176	78.5908	54.7197	109
3352	78.5908	54.7197	109
3354	78.5908	54.7197	109
3323	78.5908	54.7197	109
3293	78.5908	54.7197	109
3293	78.5908	54.7197	109
3291	78.5908	54.7197	109
3291	78.5908	54.7197	109
3284	78.5908	54.7197	109
3258	78.5908	54.7197	109
3254	78.5908	54.7197	109
3255	78.5908	54.7197	109
3237	78.5908	54.7197	109
3229	78.5908	54.7197	109
3215	78.5908	54.7197	109
3186	78.5908	54.7197	109
3182	78.5908	54.7197	109
3120	78.5908	54.7197	109
3120	78.5908	54.7197	109
3089	78.5908	54.7197	109
3080	78.5908	54.7197	109
3024	78.5908	54.7197	109
3023	78.5908	54.7197	109
3003	78.5908	54.7197	109
2942	78.5908	54.7197	109
2942	78.5908	54.7197	109
2927	78.5908	54.7197	109
2918	78.5908	54.7197	109
2914	78.5908	54.7197	109
2913	78.5908	54.7197	109
2896	78.5908	54.7197	109
2865	78.5908	54.7197	109
2818	78.5908	54.7197	109
2807	78.5908	54.7197	109
2778	78.5908	54.7197	109
2784	78.5908	54.7197	109
2786	78.5908	54.7197	109
2772	78.5908	54.7197	109
2757	78.5908	54.7197	109
2749	78.5908	54.7197	109
2628	78.5908	54.7197	109
7373	60.65	58.3833	201
5959	60.65	58.3833	201
4735	60.65	58.3833	201
4284	60.65	58.3833	201
3498	60.65	58.3833	201
7488	50.675	53.6786	39
7596	50.675	53.6786	39
6688	50.675	53.6786	39
7191	50.675	53.6786	39
7413	50.675	53.6786	39
8371	60.65	58.3833	201
8339	60.65	58.3833	201
8248	60.65	58.3833	201
7968	60.65	58.3833	201
7877	60.65	58.3833	201
7781	60.65	58.3833	201
7781	60.65	58.3833	201
7761	60.65	58.3833	201
7750	60.65	58.3833	201
7731	60.65	58.3833	201
7570	60.65	58.3833	201
7518	60.65	58.3833	201
7361	60.65	58.3833	201
6745	60.65	58.3833	201
4476	90.0108	54.4892	456
2374	77.1466	43.3603	767
2324	77.1466	43.3603	767
2230	77.1466	43.3603	767
2225	77.1466	43.3603	767
2224	77.1466	43.3603	767
2228	77.1466	43.3603	767
2231	77.1466	43.3603	767
2234	77.1466	43.3603	767
2148	77.1466	43.3603	767
4250	78.14	45.01	558
4123	78.14	45.01	558
4094	78.14	45.01	558
4060	78.14	45.01	558
5707	85.5578	50.77	1069
4437	92.8333	52.15	624
4573	90.8758	54.6411	324
4489	90.8758	54.6411	324
4594	90.8758	54.6411	324
4476	90.8306	54.6036	355
4693	90.8306	54.6036	355
2376	90.8306	54.6036	355
4274	90.9267	54.6092	308
4119	90.5458	54.56	585
4068	90.5458	54.56	585
3930	90.5458	54.56	585
3963	90.4275	53.6639	491
4061	90.5064	53.6125	440
4229	90.5064	53.6125	440
4034	90.5064	53.6125	440
2820	90.5064	53.6125	440
4050	90.5064	53.6125	440
3969	90.5064	53.6125	440
4036	90.5064	53.6125	440
3975	90.4163	53.1393	372
4052	90.4163	53.1393	372
4333	90.4163	53.1393	372
2744	90.4163	53.1393	372
4367	90.4163	53.1393	372
4092	90.4163	53.1393	372
4044	90.4163	53.1393	372
3945	90.5064	53.6125	440
4164	90.5064	53.6125	440
3930	90.5064	53.6125	440
3982	90.5064	53.6125	440
3420	90.7769	54.5767	280
3511	91.5722	53.925	244
3525	91.5722	53.925	244
3616	91.6017	54.1511	265
3486	91.6017	54.1511	265
3522	91.6017	54.1511	265
3529	91.2476	54.5602	425
3546	91.2476	54.5602	425
3570	91.2476	54.5602	425
3118	90.8347	54.6594	326
3151	90.8347	54.6594	326
3198	91.6581	53.6499	257.685
3124	90.7227	53.7296	430.097
3022	90.7227	53.7296	430.097
3165	90.7227	53.7296	430.097
4033	90.7227	53.7296	430.097
2781	90.7227	53.7296	430.097
3340	90.7769	54.5767	280
3219	91.2624	54.606	461.175
3284	91.2624	54.606	461.175
2629	91.2624	54.606	461.175
3214	91.2624	54.606	461.175
2964	91.2624	54.606	461.175
3103	91.2476	54.5602	425.266
3043	91.2476	54.5602	425.266
2230	91.2476	54.5602	425.266
2933	91.9076	53.5365	303.501
2908	91.209	54.5904	436.508
2383	91.2092	54.6003	541.2
2582	91.2092	54.6003	541.2
2626	90.918	54.6049	301.871
2771	90.918	54.6049	301.871
2348	91.4453	53.6065	278.727
2425	91.4453	53.6065	278.727
2586	91.4453	53.6065	278.727
2166	91.2624	54.606	461.175
2351	91.2624	54.606	461.175
2751	91.2624	54.606	461.175
2709	91.2624	54.606	461.175
2388	91.2624	54.606	461.175
3203	91.2624	54.606	461.175
2728	91.2624	54.606	461.175
2692	90.8308	54.6968	352.191
2584	90.8308	54.6968	352.191
2799	91.2476	54.5602	425.266
2586	91.2476	54.5602	425.266
2351	90.9652	54.6533	375.545
4336	90.7227	53.7296	430.097
2702	90.7227	53.7296	430.097
2592	90.7227	53.7296	430.097
2588	90.7227	53.7296	430.097
2339	90.7227	53.7296	430.097
2579	90.8308	54.6968	352.191
2471	90.8308	54.6968	352.191
2538	90.8308	54.6968	352.191
2582	90.8308	54.6968	352.191
2589	90.8308	54.6968	352.191
2563	90.8308	54.6968	352.191
2538	90.8308	54.6968	352.191
2041	91.3957	53.1921	350.678
4889	85.5578	50.77	1069
4958	85.5578	50.77	1069
4958	85.5578	50.77	1069
4915	85.5578	50.77	1069
4974	85.5578	50.77	1069
4905	86.2422	51.0167	641
4737	85.9233	51.5286	409
4729	85.9233	51.5286	409
4917	86.6747	50.4964	1226
5134	86.6747	50.4964	1226
4981	86.6747	50.4964	1226
4946	85.5578	50.77	1069
5155	85.5578	50.77	1069
4332	85.5578	50.77	1069
4357	85.5578	50.77	1069
4271	85.5578	50.77	1069
4836	83.0517	51.3294	371
4150	91.27	54.0947	311
4276	91.27	54.0947	311
4326	90.5053	53.6328	446
4439	90.5053	53.6328	446
4356	90.5053	53.6328	446
4283	90.5053	53.6328	446
3012	92.18	53.8664	258
3123	92.18	53.8664	258
4542	58.2922	51.515	282
4356	58.2922	51.515	282
3680	58.2922	51.515	282
3856	58.2922	51.515	282
4289	58.2922	51.515	282
3192	58.2961	51.4631	298
3406	58.2961	51.4631	299
3108	58.2961	51.4631	300
3629	58.2922	51.515	282
3466	58.295	51.4589	300
3213	58.295	51.4589	300
3615	58.295	51.4589	300
4094	58.295	51.4589	300
2731	78.2833	43.55	665
2561	78.2833	43.55	665
5166	40.4117	44.3529	523
5160	40.4117	44.3529	523
5166	40.4117	44.3529	523
9739	34.41	45.01	371
8398	33.5	44.31	0
6044	33.5	48.5	174
7759	34.36	48.24	142
8452	33.44	44.25	0
7876	30.1	46.41	4
8015	29.32	45.38	1
8100	33.55	44.59	116
8313	33.57	44.23	0
8690	29.44	50.38	190
8811	40.39	44.19	1077
9464	50.24	53.31	156
8156	84.52	53.48	235
9487	95.51	56.07	311
9802	106.52	53	1139
9246	106.5	53.02	985
9633	108.37	50.15	913
7087	26.34	48.28	225
7976	28.28	48.05	177
8055	28.28	48.05	177
5832	27.3	48.33	262
7727	27.3	48.33	262
3910	33.54	53.25	192
6962	48.11	50	22
7821	48.11	50	22
7105	29.3	45.25	0
7539	29.3	45.25	0
7072	28.42	49.07	273
6085	28.25	45.42	1
7517	31.12	47.42	87
7760	31.12	47.42	87
6679	30.31	48.08	181
5745	50.09	53.25	34
5869	50.09	53.25	34
7042	33.46	48.55	181
8095	33.46	48.55	181
6974	45.46	47.39	-2
8346	29.18	48.35	261
5097	35.07	47.56	13
7581	34.36	48.24	142
4035	30.24	49.2	193
6855	47.44	46.58	-15
7195	27.14	48.34	257
3648	26.27	51.19	163
7530	50.24	53.31	156
6094	39.41	53.25	183
6728	26.39	48.33	157
6728	30.41	48.48	186
8351	35.18	48.21	67
7994	38.35	47.32	79
6177	38.35	47.32	79
7801	45.57	51.34	249
5316	33.05	47.34	74
7054	33.05	47.34	74
7556	26.32	49.58	306
8471	30.24	49.56	214
8346	34.55	48.52	102
8086	28.42	48.56	231
8105	28.42	48.56	231
5505	40.17	52.52	116
5920	31.14	47.51	109
7728	31.14	47.51	109
4698	40.4	47.33	6
8789	40.4	47.33	6
6935	30.11	48.09	196
6972	30.11	48.09	196
7814	30.01	48.07	194
8266	40.45	43.4	445
7948	30.08	46.17	70
8187	29.21	48.34	259
8279	29.07	48.43	254
8072	35.04	48.19	133
6290	48.28	46.31	-26
5822	39.13	51.39	158
7088	48.03	52.31	36
7961	48.03	52.31	36
5047	42.29	49.13	175
8800	50.56	53.53	88
6502	39.48	50.55	189
4925	30.09	49.44	223
6674	32.03	48.49	192
7364	32.03	48.49	192
8210	59.3	52.54	358
6419	84.49	52.16	201
7501	84.49	52.16	201
6233	86.17	51.02	772
5808	85.32	53.08	289
6221	85.32	53.08	289
7429	106.5	53.02	985
7631	109.15	52.18	826
7710	109.15	52.18	826
4754	103.15	53.02	540
6898	103.15	53.02	540
4710	106.46	52.57	449
5293	106.46	52.57	449
4623	103.31	52.5	481
7627	103.31	52.5	481
7399	91.49	51.44	730
4331	103.36	52.55	498
7296	103.36	52.55	498
7275	106.45	52.05	461
7860	106.45	52.05	461
9651	100.36	52.22	2034
3462	113.56	51.41	822
4123	107.46	49.58	965
6466	106.52	53.19	1067
3964	103.21	53.19	501
5293	103.21	53.19	501
7584	116.52	52.26	698
5277	107.12	53.08	732
5919	99.05	51.12	2122
6838	99.05	51.12	2122
3944	107.12	53.08	732
3462	106.51	53.06	1120
7227	106.51	53.06	1120
6828	107.24	53.13	727
4929	24.55	44.5	212
4613	26.02	51.14	180
5164	26.28	48.33	197
4418	26.3	48.33	227
2903	26.49	48.29	214
3203	26.49	48.29	214
6211	27.3	48.33	262
4708	28.04	49.38	285
4484	28.18	44.5	102
5668	28.18	44.5	102
4232	28.19	45.25	74
5821	28.3	49.01	255
4941	28.32	50.08	243
5035	28.32	50.08	243
4729	28.57	45.29	1
5156	29.1	50.23	200
5402	29.1	50.23	200
4192	29.15	45.47	-1
4707	29.16	45.4	0
4747	29.16	45.4	0
3122	29.3	45.25	0
4349	29.37	45.25	0
4480	29.44	46	35
3417	30.08	46.06	45
4984	30.08	46.17	70
5788	30.09	49.44	223
4558	30.1	47.13	56
3854	30.1	47.13	56
4742	30.13	51.01	112
4866	30.13	51.01	112
3650	30.16	46.25	57
5390	30.16	46.25	57
4348	30.22	48.17	129
4523	30.22	48.17	129
3526	30.24	49.2	193
4288	30.33	48.48	209
5525	30.33	48.48	209
4852	30.33	47.16	141
4378	30.4	49.2	192
4922	30.4	46.31	68
5632	30.49	50.51	100
5814	30.59	47.21	130
5317	31.12	47.45	110
4914	31.28	49.35	173
3573	31.3	51.3	120
4479	32.03	54.44	198
4463	32.04	47.31	85
5402	32.09	46.16	0
4797	32.12	46.35	4
4445	32.13	47.15	68
4562	32.13	49.45	77
4695	32.13	47.15	68
3725	32.16	46.07	0
4434	32.2	49.37	78
3997	32.25	47.44	69
4465	32.25	47.44	69
4699	32.25	46.36	6
4252	33.03	48.34	160
4512	33.03	48.34	160
3683	33.05	47.34	74
4252	33.12	45.36	27
3956	33.2	48.5	144
4707	33.2	46.21	8
5020	33.37	46.29	14
4688	33.45	46.16	13
4870	33.45	53.27	202
3603	34.09	47.21	76
4492	34.23	47.28	46
4349	34.25	47.35	62
3784	34.32	48.45	152
5174	34.32	48.45	152
4111	34.38	47.48	4
4445	34.38	47.48	4
4531	34.41	49.3	84
4360	34.52	47.23	57
4998	34.52	47.23	57
4714	35.02	48.02	116
4386	35.05	48.45	136
4956	35.07	47.56	13
2923	35.08	46.42	5
3070	35.18	50.03	142
4866	35.18	46.52	10
4907	35.19	49.02	133
4571	35.22	46.47	6
3775	35.29	46.48	11
4743	35.37	47.17	83
3509	36.2	45.12	42
4236	37.2	44.55	0
5628	37.2	44.55	0
4700	37.29	47.19	165
4831	37.29	47.19	165
4049	37.38	44.4	0
4654	38.07	49.24	173
5101	38.36	45.49	0
4498	38.37	45.3	7
4686	38.46	45.37	7
5518	38.46	45.37	7
6045	38.54	44.57	294
5013	39	45.46	15
4724	39.16	45.3	22
5006	39.18	45.48	29
3582	39.29	44.1	556
4698	39.31	48.09	276
6263	39.35	45.07	36
6181	39.36	45.08	37
4286	39.52	47.15	0
3443	39.54	44.15	681
5650	39.54	44.15	681
4298	40	47.3	-1
3173	40.01	44.26	843
4522	40.12	44.12	688
3777	40.23	51.26	140
3971	40.24	44.24	879
4825	40.24	44.24	879
4027	40.24	44.22	510
5048	40.24	44.22	510
5160	40.25	44.18	643
5567	40.25	44.18	643
3397	40.33	47.2	6
4325	41.58	44.06	736
3653	42.32	51.3	102
3051	42.41	43.55	2193
4718	42.41	43.55	2193
3294	42.51	44.43	476
5867	42.51	44.43	476
3419	42.56	51.2	142
3769	43.33	49.28	161
4031	44.16	45.37	92
5842	44.16	45.37	92
4362	44.17	46.17	117
3273	44.2	45.47	78
5127	44.2	45.47	78
3014	44.27	45.27	177
4340	44.28	47.06	148
4492	44.28	47.06	148
4448	44.4	48.11	115
3621	44.44	45.29	107
4323	44.44	45.29	107
5729	44.49	43.4	777
5492	43.3206	43.5713	997
6085	43.3206	43.5713	997
3725	44.5	51.3	178
3634	44.58	46.07	163
4043	45.13	47.22	-1
2985	45.59	43.07	303
3751	45.59	43.07	303
3882	46.01	51.04	8
3711	46.02	43.12	460
3962	46.17	42.47	2473
4536	46.24	47.45	0
4030	47.1	42.49	947
3770	48.19	54.14	118
3710	49.12	52.47	73
3793	50.3	53.34	171
4095	50.3	53.34	171
4591	50.42	53.37	166
3760	50.43	53.07	95
4057	50.44	53.44	119
3001	50.55	53.51	133
5152	50.55	53.51	133
3889	50.59	52.54	124
5010	51.11	53.11	97
4477	39.22	43.48	0
3196	55.3	55.25	87
4215	59.3	52.54	358
3286	59.32	50.32	316
5010	59.58	54.5	487
3253	60.06	55	353
3896	60.06	55	353
3469	60.08	52.3	378
3272	60.17	52.54	339
4716	60.17	52.54	339
3855	60.34	56.1	457
3398	60.57	54.57	273
5849	60.57	53.25	319
4508	61.2	54.52	206
3590	62.31	54.57	189
4334	62.31	54.57	189
3247	64.25	55.55	141
4154	64.25	55.55	141
3188	64.56	54.33	93
5994	64.56	54.33	93
4335	65.11	55.03	70
3288	73.58	55.44	125
4232	74.3	55.1	90
2959	77.02	55.29	107
4250	82.38	54.3	182
3858	83.07	53.26	201
3986	83.43	55.56	99
4122	83.57	53.19	225
3271	84.21	54.59	317
3785	84.21	54.59	317
4658	84.49	52.16	201
6015	84.49	52.16	201
2898	85	54.05	232
2923	85.17	55.1	200
3188	85.17	55.1	200
5003	85.32	50.45	1913
4850	86.17	51.02	772
3322	86.24	55.25	127
4213	86.24	55.25	127
3417	86.45	53.1	381
6378	87.53	50.42	1965
2935	88.39	56.05	244
3096	88.39	56.05	244
2952	89.07	55.24	555
3314	89.07	55.24	555
3046	89.08	55.27	603
3589	89.08	55.33	492
4725	89.08	55.33	492
2963	89.16	55.43	352
3760	89.2	54.34	1162
3992	89.2	54.34	1162
2904	89.28	55.18	508
2982	89.28	55.18	508
4094	90.16	51.08	941
3051	90.23	53.42	1062
3653	90.36	53.03	365
3082	91	55	224
4250	91.12	53.16	479
4751	91.24	53.55	297
3045	91.27	53.52	436
5022	91.27	53.52	436
4993	91.33	54.11	369
5530	91.34	53.59	256
4320	91.38	54.04	450
5003	91.38	53.3	341
3566	91.41	54.09	329
4154	91.41	54.09	329
3096	92.29	55.56	614
5659	92.29	55.56	614
6446	92.56	52.12	1342
5821	85.29	50.47	1940
5649	85.32	50.45	1913
5592	86.08	50.43	2224
2229	93.5833	52.05	838
2627	93.5833	52.05	838
3196	93.5833	52.05	838
2348	93.5833	52.05	838
2589	93.5833	52.05	838
2484	93.5833	52.05	838
2339	93.5833	52.05	838
2069	93.5833	52.05	838
2580	93.5833	52.05	838
2428	93.5833	52.05	838
2324	93.5833	52.05	838
2591	93.5833	52.05	838
2615	93.5833	52.05	838
2558	93.5833	52.05	838
2700	93.5833	52.05	838
2565	93.5833	52.05	838
2607	93.5833	52.05	838
2536	93.5833	52.05	838
2577	93.5833	52.05	838
2700	93.5833	52.05	838
2591	93.5833	52.05	838
2563	93.5833	52.05	838
2391	93.5833	52.05	838
2577	93.5833	52.05	838
2610	93.5833	52.05	838
2585	93.5833	52.05	838
2582	93.5833	52.05	838
2581	93.5833	52.05	838
3188	93.5833	52.05	838
9921	59.9383	57.9381	84
9617	59.9383	57.9381	84
9507	59.9383	57.9381	84
9502	59.9383	57.9381	84
9473	59.9383	57.9381	84
9442	59.9383	57.9381	84
9377	59.9383	57.9381	84
9366	59.9383	57.9381	84
9152	59.9383	57.9381	84
9068	59.9383	57.9381	84
8864	59.9383	57.9381	84
8838	59.9383	57.9381	84
8861	59.9383	57.9381	84
8861	59.9383	57.9381	84
8869	59.9383	57.9381	84
9654	68.0142	57.5061	259
8108	59.9383	57.9381	84
8106	59.9383	57.9381	84
8103	59.9383	57.9381	84
7937	60.1475	57.5061	259
7896	60.1475	57.5061	259
7801	60.1475	57.5061	259
7799	60.1475	57.5061	259
7684	60.1475	57.5061	259
7600	68.0142	57.5061	259
6242	68.0142	57.5061	259
2003	80.1333	37.0167	1371
2008	86.0993	42.3708	1171
2019	126.627	43.8478	212
2021	119.867	48.8	659
2021	131.65	47.6333	62
2021	131.128	43.9745	136
2021	87.8886	42.8367	806
2021	80.2653	42.6572	2085
2025	128.2	46.9	232
2032	124.48	45.88	130
2033	126.627	43.8478	212
2035	89.6476	42.9483	203
2036	131.005	43.1264	247
2046	131.153	46.6945	122
2047	115.899	40.5142	521
2049	119.954	41.6824	502
2059	89.0664	42.9527	42
2059	86.0993	42.3708	1171
2062	89.6476	42.9483	203
2070	87.8886	42.8367	806
2072	126.33	44.5	167
2074	131.176	44.0436	103
2074	86.0993	42.3708	1171
2079	89.6405	42.9421	191
2084	102.65	37.7865	1779
2094	131.005	43.1264	247
2098	88.9245	40.6814	845
2107	89.6405	42.9421	191
2109	112.443	39.3653	1110
2114	116.055	39.6152	34
2116	82.747	43.785	1500
2120	89.6405	42.9421	191
2123	83.1293	43.5452	848
2124	118.439	43.595	687
2124	87.8886	42.8367	806
2124	88.8167	42.7	-47
2124	82.5023	41.7828	1163
2124	119.954	41.6824	502
2124	116.44	39.86	49
2124	80.1333	37.0167	1371
2126	89.6405	42.9421	191
2127	87.917	43.5352	1100
2127	93.8976	43.2912	2316
2133	93.1755	43.6097	1676
2138	80.5333	42.65	2508
2138	86.0993	42.3708	1171
2141	89.6405	42.9421	191
2147	115.288	38.9476	147
2151	131.005	43.1264	247
2152	89.7476	42.917	253
2156	118.677	42.1138	757
2171	89.6405	42.9421	191
2180	87.8886	42.8368	806
2185	85.5246	38.1692	1244
2188	84.1333	41.8667	1020
2188	117.715	41.1027	475
2194	115.397	40.6774	833
2194	113.573	39.703	1094
2196	79.07	39.97	1099
2196	85.5246	38.1692	1244
2202	118.677	42.1138	757
2202	121.132	38.767	39
2206	116.15	39.71	44
2210	126.535	43.9645	208
2213	80.2653	42.6572	2085
2213	80.2653	42.6572	2085
2214	116.055	39.6152	34
2216	115.899	40.5142	521
2217	89.6405	42.9421	191
2217	129.57	42.4102	267
2220	90.2095	42.8747	381
2220	84.1333	41.8667	1020
2220	112.282	40.4944	1423
2222	116.012	40.5506	594
2223	80.93	43.51	1495
2223	89.6405	42.9421	191
2224	82.747	43.785	1500
2224	80.1333	37.0167	1371
2225	115.899	40.5142	521
2225	115.899	40.5142	521
2226	89.6405	42.9421	191
2227	100.983	41.8833	954
2228	82.747	43.785	1500
2228	89.6453	42.8023	-38
2228	118.677	42.1138	757
2230	116.012	40.5506	594
2235	86.0993	42.3708	1171
2237	118.439	43.595	687
2237	87.8886	42.8367	806
2237	87.8886	42.8367	806
2237	85.5246	38.1692	1244
2238	125.5	42.6	352
2239	123.487	46.1779	162
2241	90.1976	43.7919	1263
2248	126.533	43.95	186
2251	90.1976	43.7919	1263
2251	119.954	41.6824	502
2256	126.535	43.9645	208
2256	115.899	40.5142	521
2261	114.07	40.3522	1062
2267	90.2095	42.8747	381
2281	119.954	41.6824	502
2300	87.8683	42.8313	778
2303	131.128	43.9745	136
2308	85.5246	38.1692	1244
2311	115.899	40.5142	521
2314	117.353	41.0004	520
2319	82.747	43.785	1500
2324	85.5246	38.1692	1244
2326	80.93	43.51	1495
2328	87.8886	42.8367	806
2331	90.2095	42.8747	381
2333	89.6405	42.9421	191
2336	124.021	45.6921	129
2339	80.5333	42.65	2508
2341	90.1976	43.7919	1263
2342	123.5	46.6	143
2344	102.264	36.0949	2836
2346	129.561	42.867	309
2346	97.7	39.9502	1751
2362	86.0993	42.3708	1171
2378	114.197	38.3282	160
2378	85.5246	38.1692	1244
2379	93.5038	42.845	781
2385	125.867	45.6667	133
2385	82.501	43.7538	1245
2395	120.626	42.8542	367
2404	86.0993	42.3708	1171
2408	82.747	43.785	1500
2408	87.8886	42.8367	806
2408	82.0073	41.7736	1218
2411	126.88	43.1423	319
2413	118.439	43.595	687
2418	90.1976	43.7919	1263
2419	110.786	37.4146	914
2421	82.747	43.785	1500
2423	126.535	43.9645	208
2425	123.563	42.7098	80
2428	87.8886	42.8367	806
2430	82.0073	41.7736	1218
2433	85.5246	38.1692	1244
2436	116.662	39.1265	23
2436	75.2146	37.8181	3059
2439	118.677	42.1138	757
2441	85.5246	38.1692	1244
2441	85.5246	38.1692	1244
2442	87.8886	42.8367	806
2442	85.5246	38.1692	1244
2443	126.33	44.5	167
2445	117.983	37.0033	10
2449	86.0993	42.3708	1171
2452	84.1333	41.8667	1020
2454	123.6	50.6333	539
2463	89.6069	42.7687	-38
2464	125.867	45.6667	133
2464	80.93	43.51	1495
2464	115.371	38.9699	35
2464	85.5246	38.1692	1244
2466	129.6	42.6667	493
2467	129.566	44.6515	340
2468	90.1976	43.7919	1263
2472	90.2095	42.8747	381
2473	75.2146	37.8181	3059
2483	86.0993	42.3708	1171
2486	123.5	46.6	143
2489	94.6823	42.8789	2134
2489	87.8886	42.8367	806
2500	84.1333	41.8667	1020
2502	126.56	43.6051	313
2504	88.667	40.25	823
2509	116.055	39.6152	34
2512	101.739	36.7614	2399
2520	123.93	41.37	301
2522	120.654	42.3789	548
2522	84.1333	41.8667	1020
2532	124.212	45.7106	126
2533	86.0993	42.3708	1171
2535	93.67	43.28	3036
2539	120.626	42.8542	367
2542	86.0993	42.3708	1171
2543	82.0073	41.7736	1218
2548	112.282	40.4944	1423
2550	129.6	42.6667	493
2550	101.967	38.2333	1987
2551	87.8683	42.8313	778
2551	125.369	42.4645	427
2552	126.429	44.5433	162
2553	93.67	43.28	3036
2553	116.055	39.6152	34
2554	83.1293	43.5452	848
2555	84.1333	41.8667	1020
2556	90.2095	42.8747	381
2558	87.8886	42.8367	806
2561	116.055	39.6152	34
2568	102.322	38.6167	1426
2572	84.1333	41.8667	1020
2575	90.1976	43.7919	1263
2575	86.0993	42.3708	1171
2575	101.739	36.7614	2399
2579	87.8886	42.8367	806
2580	89.6453	42.8023	-38
2580	82.0073	41.7736	1218
2580	97.7	39.95	1751
2581	125.93	41.6934	432
2581	118.35	36.85	49
2582	126.535	43.9645	208
2583	126.33	44.5	167
2583	118.439	43.595	687
2584	82.0073	41.7736	1218
2584	75.3852	39.3342	1543
2584	81.7233	36.245	2695
2584	81.7233	36.245	2695
2586	102.322	38.6167	1426
2588	86.0993	42.3708	1171
2588	118.758	42.2155	661
2588	84.1333	41.8667	1020
2589	116.055	39.6152	34
2590	115.76	39.53	80
2590	75.2146	37.8181	3059
2591	101.751	36.3916	2711
2592	109.156	39.6985	1509
2592	102.249	36.1166	2831
2593	90.1978	43.7924	1263
2593	118.758	42.2155	661
2595	114.319	36.1203	80
2601	86.0993	42.3708	1171
2603	84.1333	41.8667	1020
2603	120.316	41.0378	243
2606	93.5038	42.845	781
2608	93.5138	43.5324	1854
2608	86.0993	42.3708	1171
2608	112.282	40.4944	1423
2611	75.3852	39.3342	1543
2612	115.76	39.53	80
2616	115.892	38.0388	17
2622	90.1978	43.7924	1263
2623	116.055	39.6152	34
2625	84.1333	41.8667	1020
2626	82.0073	41.7736	1218
2630	87.8886	42.8367	806
2630	88.8167	42.7	-47
2630	125.93	41.6934	432
2635	87.8886	42.8367	806
2637	101.739	36.7614	2399
2639	86.0993	42.3708	1171
2643	98.0958	36.3025	3185
2643	101.433	36.0401	2234
2646	82.501	43.7538	1245
2651	116.055	39.6152	34
2671	102.322	38.6167	1426
2678	102.322	38.6167	1426
2684	114.937	40.031	924
2686	84.1333	41.8667	1020
2691	94.6823	42.8789	2134
2692	94.6823	42.8789	2134
2699	86.0993	42.3708	1171
2705	126.55	43.9245	210
2705	84.1333	41.8667	1020
2712	126.535	43.9645	208
2724	86.0993	42.3708	1171
2725	116.055	39.6152	34
2728	75.3852	39.3342	1543
2729	102.329	38.6264	1421
2731	97.4	36.1	2861
2735	101.374	36.0219	2252
2738	84.1333	41.8667	1020
2738	120.567	37.5945	78
2740	126.535	43.9645	208
2740	129.6	42.6667	493
2740	120.567	37.5945	78
2743	120.567	37.5945	78
2745	89.4667	40.6667	820
2746	87.78	40.93	850
2747	110.44	37.07	778
2747	102.5	36.9	2309
2748	89.6453	42.8023	-38
2748	102.5	36.9	2309
2750	116.055	39.6152	34
2754	128.201	41.4133	701
2754	81.7233	36.245	2695
2755	118.364	43.3941	910
2756	115.371	38.9699	35
2757	120.567	37.5945	78
2758	96.4	36.4	2799
2760	123.6	44.8	135
2760	119.889	36.7523	30
2761	126.423	44.5175	163
2761	86.0993	42.3708	1171
2761	101.374	36.0219	2252
2764	82.0073	41.7736	1218
2765	120.316	41.0378	243
2767	124.48	45.88	130
2767	102.322	38.6167	1426
2777	101.567	36.7518	2505
2780	115.76	39.53	80
2782	126.33	44.5	167
2782	116.055	39.6152	34
2784	102.264	36.0949	2836
2792	75.2146	37.8181	3059
2794	86.0993	42.3708	1171
2803	81.7233	36.245	2695
2810	81.7233	36.245	2695
2811	116.055	39.6152	34
2811	112.48	37.78	809
2815	122.51	42.4775	100
2815	86.0993	42.3708	1171
2817	114.319	36.1203	80
2818	121.716	39.0326	6
2818	118.763	36.5803	153
2822	124.464	45.4844	142
2822	90.0216	43.9802	877
2823	124.464	45.4844	142
2825	126.535	43.9645	208
2826	126.517	45.7	128
2826	118.364	43.3941	910
2830	102.141	36.734	2698
2831	93.5038	42.845	781
2833	81.7233	36.245	2695
2835	116.055	39.6152	34
2836	116.024	40.54	559
2839	90.1978	43.7924	1263
2839	118.364	43.3941	910
2839	92.8206	43.0311	525
2839	114.302	36.129	79
2840	114.317	36.1167	80
2841	86.0993	42.3708	1171
2841	116.055	39.6152	34
2844	84.1333	41.8667	1020
2846	102.831	36.3203	1817
2847	126.485	44.1685	173
2847	116.055	39.6152	34
2848	96.4	36.45	2792
2853	118.763	36.5803	153
2854	115.371	38.9699	35
2854	81.7233	36.245	2695
2856	116.055	39.6152	34
2859	86.0993	42.3708	1171
2861	102.512	36.4477	1941
2861	96.4	36.4	2799
2861	81.7233	36.245	2695
2862	86.0993	42.3708	1171
2862	111.722	36.2855	481
2869	82.747	43.785	1500
2871	89.1878	43.7542	1504
2872	92.8206	43.0311	525
2876	93.5138	43.5324	1854
2877	82.0073	41.7736	1218
2879	114.312	36.1297	79
2880	117.286	39.9894	19
2880	114.319	36.1203	80
2890	102.322	38.6167	1426
2892	81.7233	36.245	2695
2893	101.189	36.7298	2731
2899	114.319	36.1203	80
2901	80.1333	37.0167	1371
2903	93.4132	43.5247	1867
2904	116.055	39.6152	34
2906	81.7233	36.245	2695
2907	116.055	39.6152	34
2909	116.055	39.6152	34
2911	90.1976	43.7919	1263
2914	111.908	36.8992	992
2918	89.1878	43.7542	1504
2925	114.302	36.129	79
2928	115.371	38.9699	35
2930	81.7233	36.245	2695
2931	116.055	39.6152	34
2932	116.055	39.6152	34
2932	100.146	37.3255	3309
2938	116.249	40.1871	53
2938	116.055	39.6152	34
2939	116.055	39.6152	34
2942	93.5038	42.845	781
2945	116.055	39.6152	34
2945	96.4	36.4	2799
2945	96.4	36.4	2799
2948	102.512	36.4477	1941
2951	116.055	39.6152	34
2951	96.4	36.4	2799
2956	114.367	36.8061	88
2957	116.055	39.6152	34
2959	82.747	43.785	1500
2961	114.787	39.924	924
2961	116.055	39.6152	34
2962	116.055	39.6152	34
2969	124.464	45.4844	142
2972	114.319	36.1203	80
2973	116.055	39.6152	34
2973	75.3852	39.3342	1543
2975	115.76	39.53	80
2976	93.5138	43.5324	1854
2977	102.264	36.0949	2836
2984	116.055	39.6152	34
2986	93.5138	43.5324	1854
2989	121.716	39.0326	6
2991	89.1878	43.7542	1504
2993	116.055	39.6152	34
2993	116.055	39.6152	34
2993	114.319	36.1203	80
2993	114.319	36.1203	80
2994	120.567	37.5945	78
2994	101.739	36.7614	2399
2999	121.25	41.48	80
3002	89.1878	43.7542	1504
3004	93.5138	43.5324	1854
3005	116.055	39.6152	34
3006	96.4	36.4	2799
3007	115.76	39.53	80
3011	89.1878	43.7542	1504
3012	114.319	36.1203	80
3013	124.464	45.4844	142
3018	93.5138	43.5324	1854
3020	116.055	39.6152	34
3020	114.319	36.1203	80
3021	123.332	42.7377	104
3021	114.319	36.1203	80
3021	114.319	36.1203	80
3022	115.76	39.53	80
3022	102.831	36.3203	1817
3023	116.055	39.6152	34
3024	116.055	39.6152	34
3026	120.403	37.588	46
3026	114.319	36.1203	80
3028	118.677	42.1138	757
3028	102.322	38.6167	1426
3030	130.35	42.9	81
3036	114.319	36.1203	80
3040	118.364	43.3941	910
3040	124.133	40.2667	218
3040	115.76	39.53	80
3042	102.025	36.6782	2411
3046	114.319	36.1203	80
3048	122.51	42.4775	100
3052	128.867	43.8	422
3052	114.319	36.1203	80
3056	115.76	39.53	80
3056	115.76	39.53	80
3056	114.319	36.1203	80
3058	89.1878	43.7542	1504
3060	126.535	43.9645	208
3061	101.189	36.7298	2731
3063	129.556	46.2921	92
3063	120.567	37.5945	78
3064	87.917	43.5352	1100
3064	114.319	36.1203	80
3065	114.319	36.1203	80
3067	116.055	39.6152	34
3067	114.319	36.1203	80
3069	115.397	40.6774	833
3070	117.286	39.9894	19
3070	110.2	37.7	967
3074	114.319	36.1203	80
3081	102.264	36.0949	2836
3083	123.75	41.3	307
3084	86.0993	42.3708	1171
3084	101.739	36.7614	2399
3090	114.319	36.1203	80
3093	114.319	36.1203	80
3096	82.747	43.785	1500
3097	93.5138	43.5324	1854
3097	118.677	42.1138	757
3097	110.2	37.4	933
3098	124.212	45.7106	126
3098	128.867	43.8	422
3099	114.319	36.1203	80
3100	126.535	43.9645	208
3102	114.319	36.1203	80
3104	114.319	36.1203	80
3107	114.319	36.1203	80
3109	89.1878	43.7542	1504
3110	114.937	40.031	924
3110	114.319	36.1203	80
3111	82.747	43.785	1500
3111	114.312	36.1297	79
3114	114.319	36.1203	80
3116	114.319	36.1203	80
3116	114.319	36.1203	80
3118	114.319	36.1203	80
3119	120.403	37.588	46
3119	110.786	37.4146	914
3122	114.319	36.1203	80
3123	93.5138	43.5324	1854
3123	93.5138	43.5324	1854
3124	110.2	37.7	967
3124	114.319	36.1203	80
3126	114.319	36.1203	80
3129	124.464	45.4844	142
3130	114.319	36.1203	80
3133	121.716	39.0326	6
3136	126.117	43.6667	342
3138	94.6823	42.8789	2134
3138	115.77	39.54	94
3138	112.706	37.4447	844
3138	114.319	36.1203	80
3146	89.493	43.7192	1400
3149	114.319	36.1203	80
3150	116.249	40.1871	53
3150	114.283	36.1333	86
3151	114.319	36.1203	80
3152	117.286	39.9894	19
3152	100.834	36.002	2605
3154	94.6823	42.8789	2134
3159	114.319	36.1203	80
3160	114.319	36.1203	80
3163	114.319	36.1203	80
3164	114.319	36.1203	80
3166	117.583	49.35	604
3169	93.5138	43.5324	1854
3169	93.5138	43.5324	1854
3169	92.8206	43.0311	525
3170	114.319	36.1203	80
3173	114.319	36.1203	80
3174	111.407	39.6979	1156
3178	110.786	37.4146	914
3178	114.319	36.1203	80
3178	114.319	36.1203	80
3178	114.319	36.1203	80
3180	114.787	39.924	924
3181	123.154	42.3198	76
3181	114.319	36.1203	80
3182	93.5138	43.5324	1854
3182	93.5138	43.5324	1854
3183	114.319	36.1203	80
3185	124.464	45.4844	142
3186	124.133	40.2667	218
3188	89.1878	43.7542	1504
3192	92.8206	43.0311	525
3193	87.917	43.5352	1100
3195	114.319	36.1203	80
3197	124.464	45.4844	142
3201	114.319	36.1203	80
3206	116.055	39.6152	34
3208	111.408	40.0911	1093
3212	114.319	36.1203	80
3213	122.633	39.2833	36
3216	121.43	39.0073	8
3217	101.572	36.5009	2642
3218	92.8206	43.0311	525
3223	114.319	36.1203	80
3225	122.633	39.2667	13
3225	117.983	37.0033	10
3226	86.543	44.124	1300
3228	124.133	40.2667	218
3230	123.93	41.37	301
3231	90.1976	43.7919	1263
3232	123.333	41.6667	37
3234	114.312	36.1297	79
3234	114.319	36.1203	80
3234	114.319	36.1203	80
3242	123.93	41.37	301
3246	114.319	36.1203	80
3247	114.319	36.1203	80
3251	114.319	36.1203	80
3254	123.154	42.3198	76
3255	94.6823	42.8789	2134
3256	118.677	42.1138	757
3258	89.7476	42.917	253
3258	118.677	42.1138	757
3262	93.5138	43.5324	1854
3262	122.633	39.2667	13
3262	114.319	36.1203	80
3263	129.583	42.7667	343
3264	114.787	39.924	924
3264	114.319	36.1203	80
3264	114.319	36.1203	80
3265	112.706	37.4447	844
3267	118.677	42.1138	757
3267	110.44	37.07	778
3271	114.319	36.1203	80
3274	115.76	39.53	80
3274	102.402	36.4821	989
3276	114.319	36.1203	80
3276	114.319	36.1203	80
3277	100.146	37.3255	3309
3278	114.319	36.1203	80
3279	118.677	42.1138	757
3279	121.716	39.0326	6
3281	93.5138	43.5324	1854
3284	90.1976	43.7919	1263
3284	120.433	42.3491	565
3284	86.8	42.2	1054
3286	100.369	36.3861	3187
3288	98.4802	36.9297	2971
3289	114.319	36.1203	80
3290	118.677	42.1138	757
3291	114.319	36.1203	80
3291	114.319	36.1203	80
3291	114.319	36.1203	80
3292	118.677	42.1138	757
3293	114.319	36.1203	80
3295	80.543	45.024	1300
3297	114.41	36.77	103
3301	114.42	37.04	95
3303	97.5	36	3050
3304	114.319	36.1203	80
3312	93.5138	43.5324	1854
3313	114.319	36.1203	80
3318	114.319	36.1203	80
3328	93.5138	43.5324	1854
3328	97.4	36.1	2861
3337	98.85	39.39	1842
3341	93.5138	43.5324	1854
3341	94.6823	42.8789	2134
3344	117.983	37.0033	10
3344	118.542	36.6176	80
3345	114.319	36.1203	80
3346	121.132	38.767	39
3352	114.937	40.031	924
3356	114.787	39.924	924
3363	114.898	39.9774	951
3370	114.723	38.0368	63
3374	114.787	39.924	924
3374	114.787	39.924	924
3377	100.742	38.682	1782
3378	87.917	43.5352	1100
3381	75.3852	39.3342	1543
3387	124.464	45.4844	142
3391	129.6	42.6667	493
3391	102.264	36.0949	2836
3392	114.319	36.1203	80
3395	111.407	39.6979	1156
3396	114.787	39.924	924
3397	114.723	38.0368	63
3398	114.787	39.924	924
3400	100.742	38.682	1782
3403	114.319	36.1203	80
3405	118.758	42.2155	661
3406	118.542	36.6176	80
3407	110.19	39.5575	1387
3407	121.43	39.0073	8
3407	121.132	38.767	39
3407	114.723	38.0368	63
3408	86.543	44.124	1300
3408	114.937	40.031	924
3408	114.723	38.0368	63
3410	80.543	45.024	1300
3410	114.319	36.1203	80
3410	114.319	36.1203	80
3414	82.747	43.785	1500
3417	88.6684	40.3334	826
3418	112.706	37.4447	844
3419	124.131	41.221	340
3419	98.85	39.39	1842
3424	98.85	39.39	1842
3429	88.6684	40.3334	826
3431	114.319	36.1203	80
3438	110.19	39.5575	1387
3444	100.742	38.682	1782
3444	100.742	38.682	1782
3449	88.667	40.25	823
3450	118.758	42.2155	661
3451	88.6684	40.3334	826
3462	80.543	45.024	1300
3462	80.543	45.024	1300
3475	100.742	38.682	1782
3476	123.333	41.6667	37
3477	80.543	45.024	1300
3477	94.6823	42.8789	2134
3478	80.543	45.024	1300
3478	97.7	39.95	1751
3478	122.633	39.2833	36
3478	100.742	38.682	1782
3480	80.543	45.024	1300
3481	100.345	39.015	3224
3483	115.77	39.54	94
3483	112.48	37.78	809
3488	123.332	42.7377	104
3495	119.926	36.9874	76
3497	100.742	38.682	1782
3501	118.677	42.1138	757
3501	122.867	42.05	35
3502	82.747	43.785	1500
3503	120.622	37.9631	13
3508	88.6684	40.3334	826
3508	115.77	39.54	94
3509	88.6684	40.3334	826
3509	88.6684	40.3334	826
3513	83.668	43.404	1300
3514	92.9754	43.5751	1779
3517	71.793	37.824	1300
3520	88.6684	40.3334	826
3520	88.667	40.25	823
3521	100.345	39.015	3224
3522	121.716	39.0326	6
3523	120.6	42.305	487
3523	88.6684	40.3334	826
3526	86.8	42.2	1054
3529	94.6823	42.8789	2134
3529	115.855	39.0252	14
3532	85.543	46.824	1300
3532	94.6823	42.8789	2134
3532	97.7	39.95	1751
3535	100.345	39.015	3224
3537	93.5138	43.5324	1854
3539	118.677	42.1138	757
3539	112.706	37.4447	844
3542	100.345	39.015	3224
3545	80.543	45.024	1300
3546	86.931	42.2164	1075
3547	110.19	39.5575	1387
3547	100.345	39.015	3224
3548	118.677	42.1138	757
[truncated: 956 more rows]

## Sheet: References 
References:
Bazhenov AI, Borodaev VB, Maloletko AM. 2002. Vladimirovka na Altae – drevneishiy medniy rudnik Sibiri [Vladimirovka of Altai – the oldest copper mine of Siberia]. Tomsk. 119 p.
Beisenov, A., Svyatko, S., Kassenalin, A., Zhambulatov, K., Duisenbai, D., & Reimer, P., 2016. First Radiocarbon Chronology for the Early Iron Age Sites of Central Kazakhstan (Tasmola Culture and Korgantas Period). Radiocarbon, 58(1), 179-191. doi:10.1017/RDC.2015.18
Beysenov, A. Z., Akhiyarov, I. K., Dzhumanazarov, N. Sh., Duysenbay, D. B., 2020. Deer stone on the barrow with ‘moustache’ in the Koyshoky valley in Central Kazakhstan. Archaeological News, 26, 166-177.
Blau, S., Yagodin, V., 2005. AMS radiocarbon dates of kurgans located on the Ust'-Yurt Plateau, Uzbekistan. Radiocarbon, 47(2), 235-241.
Bokovenko NA, Legran S. 2010. Cemetery of Numykhmar on Bidzha River. In: Stepanova NF, Polyakov AV, Tur SS, Shulga PI, eds. Afanasyevskii Sbornik. Barnaul: Azbuka. p. 29-35. In Russian.
Borodovskiy, A., Krąpiec, M., Oleszczak, Ł. 2017. Radiocarbon Dating of Barrows of the Pazyryk, Karakoba, and Bystrianka Cultures from the Manzherok Region, Russia. Radiocarbon, 59(5), 1263-1274. doi:10.1017/RDC.2017.41
Chairkina NM, Kosinskaia LN. 2009. Early hunter-gatherer ceramics in the Urals and Western Siberia. In: Jordan P, Zvelebil M, editors. CeramicsbeforeFarming:TheDispersalofPottery among Prehistoric Eurasian Hunter-Gatherers. Walnut Creek: Left Coast Press. p 209–35.
Chairkina NM, Kuzmin YV, Burr GS. 2013. Chronology of the perishables: first AMS 14 C dates of wooden artefacts from Aeneolithic–Bronze Age waterlogged sites in the Trans-Urals, Russia. Antiquity 87(336):418–29.
Chairkina, N., Kuzmin, Y., & Hodgins, G., 2017. Radiocarbon Chronology of the Mesolithic, Neolithic, Aeneolithic, and Bronze Age Sites in the Trans-Urals (Russia): A General Framework. Radiocarbon, 59(2), 505-518. doi:10.1017/RDC.2016.49
Chang, C., Benecke, N., Grigoriev, F. P., Rosen, A. M., Tourtellotte, P. A., 2003. Iron Age Society and Chronology in South-East Kazakhstan. Antiquity 77: 298–312.
Chechushkov I.V., Ovsyannikov A.A., Usmanova E.R. 2020. On the Earliest Use of Plate-Formed Cheekpieces and the Emergence of Horse Riding (Based on Finds from the Novoilyinovskiy II Cemetery in Northern Kazakhstan). Archaeology, Ethnology & Anthropology of Eurasia. 48(2):49-58.
Dashkovskiy P.K., 2019. Radiocarbon Dating of the Kurgan of the Pazyryk Culture with Chinese Imports of the Burial Ground Chineta II (Altay). The Volga River Region Archaeology 3, 147-158
Dashkovskiy Р.К. 2020. An Early Pazyryk Kurgan at Khankarinsky Dol, Northwestern Altai: Chronology and Attribution of Artifacts. Archaeology, Ethnology & Anthropology of Eurasia. 48(1):91-100. https://doi.org/10.17746/1563-0110.2020.48.1.091-100
Derevyanko AP, Molodin VI. 1994. Denisova peshzhera [Denisova cave]. Part 1. Novosibirsk: Nauka. 261 p. In Russian.
Dolukhanov, PM, Romanova, YeN, Semyontsov, AA. 1970. Radiocarbon dates of the Institute of Archaeology II. Radiocarbon 12(1):130–155.
Doumani, P.N., Frachetti, M.D., Beardmore, R., Schmaus, T.M., Spengler, R.N., Mar’yashev, A.N., 2015. Burial ritual, agriculture, and craft production among Bronze Age pastoralists at Tasbas (Kazakhstan). Archaeol. Res. Asia 1-2, 17–32.
Dupuy, P.N.D., Zhuniskhanov, A.S., Bullion, E.A., Kiyasbek, G.K., Tashmanbetova, Z.K., Rakhmankulov, E.Z., Isin, A.I., 2021. The newly discovered bronze age site of Koken: Merging micro-regions with major study zones in the high steppes of Kazakhstan, Archaeological Research in Asia, 27, 100292.
Ermolova NM, Markov YN. 1983. Dating of archaeological samples from the Iron Age cemeteries of Southern Siberia]. In: Masson VM (ed.). Drevnie kultury Evraziiskih stepei. Leningrad: Nauka. 95-98 (In Russian).
Frachetti, M., Spengler, R., Fritz, G., & Mar'yashev, A., 2010. Earliest direct evidence for broomcorn millet and wheat in the central Eurasian steppe region. Antiquity, 84(326), 993-1010.
Frachetti, M.D., Mar'yashev, A.N., 2007. Long-Term Occupation and Seasonal Settlement of Eastern Eurasian Pastoralists at Begash, Kazakhstan. Journal of Field Archaeology, 32(3), 221-242.
Görsdorf, J., Parzinger, H., Nagler, A. 2001. New Radiocarbon Dates of the North Asian Steppe Zone and its Consequences for the Chronology. Radiocarbon, 43(2B), 1115-1120.
Grigoriev, SA., 2016. Problem of chronology and origin of the Alakul culture in light of new excavations in the Southern Urals. Journal of Archeology, Anthropology and Ethnography, 3 (34), 44–53 (in Russian).
Grushin AP., 2009. Radiocarbon chronology of the Afanasyevo sites in the Altai Mountains. In: Kiryushin YuF, Tishkin AA (eds.). Rol' estestvenno-nauchnyh metodov v arheologicheskih issledovaniyah. Barnaul: Izd-vo AGU. 110-112 (In Russian).
Grushin S.P., Merts I.V., Merts V.K., Ilyushina V.V., Fribus A.V., 2021. Semiyarka IV burial complex of the Middle Bronze Age (Eastern Kazakhstan). Vestnik Arheologii, Antropologii i Etnografii , 2, 52-65
Hermes, T.R., Tishkin, A.A., Kosintsev, P.A., Stepanova, N.F., Krause-Kyora, B., Makarewicz, C.A., 2020. Mitochondrial DNA of domesticated sheep confirms pastoralist component of Afanasievo subsistence economy in the Altai Mountains (3300–2900 cal BC), Archaeological Research in Asia, 24, 100232.
Hermes, T.R., Frachetti, M.D., Doumani Dupuy, P.N., Mar’yashev, A., Nebel, A., Makarewicz, C.A., 2019. Early integration of pastoralism and millet cultivation in Bronze Age Eurasia. Proc. R. Soc. B 286: 20191273.
Kilunovskaya, M.E., Prikhodko, V.E., Blyakharchuk, T.A., Semenov, V.A., Glukhov, V.O., 2017. A Multidisciplinary Study of Burial Mounds and a Reconstruction of the Climate of the Turan-Uyuk Depression, Tuva, During the Scythian Period. Archaeology, Ethnology & Anthropology of Eurasia. 45(4):82-92.
Kiryushin YuF, Grushin SP, Papin DV. 2009. Radiocarbon chronology of the early metal sites of Altai. In: Kiryushin YuF, Tishkin AA (eds.). Rol' estestvenno-nauchnyh metodov v arheologicheskih issledovaniyah. Barnaul: Altai State University. p. 120-124. In Russian.
Korochkova ON, Spiridonov IA, Stefanov VI., 2015. On the metalwork during the late Bronze Age in the mountain-forest Trans-Urals: the palstaves of the Kizhirovo type. Vestnik Kemerovskogo Gosudarstvennogo Universiteta 2(62):61–7. In Russian with English title.
Krause R., Epimakhov A.V., Kupriyanova E.V., Novikov I.K., Stolarczyk E., 2019. The Petrovka Bronze Age Sites: Issues in Taxonomy and Chronology. Archaeology, Ethnology & Anthropology of Eurasia. 47(1):54-63.
Lazaretov IP. 1995. On the question of the Yamnaya-Catacombnaya links of the Okunev culture. In: Savinov DG, editor. Problemy Izucheniya Okunevskoy Kulturi. St Petersburg: State Hermitage Press. p 14–6 (In Russian).
Martin, L., Messager, E., Bedianashvili, G. et al. 2021. The place of millet in food globalization during Late Prehistory as evidenced by new bioarchaeological data from the Caucasus. Sci Rep 11, 13124.
Martínez Ferreras, V., Ariño Gil, E., Gurt Esparraguera, J. M., and Pidaev, S., 2014. The Enclosure of Tchingiz-Tepe Ancient Termez, Uzbekistan during the Kushan and Kushan-Sassanian Periods. Iranica Antiqua, 49, pp. 413–469.
Matuzeviciute, G.M, Lightfoot, E., Liu, X. et al. 2019. Archaeobotanical investigations at the earliest horse herder site of Botai in Kazakhstan. Archaeol Anthropol Sci 11, 6243–6258. https://doi.org/10.1007/s12520-019-00924-2
Matuzeviciute, G.M., Lightfoot, E., O'Connell, T.C., Voyakin, D., Liu, X., Loman, V., Svyatko, S., Usmanova, E., Jones, M.K., 2015. The extent of cereal cultivation among the Bronze Age to Turkic period societies of Kazakhstan determined using stable isotope analysis of bone collagen, Journal of Archaeological Science, 59, 23-34.
Molodin, V., Marchenko, Z., Kuzmin, Y., Grishin, A., Van Strydonck, M., & Orlova, L. 2012. 14C Chronology of Burial Grounds of the Andronovo Period (Middle Bronze Age) in Baraba Forest Steppe, Western Siberia. Radiocarbon, 54(3-4), 737-747.
Motuzaite Matuzeviciute G, Kiryushin YF, Rakhimzhanova SZ, Svyatko S, Tishkin AA, O’Connell TC., 2016. Climatic or dietary change? Stable isotope analysis of Neolithic–Bronze Age populations from the Upper Ob and Tobol River basins. The Holocene, 26(10):1711-1721.
Motuzaite Matuzeviciute G., Preece, R.C., Wang, S., Colominas, L., Ohnuma, K., Kume, S., Abdykanova, A., Jones, M.K., 2017. Ecology and subsistence at the Mesolithic and Bronze Age site of Aigyrzhal-2, Naryn Valley, Kyrgyzstan. Quaternary International, 437: 35–49
Motuzaite Matuzeviciute, G., Abdykanova, A., Kume, S., Nishiaki, Y., Tabaldiev, K., 2018. The effect of geographical margins on cereal grain size variation: case study for highlands of Kyrgyzstan. Journal of Archaeological Science: Reports 20, 400–10.
Motuzaite Matuzeviciute, G., T.R. Hermes, B. Mir-Makhamad & K. Tabaldiev. 2020. South-west Asian cereal crops facilitated high-elevation agriculture in the Central Tien Shan during the mid-third millennium BCE. PLoS ONE 15: e0229372.
Narasimhan, V.M., Patterson, N., Moorjani, P., Rohland, N., Bernardos, R., Mallick, S., Lazaridis, I., Nakatsuka, N., Olalde, I., Lipson, M., Kim, A.M., Olivieri, L.M., Coppa, A., Vidale, M., Mallory, J., Moiseyev, V., Kitov, E., Monge, J., Adamski, N., Alex, N., Broomandkhoshbacht, N., Candilio, F., Callan, K., Cheronet, O., Culleton, B.J., Ferry, M., Fernandes, D., Freilich, S., Gamarra, B., Ga…
Orlova LA. 1994. Radiocarbon dating of the Holocene of the Denisova Cave. In: Derevyanko AP, Molodin VI, eds. Denisova Peshzhera. Novosibirsk. Part 1. p. 202-206 (In Russian).
Orlova LA. 1995. Radiocarbon dating of archaeological monuments of Siberia and the Far East. In: Derevyanko AP, ed. Metody estestvennyh nauk v arheologicheskih rekonstrukciyah. P. 2. Novosibirsk: Institute of Archaeology and Ethnography of the Siberian Branch of the Russian Academy of Sceinces. p. 205-233 (In Russian).
Panina SN. 2011. Radiocarbon dates of the Ust-Vagilsky Kholm. In: Chemyakin YP, editor. Voprosy Arkheologii Urala. Vypusk 26. Yekaterinburg & Surgut: Magellan Press. 246–247 (In Russian).
Panina SN. 2014. Fragment of sacral space of the Aeneolithic epochatthe foot of Ust-Vagilsky Kholm in forested Trans-Urals. In: Sitdikov AG, Makarov NA, erevianko AP, editors. Trudy IV (XX) Vserossiiskogo Arkheologicheskogo Syezda v Kazani. Tom I. Kazan: Otechestvo Press. 230–233 (In Russian).
Panyushkina, I., Grigoriev, F., Lange, T., & Alimbay, N., 2013. Radiocarbon and Tree-Ring Dates of the Bes-Shatyr #3 Saka Kurgan in the Semirechiye, Kazakhstan. Radiocarbon, 55(3), 1297-1303. doi:10.1017/S0033822200048207
Panyushkina, I., Slyusarenko, I., Sala, R., Deom, J., & Toleubayev, A., 2016. Calendar Age of the Baigetobe Kurgan from the Iron Age Saka Cemetery in Shilikty Valley, Kazakhstan. Radiocarbon, 58(1), 157-167.
Panyushkina, I.P., Mills, B.J., Usmanova, E.R., Cheng, L., 2008. Calendar Age of Lisakovsky Timbers Attributed to Andronovo Community of Bronze Age in Eurasia. Radiocarbon, 50(3):459-469
Poliakov, A., Svyatko, S., & Stepanova, N. 2019. A Review of the Radiocarbon Dates for the Afanasyevo Culture (Central Asia): Shifting Towards the “Shorter” Chronology. Radiocarbon, 61(1), 243-263.
Polyakov AV. 2010. Radiouglerodnye daty afanas'evskoi kul'tury [Radiocarbon dates of the Afanasyevo Culture]. In: Stepanova NF, Polyakov AV, Tur SS, Shulga PI, eds. Afanasyevskii Sbornik. Barnaul: Azbuka. p. 158-171. In Russian.
Rasmussen S, Allentoft Morten E, Nielsen K, Orlando L, Sikora M, Sjögren K-G, et al. 2015. Early Divergent Strains of Yersinia pestis in Eurasia 5,000 Years Ago. Cell 163(3): 571-582.
Savchenko S, Lillie MC, Zhilin MG, Budd CE. 2015. New AMS dating of bone and antler weapons from the Shigir collections housed in the Sverdlovsk Regional Museum, Urals, Russia. Proceedings of the Prehistoric Society 81, 265–81.
Schneeweiss, J., Becker, F., Molodin, V.I., Parzinger, H., Marchenko, Zh.V., Svyatko, S.V., 2018. Radiocarbon chronology of occupation of the site Chicha and Bayesian statistics for the assessment of a discontinuous transition from Late Bronze to Early Iron Age (West Siberia). Russ. Geol. Geophys. 59 (6): 635–651. doi: https://doi.org/10.1016/j.rgg.2018.05.004
Serikov YB. 1992. Koksharovsko-Yurinskaya peat camp in the middle Trans-Urals. Rossiiskaya Arkheologiya 4, 131–47 (In Russian with English abstract).
Shishlina, N., Van der Plicht, J., & Turetsky, M., 2018. The Lebyazhinka Burial Ground (Middle Volga Region, Russia): New 14C Dates and the Reservoir Effect. Radiocarbon, 60(2), 681-690. doi:10.1017/RDC.2017.94
Shorin AF, Shorina AA. 2011. Radiocarbon dates of the Koksharovsky Kholm. In: Chemyakin YP, editor. Voprosy Arkheologii Urala. Vypusk 26. Yekaterinburg & Surgut: Magellan Press. p 249–54 (In Russian).
Soenov VI, Trifanova SV. 2010. The burial of the Early Bronze Age period on the Nizhniy Tarhat. In: Stepanova NF, Polyakov AV, Tur SS, Shulga PI, eds. Afanasyevskii Sbornik. Barnaul: Azbuka. p.172-176. In Russian.
Spengler, R.N., Chang, C. Tourtellotte, P.A., 2013. Agricultural production in the Central Asian mountains: Tuzusai, Kazakhstan (410–150 b.c.), Journal of Field Archaeology, 38:1, 68-85.
Stepanova NF. 2009. Problems of the absolute and relative chronology of the Afanasyevo archaeological cultures sites in the Altai Mountains. In: YuF Kiryushin and AA Tishkin (resp. eds). Rol Estestvenno-Nauchnyh Metodov v Arheologicheskih Issledovaniyah. Barnaul: Altai State University Press. S.154-159. In Russian.
Svyatko SV, Mallory JP, Murphy EM, Polyakov AV, Reimer PJ, Schulting RJ. 2009. New Radiocarbon Dates and a Review of the Chronology of Prehistoric Populations from the Minusinsk Basin, Southern Siberia, Russia. Radiocarbon 51(1): 243-273.
Svyatko SV, Polyakov AV, Soenov VI, Stepanova NF, Reimer PJ, Ogle N, et al. 2017b. Stable isotope palaeodietary analysis of the Early Bronze Age Afanasyevo Culture in the Altai Mountains, Southern Siberia. Journal of Archaeological Science: Reports 14(Supplement C): 65-75.
Svyatko, S.V., Polyakov, A.V., Soenov, V.I., Stepanova, N.F., Reimer, P.J., Ogle, N.,Tyurina, E.A., Grushin, S.P., Rykun, M.P., 2017a. Stable isotope palaeodietary analysis of the Early Bronze Age Afanasyevo Culture in the Altai Mountains, Southern Siberia, Journal of Archaeological Science: Reports, 14, 65-75.
Tkachev V.V., 2019. The Ishkinino Bronze Age Mining Complex in the Southern Urals: Radiocarbon Dating. Archaeology, Ethnology & Anthropology of Eurasia. 47(3):38-47. https://doi.org/10.17746/1563-0110.2019.47.3.038-047
Toleubayev, AT. 2011. Nekotoriye resultaty issledovaniy i istoricheskikh reconstruktzyi gruppi uchenikh KazNU im. Al-Farabi po izucheniuy epokhi bronzi i rannego jeleznogo veka Kazakhstana. Proceedings of International Conference “Archaeology of Kazakhstan during the Independence” 2. Almaty: Hikari. 23–29.
Trifonov, V.A., Shishlina, N.I., Hommel, P., 2021. A New Type of Early Bronze Age Maikop Culture Tombs in the North Caucasus. 185-194.
Zaitseva GI, van Geel B. 2004. The Occupation History of the Southern Eurasis Steppe During the Holocene: Chronology, the Calibration Curve and Methodological Problems of the Scythian Chronology. In: Marian Scott E., Alekseev A.Y., Zaitseva G. (eds) Impact of the Environment on Human Migration in Eurasia. NATO Science Series: IV: Earth and Environmental Sciences, vol 42. Springer, Dordrecht
Zaitseva, G.I. , Chugunov, V. , Dergachev, V.A. , Nagler, A. , Parzinger, G. , Scott, E.M. , Vasiliev, S. , van Geel, B. , van der Plicht, J. and Lebedeva, L.M. 2004: Chronological studies of the Arzhan-2 Scythian monument in Tuva (Russia) . Radiocarbon 46, 277—84 .
Zaitseva, G.I., van Geel, B., Bokovenko, N.A., Chugunov, K.V., Dergachev, V.A., Dirksen, V.G., Koulkova, M.A., Nagler, A., Parzinger, G., van der Plicht, J., Bourova, N.D., Lebedeva, L.M., 2004. Chronology and possible links between climatic and cultural change during the first millennium BC in southern Siberia and central Asia. Radiocarbon 46, 259e276.
Zaretskaya NE, Hartz S, Terberger T, Savchenko SN, Zhilin MG. 2012. Radiocarbon chronology of the Shigir and Gorbunovo archaeological bog sites, Middle Urals, Russia. Radiocarbon 54(3–4):783–94.
Zaretskaya NE, Panova NK, Zhilin MG, Antipina TG, Uspenskaya ON, Savchenko SN. 2014. Geochronology, stratigraphy, and evolution of Middle Uralian peatlands during the Holocene (exemplified by the Shigir and Gorbunov peat bogs). Stratigraphy and Geological Correlation 22(6):632–54
