# Supplementary material for: Prehistoric population expansion in Central Asia promoted by the Altai Holocene Climatic Optimum
Source: Nat Commun. 2023 May 29;14:3102. doi: 10.1038/s41467-023-38828-4 (PMC10227073; doi:10.1038/s41467-023-38828-4)
Supplement: Supplementary file 6 — Source Data [file 41467_2023_38828_MOESM6_ESM.xlsx]

## Sheet: Figure 2+3+4+S8
Fig. 2 Selected palaeoenvironmental records from Kanas Lake and Tiewaike Lake.
Fig. 3. Selected multi-proxy paleoclimate records from various lake and cave sites.
Fig. 4. Spatial and temporal distribution of radiocarbon dates from northern Asia and Europe before 2 kyr (0 CE), and comparison with selected palaeoclimatic records.
Supplementary Figure 8. Comparison of temperature reconstructions based on various proxies.
COLUMN	DESCRIPTION
Age	Age for core KNS15D & TWK15A
δ30Si	δ30Sidiatom for core KNS15D
Error	±2 sigma absolut analytical errors
BSi	Biogenic silica for core KNS15D
PC1	Coordinates of the 1st principal component for XRF-scanning data from Kanas Lake
TOC	Total organic carbon for core KNS15D
Trees & shrubs_TWK15A	The sum of trees and shrubs pollen percentages of core TWK15A
Trees & shrubs_KNS15D	The sum of trees and shrubs pollen percentages of core KNS15D
δ13Corg	The stable carbon isotope composition of bulk organic matter of core TWK15A
fit_δ30Si, fit_BSi, fit_PC1, fit_TOC, fit_Trees & shrubs_TWK15A, fit_Trees & shrubs_KNS15D, fit_δ13Corg	All proxies are fitted with general additive models (GAMs)
fit_Error	95% confidence intervals
fd_δ30Si, fit_BSi, fd_PC1, fd_TOC, fd_Trees & shrubs_TWK15A, fd_Trees & shrubs_KNS15D, fd_δ13Corg	First derivative for all proxies of the general additive models (GAMs) fitted to each time series
fd_Error	95% confidence intervals
Age (cal kyr BP)	δ30Si (‰)	Error (‰)	Age (cal kyr BP)	BSi (%)	Age (cal kyr BP)	PC1	Age (cal kyr BP)	TOC (%)	Age (cal kyr BP)	Trees & shrubs_ TWK15A (%)	Age (cal kyr BP)	Trees & shrubs_KNS15D (%)	Age (cal kyr BP)	fit_δ13Corg (‰, VPDB)		Age (cal kyr BP)	fit_δ30Si	fit_Error	Age (cal kyr BP)	fit_BSi	fit_Error	Age (cal kyr BP)	fit_PC1	fit_Error	Age (cal kyr BP)	fit_TOC	fit_Error	Age (cal kyr BP)	fit_Trees & shrubs_ TWK15A	fit_Error	Age (cal kyr BP)	fit_Trees & shrubs_ KNS15D	fit_Error	Age (cal kyr BP)	δ13Corg	fit_Error		Age (cal kyr BP)	fd_δ30Si (‰)	fd_Error	Age (cal kyr BP)	fd_BSi	fd_Error	Age (cal kyr BP)	fd_PC1	fd_Error	Age (cal kyr BP)	fd_TOC	fd_Error
0.261	0.03905	0.0381472	0.004	5.23235	-0.065	7.3248	0.004	0.75722	0.075	34.9	-0.0445	24.4032	0.075	-25.575		0.2672	0.122176	0.465458	0.004	6.12841	2.60741	-0.065	0.762729	0.437969	-0.002	0.67772	0.175262	0.075	40.6602	9.06983	-0.0445	16.0209	2.66304	0.075	-25.1186	0.601199		0.2672	-0.04629	0.109636	0.004	-6.17871	4.86065	-0.065	-1.08842	0.844853	-0.002	-0.290044	0.564218
0.666	-0.02797	0.0366358	0.068	4.31968	-0.062	5.3053	0.261	0.67896	0.394	35.4	-0.0251	25	0.108	-25.546		0.313994	0.118009	0.439577	0.0540836	6.44907	2.47176	-0.0149565	0.81859	0.415258	0.0473839	0.695056	0.163912	0.105328	40.5708	8.86924	0.000587023	16.174	2.49908	0.105328	-25.1769	0.565927		0.313994	-0.04629	0.109547	0.0540836	-6.17622	4.85897	-0.0149565	-1.08813	0.84468	0.0473839	-0.289962	0.561947
0.965	0.16196	0.0527977	0.132	4.88157	-0.055	2.546	0.587	0.696643	0.476	40	0.0135	17.7465	0.138	-25.522		0.360789	0.113824	0.415123	0.104167	6.76946	2.33858	0.035087	0.874407	0.393054	0.0967679	0.712343	0.153096	0.135656	40.4814	8.67074	0.045674	16.3268	2.34055	0.135656	-25.2352	0.531325		0.360789	-0.04629	0.109282	0.104167	-6.1676	4.85316	0.035087	-1.08649	0.843715	0.0967679	-0.289716	0.555167
1.035	0.0732	0.0475253	0.196	4.68617	-0.047	1.7224	0.838	0.865174	0.51	48.4	0.066	10.8808	0.181	-25.522		0.407583	0.109604	0.392297	0.154251	7.08916	2.20842	0.0851304	0.930084	0.371464	0.146152	0.729533	0.142942	0.165983	40.3921	8.4745	0.0907611	16.4787	2.18878	0.165983	-25.2934	0.497561		0.407583	-0.04629	0.108857	0.154251	-6.14942	4.84088	0.0851304	-1.08249	0.841366	0.146152	-0.289306	0.543975
1.139	0.0941	0.0443166	0.261	8.0063	-0.04	2.0476	1.035	1.16728	0.542	41.6	0.1187	12.5698	0.216	-25.43		0.454377	0.105331	0.371218	0.204334	7.40761	2.08192	0.135174	0.985478	0.350619	0.195536	0.746577	0.133577	0.196311	40.303	8.28069	0.135848	16.6293	2.04534	0.196311	-25.3517	0.464842		0.454377	-0.04629	0.108297	0.204334	-6.11865	4.82011	0.135174	-1.07524	0.837112	0.195536	-0.288733	0.528541
1.253	0.09495	0.0844711	0.337	10.5434	-0.033	1.9493	1.174	1.12447	0.55	33.9	0.1708	15.625	0.27	-25.461		0.501172	0.100987	0.351908	0.254418	7.72407	1.95982	0.185217	1.04041	0.330666	0.24492	0.763427	0.125126	0.226639	40.2141	8.08952	0.180935	16.7776	1.91197	0.226639	-25.4098	0.433409		0.501172	-0.04629	0.107638	0.254418	-6.07265	4.7891	0.185217	-1.06417	0.830645	0.24492	-0.287994	0.509143
1.331	0.17388	0.038716	0.412	10.796	-0.025	1.6642	1.331	0.965794	0.663	41.6	0.2228	15.625	0.284	-25.686		0.547966	0.0965537	0.334298	0.304502	8.03772	1.84298	0.235261	1.09467	0.311765	0.294304	0.780035	0.117699	0.256967	40.1255	7.90117	0.226022	16.923	1.79055	0.256967	-25.468	0.403544		0.547966	-0.04629	0.106926	0.304502	-6.00932	4.7465	0.235261	-1.04903	0.821835	0.294304	-0.286976	0.486304
1.644	0.09955	0.0822698	0.498	11.1232	-0.018	2.0654	1.465	1.11639	0.788	38.4	0.2731	19.7561	0.302	-25.736		0.59476	0.0920147	0.318242	0.354585	8.3476	1.73234	0.285304	1.14805	0.294084	0.343688	0.796341	0.111387	0.287294	40.0371	7.71586	0.271109	17.0645	1.68296	0.287294	-25.526	0.37556		0.59476	-0.04629	0.106223	0.354585	-5.92697	4.69123	0.285304	-1.0296	0.810593	0.343688	-0.285106	0.461019
1.967	-0.30076	0.0702295	0.587	9.21753	-0.011	1.9414	1.579	0.755227	0.998	43.9	0.325	16.8937	0.317	-25.686		0.641555	0.0873515	0.303562	0.404669	8.65269	1.62888	0.335348	1.20033	0.277792	0.393072	0.812282	0.106238	0.317622	39.9492	7.53381	0.316196	17.2014	1.59096	0.317622	-25.5839	0.349799		0.641555	-0.04629	0.105597	0.404669	-5.8241	4.62248	0.335348	-1.00571	0.796868	0.393072	-0.282304	0.43384
2.277	-0.37868	0.0380804	0.666	8.70934	-0.003	0.0901	1.777	0.99055	1.161	37.3	0.3739	15.7895	0.334	-25.633		0.688349	0.0825406	0.290173	0.454753	8.95189	1.53364	0.385391	1.25127	0.263051	0.442456	0.827792	0.10225	0.34795	39.8616	7.35526	0.361283	17.3326	1.51592	0.34795	-25.6417	0.326619		0.688349	-0.04629	0.105066	0.454753	-5.69981	4.53985	0.385391	-0.97725	0.780652	0.442456	-0.278572	0.405438
2.589	-0.24758	0.0448417	0.723	9.96392	0.004	0.5547	2.026	0.783923	1.311	36.7	0.4267	15.1934	0.347	-25.639		0.735143	0.0775444	0.278193	0.504836	9.24408	1.44763	0.435435	1.30065	0.250006	0.491839	0.842805	0.0993531	0.378278	39.7746	7.18046	0.40637	17.4573	1.45861	0.378278	-25.6992	0.306369		0.735143	-0.04629	0.104557	0.504836	-5.55321	4.44307	0.435435	-0.94412	0.761968	0.491839	-0.273908	0.376796
2.914	-0.44887	0.0424905	0.778	9.05288	0.012	2.5572	2.147	0.904238	1.62	41.8	0.468	11.0512	0.377	-25.657		0.781937	0.0723236	0.267757	0.55492	9.52808	1.37177	0.485478	1.34821	0.238773	0.541223	0.857256	0.0974176	0.408605	39.6881	7.00967	0.451457	17.5745	1.41898	0.408605	-25.7566	0.289349		0.781937	-0.04629	0.104019	0.55492	-5.38384	4.3322	0.485478	-0.90626	0.74088	0.541223	-0.268313	0.349344
3.203	-0.34554	0.0262472	0.838	9.68173	0.019	0.5467	2.277	0.964022	1.831	37.1	0.5084	18.5984	0.418	-25.788		0.828732	0.066839	0.258929	0.605003	9.80271	1.30679	0.535522	1.39373	0.229421	0.590607	0.87108	0.0962623	0.438933	39.6021	6.84318	0.496544	17.6836	1.39601	0.438933	-25.8136	0.275755		0.828732	-0.04629	0.103431	0.605003	-5.19145	4.20759	0.535522	-0.86364	0.717496	0.590607	-0.261694	0.325207
3.62	0.02211	0.0676707	0.907	12.2016	0.027	-0.2229	2.388	0.882041	1.996	41.3	0.5565	13.6612	0.441	-25.894		0.875526	0.0610513	0.251656	0.655087	10.0668	1.25315	0.585565	1.43695	0.22196	0.639991	0.884218	0.0956867	0.469261	39.5169	6.68128	0.541631	17.7838	1.38783	0.469261	-25.8703	0.265637		0.875526	-0.04629	0.102796	0.655087	-4.97594	4.06981	0.585565	-0.81625	0.691973	0.639991	-0.25352	0.306501
3.963	0.83481	0.0427392	0.965	11.9968	0.034	-0.4718	2.522	0.914795	2.01	32.3	0.6061	16.2662	0.463	-25.9		0.92232	0.0549212	0.245777	0.705171	10.319	1.21095	0.635609	1.47763	0.21633	0.689375	0.896615	0.0954955	0.499589	39.4324	6.5243	0.586718	17.8743	1.3919	0.499589	-25.9266	0.258862		0.92232	-0.04629	0.102149	0.705171	-4.73742	3.91974	0.635609	-0.76415	0.664519	0.689375	-0.24371	0.29358
4.144	-0.34392	0.0554381	0.997	15.8226	0.042	-0.6506	2.655	1.11637	2.13	41.1	0.6578	21.0396	0.476	-25.735		0.969115	0.0484125	0.241107	0.755254	10.5584	1.17983	0.685652	1.51554	0.212402	0.738759	0.908217	0.0955041	0.529916	39.3487	6.37255	0.631805	17.9548	1.40533	0.529916	-25.9824	0.255113		0.969115	-0.04629	0.101525	0.755254	-4.47633	3.75865	0.685652	-0.7074	0.635416	0.738759	-0.232263	0.28647
4.395	1.52017	0.0374544	1.035	15.7412	0.049	0.4328	2.786	0.853839	2.293	49.4	0.7055	15.9091	0.496	-25.708		1.01591	0.0414956	0.23755	0.805338	10.7836	1.15898	0.735696	1.55044	0.209983	0.788143	0.918972	0.0955472	0.560244	39.266	6.22638	0.676892	18.0246	1.42516	0.560244	-26.0376	0.253919		1.01591	-0.04629	0.100938	0.805338	-4.19336	3.58822	0.735696	-0.64616	0.605022	0.788143	-0.219179	0.284996
4.639	1.30919	0.0790922	1.07	14.02	0.057	0.7651	2.914	1.08168	2.315	37	0.7536	10.0287	0.51	-25.553		1.0627	0.0341496	0.235102	0.855421	10.9936	1.14717	0.785739	1.5821	0.208832	0.837527	0.928824	0.0954857	0.590572	39.1844	6.08616	0.721979	18.0837	1.44862	0.590572	-26.0923	0.254715		1.0627	-0.04629	0.100368	0.855421	-3.88944	3.41053	0.785739	-0.58058	0.573775	0.837527	-0.204464	0.288651
4.853	0.1951	0.046438	1.106	12.5068	0.064	1.4579	3.022	1.05987	3.331	41.4	0.8032	23.8961	0.529	-25.678		1.1095	0.0263598	0.233767	0.905505	11.1873	1.1429	0.835783	1.61031	0.208679	0.886911	0.93773	0.0952242	0.6209	39.104	5.95223	0.767066	18.1316	1.47328	0.6209	-26.1461	0.256908		1.1095	-0.04629	0.09979	0.905505	-3.56566	3.22813	0.835783	-0.51088	0.542199	0.886911	-0.188173	0.294897
5.093	0.28526	0.0896006	1.139	14.4127	0.071	0.9472	3.145	1.09229	4.38	53	0.8553	18.578	0.542	-25.662		1.15629	0.0181187	0.233484	0.955589	11.3637	1.14448	0.885826	1.63487	0.209246	0.936295	0.945665	0.094718	0.651227	39.025	5.82497	0.812153	18.1685	1.49713	0.651227	-26.1992	0.259937		1.15629	-0.04629	0.0991732	0.955589	-3.22305	3.04403	0.885826	-0.43728	0.510924	0.936295	-0.170322	0.301631
5.328	0.3657	0.0813836	1.174	16.0314	0.079	0.4672	3.287	1.07289	4.451	43.8	0.9069	18.1592	0.563	-25.645		1.20309	0.0094279	0.234098	1.00567	11.5218	1.15018	0.93587	1.65557	0.210264	0.985679	0.9526	0.0939502	0.681555	38.9475	5.70471	0.85724	18.1944	1.5186	0.681555	-26.2513	0.263309		1.20309	-0.0463	0.0985015	1.00567	-2.86318	2.86206	0.93587	-0.36003	0.480694	0.985679	-0.150913	0.307711
5.589	0.30904	0.090506	1.213	14.0409	0.086	-0.2762	3.465	1.12972	4.804	49.4	0.9583	21.5827	0.576	-25.683		1.24988	0.000290662	0.23534	1.05576	11.6609	1.15836	0.985913	1.67225	0.211486	1.03506	0.958514	0.0929322	0.711883	38.8717	5.5918	0.902327	18.2095	1.53654	0.711883	-26.3024	0.266634		1.24988	-0.0463	0.0978051	1.05576	-2.48873	2.68707	0.985913	-0.27945	0.4524	1.03506	-0.130264	0.312017
5.857	1.29649	0.0846388	1.253	10.0562	0.094	-0.3084	3.62	1.23746	4.984	61.6	1.0164	13.3166	0.594	-25.691		1.29667	-0.0092766	0.236963	1.10584	11.7803	1.16757	1.03596	1.68473	0.2127	1.08445	0.963407	0.091715	0.742211	38.7978	5.48655	0.947415	18.2142	1.5502	0.742211	-26.3523	0.269621		1.29667	-0.0463	0.0971334	1.10584	-2.10253	2.5244	1.03596	-0.19605	0.427072	1.08445	-0.108779	0.313419
6.083	0.4094	0.0873273	1.292	10.3655	0.101	-0.0364	3.851	1.45589	5.164	55.9	1.0688	12.2995	0.612	-25.628		1.34347	-0.0192434	0.23883	1.15592	11.8793	1.17657	1.086	1.6929	0.213731	1.13383	0.967286	0.0903676	0.772539	38.7258	5.38926	0.992502	18.209	1.55919	0.772539	-26.401	0.272078		1.34347	-0.0463	0.0965206	1.15592	-1.70777	2.37978	1.086	-0.11042	0.405761	1.13383	-0.086457	0.31179
6.325	0.22505	0.0865149	1.331	13.8709	0.109	-0.1615	4.055	1.19645	5.331	66.2	1.1211	21.2411	0.623	-25.824		1.39026	-0.0295599	0.240956	1.20601	11.9577	1.1844	1.13604	1.69666	0.214449	1.18321	0.970164	0.0889696	0.802866	38.656	5.3002	1.03759	18.1946	1.56343	0.802866	-26.4482	0.273899		1.39026	-0.04631	0.0959498	1.20601	-1.30788	2.25882	1.13604	-0.0232	0.389419	1.18321	-0.0639144	0.30761
6.581	0.03373	0.0869396	1.362	13.6112	0.126	-0.1058	4.259	1.20826	5.505	59.2	1.1753	19.2935	0.633	-25.95		1.43706	-0.0401717	0.243387	1.25609	12.0152	1.19033	1.18609	1.69593	0.214763	1.2326	0.972075	0.0876132	0.833194	38.5885	5.21958	1.08268	18.1716	1.56311	0.833194	-26.494	0.275048		1.43706	-0.04631	0.0953853	1.25609	-0.9061	2.16637	1.18609	0.06486	0.378724	1.2326	-0.0416778	0.30128
7.039	-0.07402	0.0938463	1.393	12.3283	0.146	-0.515	4.52	1.41213	5.682	65	1.2315	17.8922	0.648	-25.951		1.48385	-0.051025	0.246116	1.30617	12.0518	1.19389	1.23613	1.69069	0.214627	1.28198	0.97306	0.0863825	0.863522	38.5234	5.14759	1.12776	18.1409	1.5587	0.863522	-26.5381	0.275548		1.48385	-0.04632	0.0948041	1.30617	-0.50559	2.10586	1.23613	0.15308	0.373933	1.28198	-0.0197473	0.293396
7.258	0.00336	0.0859748	1.429	10.8992	0.164	-0.4771	4.744	1.31193	5.858	61.2	1.2839	14.8825	0.658	-26.144		1.53065	-0.0620657	0.249061	1.35626	12.0677	1.19483	1.28617	1.68096	0.21403	1.33137	0.973162	0.0853443	0.893849	38.4609	5.08436	1.17285	18.1034	1.55087	0.893849	-26.5805	0.275474		1.53065	-0.04633	0.0941968	1.35626	-0.1096	2.07853	1.28617	0.24076	0.374822	1.33137	0.0014853	0.285293
7.582	-0.00667	0.0870915	1.465	12.6464	0.185	-0.3985	4.967	1.2498	6.037	64.7	1.3363	13.285	0.673	-26.418		1.57744	-0.0732397	0.252065	1.40634	12.0631	1.19312	1.33622	1.66676	0.212994	1.38075	0.972441	0.0845493	0.924177	38.4012	5.02997	1.21794	18.0601	1.54047	0.924177	-26.6211	0.274943		1.57744	-0.04634	0.0935676	1.40634	0.27827	2.08296	1.33622	0.32723	0.380717	1.38075	0.0211484	0.278218
7.925	0.27017	0.0881607	1.5	10.9824	0.205	-0.5975	5.22	1.40358	6.23	52.7	1.3917	17.4603	0.682	-26.013		1.62424	-0.084493	0.254932	1.45642	12.0386	1.18891	1.38626	1.64819	0.211573	1.43013	0.970968	0.0840216	0.954505	38.3443	4.98442	1.26302	18.0122	1.52852	0.954505	-26.6597	0.2741		1.62424	-0.04635	0.0929349	1.45642	0.65404	2.11512	1.38626	0.41174	0.390602	1.43013	0.0392123	0.272713
8.319	0.24308	0.0878985	1.525	11.4068	0.225	-0.3272	5.449	1.24389	6.488	71.3	1.4443	22.9008	0.697	-26.329		1.67103	-0.0957715	0.25748	1.50651	11.9949	1.18253	1.4363	1.62536	0.209848	1.47952	0.968816	0.0837538	0.984833	38.2906	4.94767	1.30811	17.9608	1.51612	0.984833	-26.6962	0.273112		1.67103	-0.04637	0.0923314	1.50651	1.01433	2.16925	1.4363	0.49365	0.403325	1.47952	0.0554293	0.269625
8.68	0.37664	0.0855117	1.551	9.17081	0.246	-0.607	5.727	1.22637	6.643	53.4	1.4955	25.1244	0.708	-25.789		1.71782	-0.10701	0.259683	1.55659	11.9329	1.17445	1.48635	1.59841	0.20792	1.5289	0.96607	0.0837169	1.01516	38.24	4.9196	1.3532	17.9071	1.50444	1.01516	-26.7307	0.272155		1.71782	-0.04638	0.0917717	1.55659	1.35538	2.2387	1.48635	0.57232	0.417749	1.5289	0.0690427	0.269023
9.079	0.33558	0.0820542	1.579	9.5173	0.268	-0.5237	5.98	1.36058	6.732	43.6	1.549	18.0556	0.722	-26.468		1.76462	-0.118114	0.261744	1.60668	11.8536	1.16527	1.53639	1.56752	0.205907	1.57829	0.962824	0.083863	1.04549	38.1929	4.90003	1.39828	17.8523	1.49461	1.04549	-26.7629	0.271409		1.76462	-0.0464	0.0912226	1.60668	1.67284	2.31651	1.53639	0.64712	0.432827	1.57829	0.0799998	0.270372
9.491	0.14214	0.0869062	1.609	11.3631	0.288	-0.3665	6.203	1.47071	6.826	57	1.6016	20.0495	0.734	-26.39		1.81141	-0.128986	0.263815	1.65676	11.7584	1.15568	1.58643	1.53291	0.203938	1.62767	0.959175	0.0841256	1.07582	38.1492	4.88873	1.44337	17.7976	1.48772	1.07582	-26.7929	0.27104		1.81141	-0.04642	0.0906621	1.65676	1.96297	2.39638	1.58643	0.7172	0.447594	1.62767	0.0881643	0.27325
9.919	0.277	0.0869484	1.644	10.5568	0.311	-0.465	6.454	1.44619	6.918	64.4	1.6555	15.3247	0.76	-26.326		1.85821	-0.139526	0.265905	1.70684	11.6488	1.14642	1.63648	1.49483	0.202148	1.67705	0.955225	0.0844409	1.10614	38.1092	4.8854	1.48846	17.7443	1.4847	1.10614	-26.8206	0.271192		1.85821	-0.04644	0.0900856	1.70684	2.22299	2.47314	1.63648	0.78174	0.461233	1.67705	0.093161	0.276465
10.186	0.33556	0.083014	1.712	10.7969	0.332	0.1967	6.679	1.18223	7.011	61.4	1.7044	29.2225	0.778	-26.269		1.905	-0.149636	0.267882	1.75693	11.5262	1.13822	1.68652	1.4536	0.200671	1.72644	0.951085	0.0847488	1.13647	38.0729	4.8897	1.53355	17.6935	1.48628	1.13647	-26.8459	0.271977		1.905	-0.04646	0.0895063	1.75693	2.4516	2.54309	1.68652	0.8401	0.473127	1.72644	0.094969	0.279098
10.473	0.38704	0.0809848	1.777	10.6002	0.353	-0.1961	6.928	0.99712	7.132	47.1	1.7545	23.1552	0.807	-26.611		1.9518	-0.159218	0.269552	1.80701	11.3925	1.13178	1.73657	1.40953	0.199626	1.77582	0.946864	0.0849882	1.1668	38.0406	4.90123	1.57863	17.6465	1.49297	1.1668	-26.8689	0.273469		1.9518	-0.04648	0.0889551	1.80701	2.64744	2.60338	1.73657	0.89189	0.482861	1.77582	0.0935959	0.28081
10.831	0.44052	0.0770617	1.843	8.57166	0.373	0.0736	7.162	1.0755	7.196	33.4	1.8232	20	0.826	-26.523		1.99859	-0.168191	0.270906	1.85709	11.2493	1.12769	1.78661	1.36296	0.199111	1.82521	0.942673	0.0851112	1.19713	38.0123	4.91956	1.62372	17.6043	1.50495	1.19713	-26.8895	0.275693		1.99859	-0.0465	0.0884353	1.85709	2.80932	2.65199	1.78661	0.93682	0.490158	1.82521	0.0892117	0.281332
11.162	0.4283	0.080822	1.906	9.18261	0.393	0.2354	7.357	1.15846	7.312	40.7	1.8999	15.2815	0.854	-26.623		2.04538	-0.176493	0.272121	1.90718	11.0984	1.12644	1.83665	1.31424	0.1992	1.87459	0.938622	0.0850964	1.22745	37.9883	4.94422	1.66881	17.568	1.52215	1.22745	-26.9078	0.278636		2.04538	-0.04652	0.0879142	1.90718	2.93617	2.68759	1.83665	0.97459	0.494855	1.87459	0.0818838	0.280217
11.458	0.34778	0.0832258	1.967	9.28765	0.414	-0.0198	7.582	1.04535	7.378	18.8	1.9993	14.1304	0.875	-26.691		2.09218	-0.18406	0.273349	1.95726	10.9416	1.12835	1.8867	1.26376	0.19993	1.92397	0.934824	0.0849299	1.25778	37.9685	4.97475	1.71389	17.5385	1.54425	1.25778	-26.9238	0.282241		2.09218	-0.04653	0.0873718	1.95726	3.02719	2.70943	1.8867	1.00493	0.496899	1.92397	0.0716113	0.277508
11.753	0.34143	0.0789457	2.026	8.13517	0.435	-0.063	7.809	0.982037	7.503	23.2	2.102	19.2208	0.907	-26.79		2.13897	-0.190829	0.27464	2.00734	10.7807	1.13358	1.93674	1.21189	0.201308	1.97336	0.93139	0.0846031	1.28811	37.9532	5.01064	1.75898	17.5166	1.57069	1.28811	-26.9377	0.286423		2.13897	-0.04655	0.0868032	2.00734	3.08165	2.71727	1.93674	1.02763	0.496318	1.97336	0.0583958	0.273817
12.04	0.4006	0.081894	2.084	8.22947	0.453	0.1888	8.048	1.11278	7.581	23.5	2.2161	17.0787	0.928	-26.655		2.18577	-0.196736	0.275929	2.05743	10.6178	1.14212	1.98678	1.15903	0.203305	2.02274	0.928431	0.0841136	1.31844	37.9424	5.05138	1.80407	17.5031	1.60078	1.31844	-26.9494	0.291073		2.18577	-0.04657	0.0862198	2.05743	3.09903	2.71136	1.98678	1.04253	0.493207	2.02274	0.0424335	0.27034
12.351	0.39382	0.0765185	2.147	9.3402	0.471	0.7083	8.319	1.18443	7.696	24.5	2.3382	13.4771	0.959	-26.606		2.23256	-0.201719	0.277059	2.10751	10.4546	1.15378	2.03683	1.10558	0.205865	2.07213	0.92605	0.0834823	1.34877	37.9363	5.09647	1.84916	17.4985	1.63369	1.34877	-26.9592	0.29607		2.23256	-0.04659	0.085649	2.10751	3.07903	2.69234	2.03683	1.04955	0.487725	2.07213	0.0245234	0.267999
12.664	0.39767	0.0808193	2.215	8.32381	0.49	1.1024	8.547	1.34095	7.887	25.6	2.4366	12.6984	0.979	-26.589		2.27936	-0.205716	0.277881	2.1576	10.2932	1.16822	2.08687	1.05193	0.208904	2.12151	0.924345	0.0827459	1.37909	37.9349	5.14542	1.89424	17.5034	1.6686	1.37909	-26.9671	0.301288		2.27936	-0.0466	0.0851273	2.1576	3.02157	2.66129	2.08687	1.04863	0.480103	2.12151	0.0047499	0.267282
13.1	0.38114	0.0878025	2.277	10.3153	0.509	-0.1539	8.812	1.60909	7.961	15.6	2.541	16.3539	1.008	-27.024		2.32615	-0.208685	0.278474	2.20768	10.1355	1.185	2.13691	0.9985	0.21232	2.17089	0.923408	0.0819438	1.40942	37.9385	5.19773	1.93933	17.5181	1.70462	1.40942	-26.9734	0.306609		2.32615	-0.04661	0.0846383	2.20768	2.92682	2.61958	2.13691	1.03976	0.470635	2.17089	-0.0165213	0.268776
14.133	0.41605	0.0930749	2.331	10.6688	0.528	0.5834	9.079	1.34543	8.072	15.6	2.6739	20.3252	1.025	-26.825		2.37294	-0.210592	0.279031	2.25776	9.98331	1.20358	2.18696	0.945689	0.216002	2.22028	0.92332	0.0811289	1.43975	37.9469	5.25293	1.98442	17.5428	1.74096	1.43975	-26.9782	0.31192		2.37294	-0.04662	0.0841464	2.25776	2.79511	2.56888	2.18696	1.02295	0.459686	2.22028	-0.0384481	0.272051
			2.388	9.50533	0.546	0.2316	9.36	1.34779	8.45	14.9	2.8021	22.5806	1.049	-26.894		2.41974	-0.211406	0.279678	2.30785	9.83866	1.22336	2.237	0.893901	0.219829	2.26966	0.924152	0.0803539	1.47008	37.9604	5.31055	2.0295	17.5779	1.77683	1.47008	-26.9816	0.317115		2.41974	-0.04663	0.083633	2.30785	2.62703	2.51129	2.237	0.99827	0.447687	2.26966	-0.0608585	0.276664
			2.455	8.54464	0.565	0.7688	9.619	1.38007	8.813	10.2	2.947	20.6266	1.066	-26.742		2.46653	-0.211093	0.280421	2.35793	9.70337	1.24375	2.28704	0.843535	0.223685	2.31905	0.925961	0.0796693	1.5004	37.9791	5.37017	2.07459	17.6233	1.81156	1.5004	-26.984	0.3221		2.46653	-0.04663	0.083097	2.35793	2.42354	2.44931	2.28704	0.96582	0.435141	2.31905	-0.0829017	0.281453
			2.522	7.97171	0.582	1.548	9.919	1.26274	9.143	40.9	3.0967	21.8527	1.091	-27.164		2.51333	-0.209621	0.281145	2.40801	9.57924	1.26416	2.33709	0.794986	0.227461	2.36843	0.928789	0.0791176	1.53073	38.0031	5.43135	2.11968	17.6792	1.84453	1.53073	-26.9854	0.326799		2.51333	-0.04663	0.0825557	2.40801	2.18581	2.38567	2.33709	0.92577	0.422624	2.36843	-0.104397	0.285563
			2.589	10.622	0.6	0.3074	10.186	0.963281			3.2401	20.1493	1.108	-26.946		2.56012	-0.206958	0.281659	2.4581	9.46801	1.28405	2.38713	0.748636	0.231056	2.41781	0.932667	0.0787263	1.56106	38.0323	5.49369	2.16476	17.7453	1.87526	1.56106	-26.9861	0.331147		2.56012	-0.04663	0.0820449	2.4581	1.91519	2.32324	2.38713	0.87834	0.41074	2.41781	-0.12474	0.288193
			2.655	10.631	0.613	0.0095	10.473	0.899538			3.3984	17.199	1.134	-27.011		2.60692	-0.203076	0.281879	2.50818	9.37136	1.30292	2.43717	0.704855	0.234386	2.4672	0.937604	0.0785097	1.59139	38.067	5.5568	2.20985	17.8217	1.90337	1.59139	-26.9862	0.335094		2.60692	-0.04662	0.0815863	2.50818	1.6131	2.26486	2.43717	0.82378	0.400085	2.4672	-0.143708	0.288745
			2.725	10.9683	0.628	0.7338	10.831	1.03221			3.5481	21.8023	1.151	-27.102		2.65371	-0.197958	0.281944	2.55826	9.2909	1.32035	2.48722	0.664002	0.237381	2.51658	0.943607	0.07846	1.62172	38.1073	5.62033	2.25494	17.9079	1.92854	1.62172	-26.9861	0.338613		2.65371	-0.04661	0.0811434	2.55826	1.281	2.21339	2.48722	0.76236	0.391214	2.51658	-0.161166	0.287378
			2.786	7.9873	0.641	1.3389	11.162	0.587735			3.7136	24.2105	1.178	-27.366		2.7005	-0.191588	0.282019	2.60835	9.22813	1.33602	2.53726	0.626423	0.239987	2.56597	0.950659	0.0785591	1.65204	38.1532	5.68393	2.30003	18.0038	1.95061	1.65204	-26.9859	0.341689		2.7005	-0.04659	0.0806854	2.60835	0.92076	2.17157	2.53726	0.69435	0.384624	2.56597	-0.176821	0.284346
			2.85	9.44792	0.655	1.2967	11.458	0.341977			3.9056	15.4265	1.189	-27.469		2.7473	-0.183949	0.282207	2.65843	9.18446	1.34964	2.5873	0.592446	0.242165	2.61535	0.958733	0.0787753	1.68237	38.2047	5.74729	2.34511	18.1089	1.96949	1.68237	-26.9858	0.344323		2.7473	-0.04657	0.0801979	2.65843	0.53442	2.14178	2.5873	0.62007	0.380719	2.61535	-0.190662	0.280056
			2.914	11.8776	0.668	0.764	11.895	0.339218			4.0866	23.4375	1.205	-27.576		2.79409	-0.175025	0.282508	2.70852	9.16121	1.36106	2.63735	0.562383	0.243894	2.66473	0.967795	0.0790672	1.7127	38.2621	5.81014	2.3902	18.2227	1.98517	1.7127	-26.986	0.346533		2.79409	-0.04654	0.079683	2.70852	0.12416	2.12579	2.63735	0.53993	0.379765	2.66473	-0.202701	0.275693
			2.967	10.5638	0.682	1.7245	12.351	0.236426			4.3008	21.4706	1.22	-26.865		2.84089	-0.1648	0.282825	2.7586	9.15958	1.37017	2.68739	0.536524	0.24517	2.71412	0.97779	0.0793993	1.74303	38.3252	5.87219	2.43529	18.3449	1.99778	1.74303	-26.9867	0.348354		2.84089	-0.04651	0.07916	2.7586	-0.30799	2.12461	2.68739	0.45438	0.381839	2.71412	-0.212945	0.27191
			3.022	9.92189	0.695	2.6862	12.814	0.245139			4.5338	26.0989	1.242	-26.861		2.88768	-0.153257	0.282988	2.80868	9.18064	1.37699	2.73743	0.515136	0.246005	2.7635	0.988658	0.0797341	1.77335	38.3943	5.93321	2.48037	18.4746	2.00751	1.77335	-26.9883	0.349829		2.88768	-0.04647	0.0786658	2.80868	-0.75931	2.13845	2.73743	0.36386	0.386829	2.7635	-0.221411	0.269401
			3.086	11.4923	0.709	4.0793	13.249	0.22567			4.7373	30.5714	1.257	-26.777		2.93448	-0.140383	0.282847	2.85877	9.22533	1.38159	2.78748	0.498463	0.246427	2.81288	1.00033	0.0800414	1.80368	38.4693	5.99297	2.52546	18.6114	2.01466	1.80368	-26.9907	0.351014		2.93448	-0.04643	0.078243	2.85877	-1.22697	2.16655	2.78748	0.26885	0.394458	2.81288	-0.228351	0.268871
			3.145	11.0545	0.721	3.006	13.655	0.240618			4.952	24.6418	1.28	-26.874		2.98127	-0.126195	0.282473	2.90885	9.29442	1.38415	2.83752	0.486723	0.246479	2.86227	1.01272	0.0803085	1.83401	38.5503	6.05126	2.57055	18.7545	2.01959	1.83401	-26.9944	0.351975		2.98127	-0.04638	0.0778623	2.90885	-1.70806	2.20735	2.83752	0.16989	0.40432	2.86227	-0.233856	0.270096
			3.203	10.8079	0.734	1.6112	14.079	0.263696			5.1351	23.0321	1.295	-27.07		3.02806	-0.110727	0.282052	2.95893	9.38858	1.3849	2.88757	0.480105	0.246217	2.91165	1.02575	0.0805263	1.86434	38.6373	6.10788	2.61563	18.9031	2.02273	1.86434	-26.9994	0.35279		3.02806	-0.04632	0.0774757	2.95893	-2.19975	2.25873	2.88757	0.06759	0.415903	2.91165	-0.23794	0.273052
			3.287	10.3167	0.748	0.7805	14.289	0.288573			5.3333	29.9145	1.319	-27.027		3.07486	-0.0940103	0.28172	3.00902	9.50826	1.38415	2.93761	0.478763	0.24571	2.96104	1.03931	0.0806964	1.89467	38.7305	6.16267	2.66072	19.0563	2.02457	1.89467	-27.006	0.353537		3.07486	-0.04625	0.0770555	3.00902	-2.69835	2.31805	2.93761	-0.03734	0.428636	2.96104	-0.240929	0.277236
			3.379	11.7396	0.763	1.7791	14.583	0.253912			5.5362	21.7221	1.334	-26.821		3.12165	-0.0760792	0.281509	3.0591	9.65375	1.38229	2.98765	0.482817	0.24504	3.01042	1.05332	0.0808391	1.92499	38.8298	6.21548	2.70581	19.2135	2.02558	1.92499	-27.0144	0.354301		3.12165	-0.04617	0.076594	3.0591	-3.2002	2.38241	2.98765	-0.14419	0.441943	3.01042	-0.242959	0.281724
			3.465	11.8648	0.777	1.99					5.7275	25.1282	1.356	-26.956		3.16845	-0.0569663	0.281343	3.10918	9.82514	1.37974	3.0377	0.49235	0.244295	3.0598	1.06766	0.0809771	1.95532	38.9352	6.26618	2.7509	19.3737	2.02628	1.95532	-27.0247	0.355166		3.16845	-0.04609	0.0761051	3.10918	-3.70194	2.44901	3.0377	-0.25226	0.455278	3.0598	-0.244105	0.286037
			3.541	15.2974	0.789	-0.0276					5.9304	20.6593	1.382	-27.002		3.21524	-0.0367045	0.281054	3.15927	10.0224	1.37695	3.08774	0.50741	0.243566	3.10919	1.08223	0.0811441	1.98565	39.0468	6.31465	2.79598	19.5362	2.02718	1.98565	-27.0371	0.35622		3.21524	-0.046	0.0756241	3.15927	-4.20017	2.51522	3.08774	-0.36087	0.468157	3.10919	-0.24464	0.289249
			3.62	18.1396	0.802	-0.2021					6.151	29.6943	1.439	-27.171		3.26204	-0.0153319	0.280468	3.20935	10.2452	1.37439	3.13778	0.528009	0.242946	3.15857	1.09691	0.0813758	2.01598	39.1646	6.36078	2.84107	19.6999	2.02874	2.01598	-27.0518	0.357547		3.26204	-0.04589	0.0752043	3.20935	-4.69131	2.57861	3.13778	-0.46936	0.480164	3.15857	-0.244587	0.290951
			3.739	19.0996	0.816	2.3309					6.3633	27.4633	1.478	-26.604		3.30883	0.0070616	0.279615	3.25943	10.4931	1.37253	3.18783	0.554129	0.242523	3.20796	1.11161	0.0817009	2.0463	39.2887	6.40449	2.88616	19.8641	2.03143	2.0463	-27.0688	0.359226		3.30883	-0.04578	0.0748431	3.25943	-5.17172	2.63705	3.18783	-0.57707	0.490951	3.20796	-0.244013	0.291267
			3.851	21.5842	0.83	4.9712					6.5986	28.8973	1.537	-27.448		3.35562	0.030355	0.278667	3.30952	10.7656	1.37181	3.23787	0.585714	0.242379	3.25734	1.12621	0.0821479	2.07663	39.4188	6.44574	2.93124	20.028	2.03563	2.07663	-27.0884	0.361325		3.35562	-0.04566	0.0744953	3.30952	-5.63939	2.68894	3.23787	-0.68331	0.500235	3.25734	-0.242995	0.290182
			3.963	15.0965	0.846	1.1174					6.7803	32.2511	1.578	-27.133		3.40242	0.054427	0.277772	3.3596	11.0619	1.37261	3.28791	0.622675	0.242583	3.30672	1.1406	0.0827323	2.10696	39.5551	6.4845	2.97633	20.1907	2.04166	2.10696	-27.1105	0.363899		3.40242	-0.04553	0.0741308	3.3596	-6.09125	2.73294	3.28791	-0.78744	0.507804	3.30672	-0.241525	0.288101
			4.055	12.7181	0.861	0.5396					6.9672	34.0351	1.641	-27.411		3.44921	0.0791563	0.277004	3.40969	11.3811	1.37526	3.33796	0.664893	0.24319	3.35611	1.1547	0.0834591	2.13729	39.6974	6.52072	3.02142	20.3514	2.04974	2.13729	-27.1352	0.366986		3.44921	-0.04538	0.0737364	3.40969	-6.52592	2.76818	3.33796	-0.88889	0.513512	3.35611	-0.23954	0.285845
			4.144	13.0583	0.876	-0.184					7.1775	37.9828	1.687	-26.762		3.49601	0.104422	0.276337	3.45977	11.7224	1.37998	3.388	0.712219	0.244235	3.40549	1.16842	0.0843252	2.16762	39.8457	6.55442	3.0665	20.5093	2.06003	2.16762	-27.1626	0.370611		3.49601	-0.04523	0.0733165	3.45977	-6.94046	2.79398	3.388	-0.9871	0.517272	3.40549	-0.237023	0.283695
			4.259	12.9204	0.89	1.0397					7.3769	31.25	1.758	-26.504		3.5428	0.130102	0.275656	3.50985	12.0847	1.38693	3.43804	0.764478	0.245735	3.45488	1.18166	0.0853125	2.19794	39.9999	6.58558	3.11159	20.6638	2.07257	2.19794	-27.1927	0.374778		3.5428	-0.04506	0.0728929	3.50985	-7.33309	2.81003	3.43804	-1.08156	0.519057	3.45488	-0.233881	0.282307
			4.395	13.4857	0.904	1.0466					7.6168	32.9146	1.807	-26.812		3.5896	0.156075	0.274798	3.55994	12.4668	1.39615	3.48809	0.821465	0.24769	3.50426	1.19437	0.0864012	2.22827	40.1599	6.61423	3.15668	20.814	2.08732	2.22827	-27.2255	0.379478		3.5896	-0.04489	0.0725061	3.55994	-7.70133	2.81622	3.48809	-1.1717	0.518891	3.50426	-0.229979	0.281757
			4.52	17.1339	0.917	2.4334					7.8475	28.4058	1.88	-26.884		3.63639	0.182224	0.273674	3.61002	12.8673	1.40761	3.53813	0.882947	0.250077	3.55364	1.20649	0.087563	2.2586	40.3256	6.6404	3.20177	20.9594	2.10417	2.2586	-27.2609	0.384689		3.63639	-0.0447	0.0721816	3.61002	-8.04256	2.81277	3.53813	-1.25689	0.516855	3.55364	-0.225317	0.281789
			4.639	17.4667	0.929	3.7033					8.0949	26.3314	1.926	-26.449		3.68318	0.208444	0.272421	3.6601	13.2849	1.42118	3.58817	0.948659	0.252859	3.60303	1.21794	0.0887577	2.28893	40.497	6.66411	3.24685	21.0994	2.12289	2.28893	-27.2988	0.390379		3.68318	-0.04451	0.0718763	3.6601	-8.35512	2.80002	3.58817	-1.3366	0.513066	3.60303	-0.219884	0.282558
			4.744	18.4141	0.939	2.3989					8.3412	25.1429	1.954	-26.668		3.72998	0.234632	0.271213	3.71019	13.718	1.43666	3.63822	1.01831	0.255986	3.65241	1.22869	0.0899471	2.31925	40.674	6.68541	3.29194	21.2334	2.1432	2.31925	-27.3391	0.396503		3.72998	-0.0443	0.0715556	3.71019	-8.63688	2.77855	3.63822	-1.41043	0.507656	3.65241	-0.213548	0.28408
			4.853	24.3363	0.946	1.3827					8.6157	22.5263	1.982	-26.58		3.77677	0.260686	0.270148	3.76027	14.165	1.45375	3.68826	1.0916	0.259393	3.7018	1.23872	0.0911051	2.34958	40.8564	6.70436	3.33703	21.361	2.1648	2.34958	-27.3817	0.403006		3.77677	-0.04408	0.0712059	3.76027	-8.88755	2.74887	3.68826	-1.47808	0.500792	3.7018	-0.206262	0.285656
			4.967	24.7153	0.956	0.7895					8.9116	18.5792	2.024	-26.741		3.82357	0.286503	0.269219	3.81035	14.6243	1.47213	3.7383	1.1682	0.26301	3.75118	1.24798	0.0922042	2.37991	41.044	6.72104	3.38211	21.4818	2.18731	2.37991	-27.4266	0.409821		3.82357	-0.04385	0.0708354	3.81035	-9.10519	2.71217	3.7383	-1.53925	0.492688	3.75118	-0.198029	0.28691
			5.093	28.4605	0.965	0.7447					9.1854	19.4915	2.052	-27.149		3.87036	0.311981	0.268324	3.86044	15.0942	1.49143	3.78835	1.24778	0.266758	3.80056	1.25647	0.0932151	2.41024	41.2368	6.73554	3.4272	21.5954	2.21033	2.41024	-27.4734	0.416882		3.87036	-0.04361	0.0704742	3.86044	-9.28933	2.66934	3.78835	-1.59366	0.483595	3.80056	-0.188861	0.287907
			5.22	25.029	0.973	1.7944					9.4628	18.4524	2.094	-26.817		3.91716	0.33702	0.267331	3.91052	15.5729	1.51123	3.83839	1.32998	0.270558	3.84995	1.26417	0.0941222	2.44057	41.4346	6.74794	3.47229	21.7017	2.23345	2.44057	-27.5222	0.424114		3.91716	-0.04336	0.070164	3.91052	-9.43868	2.62198	3.83839	-1.64104	0.4738	3.84995	-0.17888	0.2886
			5.328	23.904	0.981	1.6139					9.7181	13.7072	2.118	-26.681		3.96395	0.36153	0.266266	3.96061	16.0586	1.53114	3.88843	1.41445	0.274331	3.89933	1.2711	0.0949288	2.47089	41.6371	6.75835	3.51737	21.8003	2.25628	2.47089	-27.5727	0.431439		3.96395	-0.0431	0.0698845	3.96061	-9.5526	2.57145	3.88843	-1.68118	0.463624	3.89933	-0.168118	0.288464
			5.449	23.2843	0.988	3.865					9.9776	14.2029	2.154	-27.186		4.01075	0.385429	0.265245	4.01069	16.5494	1.55075	3.93848	1.5008	0.278003	3.94872	1.27728	0.0956388	2.50122	41.8443	6.76687	3.56246	21.8912	2.27844	2.50122	-27.6248	0.438781		4.01075	-0.04283	0.0695984	4.01069	-9.6305	2.51948	3.93848	-1.71385	0.453422	3.94872	-0.156575	0.287346
			5.589	28.0931	0.996	1.6214					10.2296	13.6905	2.183	-28.542		4.05754	0.408635	0.264342	4.06077	17.0436	1.56967	3.98852	1.58865	0.281505	3.9981	1.28271	0.096254	2.53155	42.0559	6.77358	3.60755	21.9744	2.29956	2.53155	-27.6783	0.446068		4.05754	-0.04255	0.0692904	4.06077	-9.6717	2.46797	3.98852	-1.73885	0.443559	3.9981	-0.14425	0.285536
			5.727	26.9169	1.004	3.931					10.4876	17.5793	2.198	-27.134		4.10433	0.431065	0.263562	4.11086	17.5392	1.58757	4.03857	1.67761	0.284776	4.04748	1.28743	0.0967767	2.56188	42.2719	6.7786	3.65264	22.05	2.31934	2.56188	-27.7331	0.453228		4.10433	-0.04226	0.0689674	4.11086	-9.67581	2.41893	4.03857	-1.75605	0.434395	4.04748	-0.131339	0.283815
			5.857	32.2949	1.011	5.0637					10.7342	17.284	2.229	-26.841		4.15113	0.452636	0.262841	4.16094	18.0342	1.60414	4.08861	1.76728	0.287764	4.09687	1.29146	0.0972273	2.5922	42.492	6.78203	3.69772	22.1181	2.33751	2.5922	-27.7889	0.460189		4.15113	-0.04196	0.0686585	4.16094	-9.64259	2.37411	4.08861	-1.76532	0.426275	4.09687	-0.118339	0.282545
			5.98	25.9257	1.02	3.3029					11.0142	18.5629	2.272	-27.062		4.19792	0.473249	0.262146	4.21102	18.5267	1.61912	4.13865	1.85725	0.290426	4.14625	1.29486	0.0976324	2.62253	42.7162	6.78396	3.74281	22.1788	2.35381	2.62253	-27.8456	0.46688		4.19792	-0.04165	0.0683751	4.21102	-9.57202	2.33536	4.13865	-1.76661	0.419497	4.14625	-0.105275	0.281498
			6.083	26.1956	1.027	1.7658					11.2487	17.7419	2.347	-27.909		4.24472	0.492772	0.261529	4.26111	19.0149	1.63233	4.1887	1.9471	0.29273	4.19564	1.29767	0.0980117	2.65286	42.9442	6.78451	3.7879	22.2324	2.36808	2.65286	-27.9031	0.473241		4.24472	-0.04134	0.0680887	4.26111	-9.46412	2.30392	4.1887	-1.75987	0.414308	4.19564	-0.0921474	0.280766
			6.203	28.3564	1.035	1.7513					11.4708	14.2169	2.45	-28.013		4.29151	0.511073	0.26101	4.31119	19.4967	1.64358	4.23874	2.03644	0.294652	4.24502	1.29995	0.0983763	2.68319	43.1758	6.78379	3.83298	22.2794	2.38021	2.68319	-27.9611	0.479224		4.29151	-0.04101	0.067788	4.31119	-9.31934	2.28103	4.23874	-1.74511	0.410898	4.24502	-0.0789557	0.280796
			6.325	30.5172	1.042	2.6365					11.5655	17.341	2.603	-28.107		4.33831	0.52802	0.260556	4.36127	19.9704	1.65281	4.28878	2.12484	0.296179	4.2944	1.30175	0.0987311	2.71352	43.411	6.78188	3.87807	22.3201	2.39012	2.71352	-28.0195	0.484784		4.33831	-0.04068	0.0674852	4.36127	-9.13806	2.2675	4.28878	-1.72235	0.409387	4.2944	-0.0660087	0.282191
			6.454	23.6966	1.049	3.7621					11.6133	13.1507	2.697	-28.346		4.3851	0.54348	0.26009	4.41136	20.4339	1.65993	4.33883	2.21191	0.297306	4.34379	1.30312	0.0990911	2.74384	43.6496	6.77891	3.92316	22.355	2.39776	2.74384	-28.078	0.489888		4.3851	-0.04033	0.0672157	4.41136	-8.92039	2.26376	4.33883	-1.69167	0.409818	4.34379	-0.053943	0.28452
			6.581	11.8495	1.057	2.5466					11.6565	17.6796	2.841	-28.611		4.43189	0.557357	0.259592	4.46144	20.8856	1.66493	4.38887	2.29724	0.298038	4.39317	1.30413	0.0994694	2.77417	43.8914	6.77498	3.96825	22.3845	2.40314	2.77417	-28.1365	0.494518		4.43189	-0.03998	0.0669964	4.46144	-8.66766	2.27001	4.38887	-1.65314	0.41215	4.39317	-0.0427781	0.287101
			6.679	13.064	1.064	2.6251					11.7004	12.9909	2.942	-27.558		4.47869	0.569627	0.259164	4.51153	21.3234	1.66786	4.43891	2.38044	0.298388	4.44256	1.30485	0.0998674	2.8045	44.1362	6.77018	4.01333	22.4092	2.40638	2.8045	-28.1947	0.498659		4.47869	-0.03963	0.0667832	4.51153	-8.38027	2.28591	4.43891	-1.60689	0.416267	4.44256	-0.0325142	0.28961
			6.793	10.3906	1.07	2.1252					11.7442	11.3095	3.099	-28.523		4.52548	0.580272	0.258873	4.56161	21.7458	1.6688	4.48896	2.4611	0.298378	4.49194	1.30534	0.100275	2.83483	44.3839	6.76462	4.05842	22.4298	2.40759	2.83483	-28.2526	0.502298		4.52548	-0.03927	0.0665457	4.56161	-8.05918	2.31089	4.48896	-1.55307	0.421988	4.49194	-0.0231508	0.292074
			6.928	9.49438	1.078	1.6177					11.7891	15.2381	3.215	-28.454		4.57228	0.589272	0.258706	4.61169	22.1509	1.66788	4.539	2.53885	0.298038	4.54132	1.30566	0.100673	2.86515	44.6343	6.75841	4.10351	22.4469	2.40694	2.86515	-28.3098	0.505429		4.57228	-0.03891	0.0662773	4.61169	-7.70614	2.34382	4.539	-1.49186	0.429068	4.54132	-0.0148475	0.294638
			7.039	9.89728	1.086	1.0912					11.8348	12.6316	3.37	-28.822		4.61907	0.596611	0.258572	4.66178	22.5371	1.66526	4.58904	2.61331	0.297406	4.59071	1.30587	0.101055	2.89548	44.8873	6.75164	4.14859	22.4613	2.40462	2.89548	-28.3662	0.508061		4.61907	-0.03854	0.0659952	4.66178	-7.32155	2.38361	4.58904	-1.4235	0.437229	4.59071	-0.0079904	0.296643
			7.162	6.91668	1.093	1.9059					11.8837	11.236	3.444	-28.83		4.66587	0.602274	0.258346	4.71186	22.9029	1.66117	4.63909	2.68413	0.296526	4.64009	1.30603	0.101415	2.92581	45.1427	6.74441	4.19368	22.4736	2.40092	2.92581	-28.4216	0.510213		4.66587	-0.03817	0.0657397	4.71186	-6.90807	2.42859	4.63909	-1.34819	0.446175	4.64009	-0.0025973	0.297526
			7.258	10.8085	1.099	1.1168					11.9385	7.71429	3.559	-29.172		4.71266	0.606328	0.258028	4.76194	23.2468	1.65584	4.68913	2.75096	0.295447	4.68947	1.3062	0.10174	2.95614	45.4003	6.73681	4.23877	22.4847	2.39613	2.95614	-28.4759	0.511907		4.71266	-0.03779	0.0655212	4.76194	-6.46647	2.47733	4.68913	-1.26624	0.455599	4.68947	0.0013319	0.297128
			7.357	10.6765	1.105	3.7034					11.9852	6.90691	3.645	-29.059		4.75945	0.608934	0.257744	4.81203	23.5674	1.64957	4.73917	2.81346	0.294223	4.73886	1.30642	0.102011	2.98646	45.6601	6.72894	4.28385	22.4953	2.39053	2.98646	-28.5287	0.513174		4.75945	-0.03742	0.065307	4.81203	-5.99982	2.52795	4.73917	-1.17798	0.465192	4.73886	0.003797	0.29568
			7.466	7.10098	1.112	6.0469					12.0421	7.20461	3.793	-29.088		4.80625	0.610257	0.257566	4.86211	23.8635	1.64265	4.78922	2.87131	0.292913	4.78824	1.30675	0.102204	3.01679	45.9217	6.72088	4.32894	22.5064	2.38439	3.01679	-28.5801	0.51406		4.80625	-0.03705	0.0650828	4.86211	-5.50904	2.57901	4.78922	-1.08374	0.474667	4.78824	0.0048116	0.293816
			7.582	7.13976	1.118	4.0667					12.1002	5.89888	3.915	-29.168		4.85304	0.610463	0.257476	4.91219	24.1337	1.6354	4.83926	2.92423	0.291573	4.83763	1.30725	0.102304	3.04712	46.1852	6.71273	4.37403	22.5185	2.37804	3.04712	-28.6297	0.514608		4.85304	-0.03668	0.0648565	4.91219	-4.99723	2.62882	4.83926	-0.98384	0.48377	4.83763	0.0046324	0.292247
			7.693	5.56571	1.124	3.4502					12.1559	5.4878	4.11	-28.413		4.89984	0.609716	0.25737	4.96228	24.3772	1.62815	4.8893	2.97193	0.290263	4.88701	1.30793	0.102315	3.07745	46.4502	6.70455	4.41912	22.5327	2.37181	3.07745	-28.6774	0.514865		4.89984	-0.03631	0.0646589	4.96228	-4.46599	2.67603	4.8893	-0.87867	0.492269	4.88701	0.0033597	0.290827
			7.809	6.62067	1.131	5.1459					12.2124	8.4399	4.253	-28.9		4.94663	0.608165	0.257162	5.01236	24.5929	1.62121	4.93935	3.01414	0.289039	4.93639	1.30882	0.102245	3.10778	46.7168	6.69643	4.4642	22.5497	2.36601	3.10778	-28.7231	0.514873		4.94663	-0.03594	0.0645086	5.01236	-3.91746	2.71946	4.93935	-0.76864	0.499961	4.93639	0.000993356	0.289519
			7.925	7.60552	1.139	5.239					12.2672	7.66962	4.404	-29.196		4.99343	0.605905	0.25692	5.06244	24.78	1.6149	4.98939	3.05064	0.287953	4.98578	1.30993	0.102096	3.1381	46.9846	6.68845	4.50929	22.5704	2.36089	3.1381	-28.7665	0.514684		4.99343	-0.03557	0.0643607	5.06244	-3.35474	2.75787	4.98939	-0.65422	0.506669	4.98578	-0.002467	0.288611
			8.048	6.37422	1.146	2.472					12.3229	9.39227	4.451	-28.18		5.04022	0.603027	0.256729	5.11253	24.9378	1.60948	5.03943	3.08121	0.287051	5.03516	1.3113	0.10187	3.16843	47.2535	6.68066	4.55438	22.5957	2.35669	3.16843	-28.8076	0.514352		5.04022	-0.0352	0.0641833	5.11253	-2.7783	2.79062	5.03943	-0.53583	0.512257	5.03516	-0.0069775	0.28871
			8.181	8.633	1.153	2.6739					12.3786	8.28729	4.549	-29.082		5.08701	0.599618	0.256617	5.16261	25.0657	1.60519	5.08948	3.10565	0.286374	5.08455	1.31293	0.101581	3.19876	47.5234	6.67315	4.59946	22.6262	2.35359	3.19876	-28.8462	0.513934		5.08701	-0.03484	0.0639699	5.16261	-2.19231	2.81688	5.08948	-0.41397	0.516621	5.08455	-0.0117871	0.290011
			8.319	7.4499	1.159	2.0892					12.4343	6.79012	4.821	-28.353		5.13381	0.595765	0.256544	5.2127	25.1632	1.60222	5.13952	3.1238	0.285953	5.13393	1.3148	0.10126	3.22909	47.7942	6.66596	4.64455	22.6628	2.3518	3.22909	-28.8821	0.513478		5.13381	-0.03448	0.0637406	5.2127	-1.59785	2.83619	5.13952	-0.28918	0.519683	5.13393	-0.0166226	0.291789
			8.431	9.50839	1.167	2.9843					12.49	7.89474	4.838	-27.912		5.1806	0.591557	0.256427	5.26278	25.2299	1.60072	5.18957	3.13553	0.285808	5.18331	1.3169	0.100933	3.25941	48.0656	6.65914	4.68964	22.7062	2.35144	3.25941	-28.9152	0.513037		5.1806	-0.03412	0.0635403	5.26278	-0.99709	2.8483	5.18957	-0.16205	0.521398	5.18331	-0.021484	0.29355
			8.547	17.6974	1.174	3.3097					12.5456	5.01475	4.874	-28.411		5.2274	0.587035	0.256263	5.31286	25.2656	1.60077	5.23961	3.14072	0.285951	5.2327	1.3192	0.100624	3.28974	48.3374	6.65276	4.73472	22.7573	2.35257	3.28974	-28.9455	0.512662		5.2274	-0.03376	0.0633834	5.31286	-0.39375	2.853	5.23961	-0.03314	0.521752	5.2327	-0.0263713	0.295142
			8.68	17.256	1.181	3.2981					12.6013	4.8913	4.928	-27.74		5.27419	0.582193	0.256136	5.36295	25.2702	1.6024	5.28965	3.13931	0.286382	5.28208	1.32169	0.100345	3.32007	48.6097	6.64684	4.77981	22.8166	2.35519	3.32007	-28.9728	0.512397		5.27419	-0.03341	0.0632362	5.36295	0.21063	2.85034	5.28965	0.09698	0.520764	5.28208	-0.0312846	0.296749
			8.812	23.3901	1.188	1.8574					12.657	9.25926	4.965	-27.524		5.32099	0.577021	0.256089	5.41303	25.2437	1.60557	5.3397	3.13125	0.287092	5.33147	1.32434	0.100107	3.3504	48.8821	6.64143	4.8249	22.8848	2.35929	3.3504	-28.9971	0.512279		5.32099	-0.03305	0.0630826	5.41303	0.81178	2.84049	5.3397	0.22773	0.518488	5.33147	-0.0357913	0.298561
			8.935	17.3524	1.196	2.1537					12.7127	8.2153	5.021	-27.66		5.36778	0.571512	0.256095	5.46311	25.1863	1.6102	5.38974	3.11651	0.28806	5.38085	1.3271	0.099927	3.38073	49.1545	6.63657	4.86999	22.9624	2.36481	3.38073	-29.0182	0.512332		5.36778	-0.0327	0.0629291	5.46311	1.40917	2.82369	5.38974	0.3585	0.515001	5.38085	-0.0392009	0.299941
			9.079	12.2067	1.205	5.8361					12.7684	6.70732	5.057	-27.564		5.41457	0.565656	0.256077	5.5132	25.0983	1.61614	5.43978	3.09511	0.289257	5.43023	1.32992	0.0998232	3.41105	49.4267	6.63228	4.91507	23.0501	2.37161	3.41105	-29.036	0.512579		5.41457	-0.03235	0.062804	5.5132	1.99859	2.8006	5.43978	0.48873	0.51041	5.43023	-0.0415044	0.300457
			9.226	8.52	1.213	6.4367					12.824	8.44687	5.111	-27.742		5.46137	0.559439	0.256007	5.56328	24.9802	1.62322	5.48983	3.0671	0.290647	5.47962	1.33273	0.0997994	3.44138	49.6987	6.62861	4.96016	23.1482	2.37951	3.44138	-29.0505	0.513035		5.46137	-0.032	0.0627146	5.56328	2.57852	2.7717	5.48983	0.61796	0.504847	5.47962	-0.0427017	0.300067
			9.36	8.60565	1.221	4.3457					12.8797	8.88252	5.146	-27.679		5.50816	0.552833	0.25599	5.61336	24.8325	1.63119	5.53987	3.03252	0.292185	5.529	1.33549	0.0998478	3.47171	49.9701	6.62557	5.00525	23.2574	2.38828	3.47171	-29.0617	0.513709		5.50816	-0.03165	0.0626144	5.61336	3.14827	2.73771	5.53987	0.74563	0.498476	5.529	-0.042793	0.299104
			9.491	8.83776	1.228	0.7434					12.9354	12.61	5.199	-27.685		5.55496	0.545809	0.256104	5.66345	24.6558	1.63979	5.58991	2.99149	0.293826	5.57839	1.33814	0.0999531	3.50204	50.2409	6.62319	5.05033	23.3779	2.39771	3.50204	-29.0696	0.514604		5.55496	-0.0313	0.0624775	5.66345	3.70358	2.69983	5.58991	0.87123	0.491484	5.57839	-0.0415672	0.298165
			9.619	9.55067	1.236	1.4541					12.9911	10.0295	5.232	-27.718		5.60175	0.538335	0.256349	5.71353	24.4508	1.64876	5.63996	2.94411	0.295518	5.62777	1.3406	0.100109	3.53236	50.5108	6.62147	5.09542	23.51	2.40756	3.53236	-29.0741	0.515716		5.60175	-0.03095	0.0623061	5.71353	4.24368	2.65895	5.63996	0.99429	0.484078	5.62777	-0.0387089	0.297171
			9.775	9.11081	1.243	2.2713					13.0468	11.2462	5.285	-27.905		5.64855	0.530384	0.256645	5.76362	24.2185	1.65778	5.69	2.89053	0.29721	5.67715	1.34281	0.100308	3.56269	50.7797	6.62042	5.14051	23.6538	2.41754	3.56269	-29.0753	0.517029		5.64855	-0.0306	0.0621306	5.76362	4.76719	2.61628	5.69	1.1143	0.476489	5.67715	-0.034215	0.295921
			9.919	8.58541	1.251	2.0697					13.1024	11.747	5.316	-27.779		5.69534	0.521921	0.2569	5.8137	23.9596	1.66656	5.74004	2.83092	0.298853	5.72654	1.34469	0.100532	3.59302	51.0475	6.62004	5.18559	23.8097	2.42739	3.59302	-29.0732	0.518519		5.69534	-0.03025	0.062001	5.8137	5.27046	2.57342	5.74004	1.23078	0.468958	5.72654	-0.0280856	0.294555
			10.061	6.04472	1.259	1.4428					13.1581	11.8421	5.363	-27.725		5.74213	0.512902	0.257172	5.86378	23.6754	1.67482	5.79009	2.76548	0.300398	5.77592	1.34616	0.100758	3.62335	51.3139	6.62033	5.23068	23.9774	2.43687	3.62335	-29.0678	0.520162		5.74213	-0.02991	0.0619088	5.86378	5.75326	2.53153	5.79009	1.34325	0.461733	5.77592	-0.0203205	0.293568
			10.186	4.51388	1.265	0.3487					13.2138	14.1566	5.397	-27.711		5.78893	0.503273	0.257562	5.91387	23.3669	1.68228	5.84013	2.69441	0.301802	5.82531	1.34716	0.100959	3.65368	51.5787	6.62125	5.27577	24.1569	2.44575	3.65368	-29.0593	0.521922		5.78893	-0.02957	0.061823	5.91387	6.21276	2.49233	5.84013	1.45122	0.455057	5.82531	-0.0110573	0.293578
			10.321	5.50753	1.273	0.9425					13.2695	8.9172	5.449	-27.645		5.83572	0.492983	0.258109	5.96395	23.0354	1.6887	5.89017	2.61796	0.303027	5.87469	1.34763	0.101127	3.684	51.8419	6.62281	5.32086	24.3482	2.45378	3.684	-29.0477	0.523764		5.83572	-0.02924	0.0617347	5.96395	6.64724	2.45723	5.89017	1.55428	0.449151	5.87469	-0.000482886	0.294253
			10.473	4.70884	1.281	1.4644					13.3252	10.1852	5.486	-27.633		5.88252	0.481979	0.25877	6.01403	22.6822	1.69386	5.94022	2.53639	0.304041	5.92407	1.34749	0.10126	3.71433	52.1032	6.62496	5.36594	24.551	2.46075	3.71433	-29.033	0.525652		5.88252	-0.02891	0.0616572	6.01403	7.0558	2.42759	5.94022	1.65209	0.444211	5.92407	0.0114021	0.295139
			10.644	5.94996	1.287	0.851					13.3808	7.29483	5.541	-27.916		5.92931	0.470217	0.259461	6.06412	22.3087	1.69758	5.99026	2.44999	0.304816	5.97346	1.3467	0.101349	3.74466	52.3625	6.62769	5.41103	24.7651	2.46649	3.74466	-29.0156	0.527542		5.92931	-0.02858	0.0616119	6.06412	7.43567	2.40479	5.99026	1.74435	0.440405	5.97346	0.0245973	0.296117
			10.831	4.31014	1.295	0.2352					13.4365	15.2738	5.576	-27.956		5.97611	0.457717	0.260207	6.1142	21.9165	1.69974	6.0403	2.35903	0.305333	6.02284	1.34519	0.101386	3.77499	52.6196	6.63094	5.45612	24.9899	2.47088	3.77499	-28.9953	0.529389		5.97611	-0.02826	0.0615623	6.1142	7.78603	2.38975	6.0403	1.83077	0.437869	6.02284	0.0390943	0.297389
			11.002	3.51561	1.302	1.0561							5.628	-28.177		6.0229	0.444527	0.261067	6.16428	21.507	1.70026	6.09035	2.26384	0.305577	6.07223	1.34291	0.101368	3.80531	52.8744	6.63467	5.5012	25.225	2.47381	3.80531	-28.9725	0.53114		6.0229	-0.02795	0.0614745	6.16428	8.10457	2.38313	6.09035	1.91107	0.436696	6.07223	0.0543091	0.298926
			11.162	4.53006	1.309	1.7939							5.664	-28.121		6.0697	0.430697	0.262062	6.21437	21.0821	1.69909	6.14039	2.16472	0.305543	6.12161	1.33984	0.101311	3.83564	53.1265	6.63884	5.54629	25.47	2.47521	3.83564	-28.9472	0.532746		6.0697	-0.02764	0.0613445	6.21437	8.39098	2.38517	6.14039	1.98499	0.436926	6.12161	0.0698878	0.300001
			11.31	2.07717	1.316	0.5032							5.72	-28.438		6.11649	0.416275	0.263153	6.26445	20.6433	1.69625	6.19043	2.06202	0.305232	6.17099	1.33594	0.101233	3.86597	53.376	6.64339	5.59138	25.7242	2.47501	3.86597	-28.9195	0.534166		6.11649	-0.02734	0.0611987	6.26445	8.64375	2.39578	6.19043	2.05233	0.438547	6.17099	0.0858308	0.300182
			11.458	1.98173	1.323	0.5886							5.755	-28.628		6.16328	0.401311	0.264274	6.31454	20.1925	1.6918	6.24048	1.95608	0.304652	6.22038	1.33121	0.101145	3.8963	53.6226	6.64826	5.63646	25.9868	2.47327	3.8963	-28.8897	0.535355		6.16328	-0.02705	0.061093	6.31454	8.86218	2.41447	6.24048	2.11285	0.441488	6.22038	0.102138	0.299419
			11.602	2.86925	1.33	0.6253							5.806	-28.992		6.21008	0.385898	0.265442	6.36462	19.7315	1.68584	6.29052	1.84724	0.30382	6.26976	1.32561	0.101055	3.92663	53.8661	6.65338	5.68155	26.2571	2.47005	3.92663	-28.8579	0.536267		6.21008	-0.02676	0.0610534	6.36462	9.04588	2.44058	6.29052	2.16639	0.445626	6.26976	0.118808	0.298044
			11.753	2.80174	1.337	1.5537							5.841	-28.396		6.25687	0.370168	0.26674	6.4147	19.262	1.67852	6.34057	1.73588	0.302758	6.31915	1.31914	0.100969	3.95695	54.1065	6.65868	5.72664	26.5342	2.46544	3.95695	-28.8243	0.536866		6.25687	-0.02649	0.0610399	6.4147	9.19398	2.47289	6.34057	2.21282	0.450799	6.31915	0.135233	0.296644
			11.895	2.59646	1.344	0.6681							5.895	-28.177		6.30367	0.354256	0.268184	6.46479	18.786	1.67002	6.39061	1.62237	0.301497	6.36853	1.31182	0.100906	3.98728	54.3434	6.66409	5.77173	26.8173	2.45954	3.98728	-28.7891	0.537123		6.30367	-0.02622	0.0610262	6.46479	9.30645	2.51044	6.39061	2.25204	0.45681	6.36853	0.150881	0.295071
			12.04	2.26095	1.351	1.3809							5.934	-27.789		6.35046	0.338297	0.269711	6.51487	18.3052	1.66057	6.44065	1.50706	0.30007	6.41791	1.30368	0.100884	4.01761	54.5768	6.66954	5.81681	27.1053	2.45255	4.01761	-28.7526	0.537011		6.35046	-0.02596	0.0610059	6.51487	9.38313	2.55177	6.44065	2.28397	0.463442	6.41791	0.165753	0.293129
			12.191	3.06024	1.359	1.0016							5.988	-28.457		6.39726	0.322425	0.271204	6.56495	17.8216	1.65041	6.4907	1.39035	0.298518	6.4673	1.29476	0.100908	4.04794	54.8064	6.67493	5.8619	27.3971	2.44469	4.04794	-28.7148	0.536505		6.39726	-0.02571	0.0609926	6.56495	9.42395	2.5955	6.4907	2.30858	0.470462	6.4673	0.179848	0.290967
			12.351	3.39904	1.366	1.734							6.021	-28.088		6.44405	0.306761	0.272591	6.61504	17.337	1.63982	6.54074	1.2726	0.296884	6.51668	1.28509	0.100975	4.07826	55.0321	6.68019	5.90699	27.6916	2.43619	4.07826	-28.676	0.53558		6.44405	-0.02547	0.0609907	6.61504	9.4291	2.6405	6.54074	2.32586	0.477631	6.51668	0.193168	0.289092
			12.515	5.72423	1.374	1.6869							6.07	-27.865		6.49084	0.291362	0.273987	6.66512	16.8533	1.62909	6.59078	1.1542	0.295216	6.56606	1.27471	0.101072	4.10859	55.2538	6.68522	5.95207	27.9878	2.42726	4.10859	-28.6365	0.534209		6.49084	-0.02523	0.0609538	6.66512	9.39918	2.68513	6.59078	2.33584	0.484719	6.56606	0.205459	0.288293
			12.664	5.9902	1.382	1.0733							6.102	-27.597		6.53764	0.276276	0.275507	6.7152	16.3722	1.61852	6.64083	1.03551	0.29356	6.61545	1.26368	0.101197	4.13892	55.4712	6.68994	5.99716	28.2844	2.41818	4.13892	-28.5963	0.532374		6.53764	-0.025	0.0608556	6.7152	9.33464	2.7282	6.64083	2.33861	0.491504	6.61545	0.216098	0.288521
			12.814	4.87026	1.391	0.8716							6.162	-26.987		6.58443	0.261548	0.27716	6.76529	15.8955	1.60844	6.69087	0.916898	0.291965	6.66483	1.2521	0.101348	4.16925	55.6842	6.69424	6.04225	28.5803	2.40924	4.16925	-28.5558	0.53007		6.58443	-0.02478	0.0606997	6.76529	9.23661	2.76823	6.69087	2.33425	0.497785	6.66483	0.225056	0.289213
			12.956	4.68387	1.399	0.7222							6.207	-26.871		6.63123	0.247224	0.278836	6.81537	15.425	1.59915	6.74091	0.798736	0.290477	6.71422	1.24006	0.101515	4.19958	55.8926	6.69805	6.08734	28.8741	2.40072	4.19958	-28.5152	0.527297		6.63123	-0.02457	0.0605202	6.81537	9.10541	2.80434	6.74091	2.32291	0.503381	6.71422	0.232333	0.290108
			13.1	6.2262	1.408	0.6204							6.282	-26.717		6.67802	0.233351	0.280325	6.86545	14.9624	1.59094	6.79096	0.681374	0.289138	6.7636	1.22764	0.101679	4.2299	56.0963	6.70125	6.13242	29.1646	2.39287	4.2299	-28.4746	0.524059		6.67802	-0.02437	0.0603831	6.86545	8.94288	2.83536	6.79096	2.30474	0.508144	6.7636	0.237929	0.291262
			13.249	2.82698	1.416	0.405							6.338	-26.609		6.72482	0.219971	0.281454	6.91554	14.5092	1.58405	6.841	0.565158	0.287985	6.81298	1.21492	0.101815	4.26023	56.295	6.70375	6.17751	29.4505	2.38592	4.26023	-28.4343	0.520359		6.72482	-0.02417	0.0603776	6.91554	8.74941	2.86064	6.841	2.27993	0.511952	6.81298	0.241837	0.293029
			13.404	2.65242	1.423	0.0929							6.415	-27.523		6.77161	0.207123	0.282276	6.96562	14.067	1.57869	6.89104	0.450423	0.28705	6.86237	1.20202	0.101901	4.29056	56.4887	6.70544	6.2226	29.7306	2.38008	4.29056	-28.3945	0.516211		6.77161	-0.02398	0.0604695	6.96562	8.52596	2.87972	6.89104	2.24871	0.514709	6.86237	0.243769	0.295291
			13.522	1.96427	1.433	0.4021							6.464	-26.98		6.8184	0.194844	0.282919	7.01571	13.6374	1.57504	6.94109	0.337492	0.286355	6.91175	1.18904	0.101934	4.32089	56.677	6.70624	6.26768	30.0035	2.37557	4.32089	-28.3554	0.511642		6.8184	-0.0238	0.0605972	7.01571	8.27487	2.89204	6.94109	2.21132	0.516357	6.91175	0.243576	0.297234
			13.655	2.45522	1.442	0.9547							6.531	-22.374		6.8652	0.183171	0.283515	7.06579	13.2218	1.57318	6.99113	0.226674	0.285914	6.96114	1.1761	0.101913	4.35121	56.86	6.70603	6.31277	30.2681	2.37256	4.35121	-28.3172	0.506682		6.8652	-0.02362	0.0607146	7.06579	7.99684	2.89746	6.99113	2.16803	0.516863	6.96114	0.241259	0.298416
			13.784	2.69077	1.449	1.0884							6.551	-21.587		6.91199	0.17214	0.284163	7.11587	12.8214	1.57317	7.04117	0.118264	0.285733	7.01052	1.16332	0.101829	4.38154	57.0373	6.70472	6.35786	30.523	2.37114	4.38154	-28.2801	0.501363		6.91199	-0.02346	0.0607915	7.11587	7.69492	2.89583	7.04117	2.11917	0.516224	7.01052	0.236819	0.29877
			13.92	2.29163	1.456	0.49							6.572	-20.773		6.95879	0.161789	0.284904	7.16596	12.4375	1.57499	7.09122	0.0125403	0.285806	7.0599	1.15083	0.101677	4.41187	57.2089	6.70221	6.40294	30.767	2.37137	4.41187	-28.2444	0.495716		6.95879	-0.02329	0.0608131	7.16596	7.36955	2.88724	7.09122	2.06504	0.514471	7.0599	0.230254	0.298602
			14.079	1.93644	1.464	0.7326							6.615	-23.01		7.00558	0.152155	0.285716	7.21604	12.0712	1.57857	7.14126	-0.0902373	0.286121	7.10929	1.13874	0.10145	4.4422	57.3746	6.69842	6.44803	30.9989	2.37329	4.4422	-28.2102	0.489781		7.00558	-0.02314	0.0607799	7.21604	7.02343	2.87204	7.14126	2.00598	0.511665	7.10929	0.22158	0.298333
			14.133	1.84591	1.473	0.2293							6.633	-21.042		7.05238	0.143274	0.286517	7.26612	11.7236	1.58375	7.1913	-0.189825	0.286656	7.15867	1.12716	0.101167	4.47253	57.5341	6.69328	6.49312	31.2175	2.37689	4.47253	-28.1777	0.483612		7.05238	-0.02299	0.0607076	7.26612	6.65859	2.85063	7.1913	1.94238	0.507902	7.15867	0.210812	0.297692
			14.203	1.75088	1.482	0.1812							6.66	-23.418		7.09917	0.135184	0.287191	7.31621	11.3956	1.59037	7.24135	-0.286002	0.28738	7.20806	1.11623	0.100847	4.50285	57.6875	6.68672	6.53821	31.4217	2.38211	4.50285	-28.1471	0.477268		7.09917	-0.02284	0.0606273	7.31621	6.27824	2.82372	7.24135	1.87469	0.503308	7.20806	0.197951	0.296489
			14.289	1.38028	1.49	0.279							6.68	-22.201		7.14596	0.127922	0.287619	7.36629	11.0879	1.59821	7.29139	-0.378574	0.288258	7.25744	1.10605	0.100507	4.53318	57.8346	6.6787	6.58329	31.6103	2.3888	4.53318	-28.1185	0.470817		7.14596	-0.02271	0.0605859	7.36629	5.88423	2.79197	7.29139	1.80342	0.498036	7.25744	0.182996	0.294898
			14.38	1.66677	1.495	0.7485							6.706	-19.534		7.19276	0.121524	0.287731	7.41637	10.8011	1.607	7.34143	-0.467367	0.289252	7.30682	1.09673	0.10016	4.56351	57.9752	6.66918	6.62838	31.7823	2.39679	4.56351	-28.0921	0.464322		7.19276	-0.02258	0.0606417	7.41637	5.48	2.75641	7.34143	1.72902	0.492262	7.30682	0.165952	0.293464
			14.461	1.85224	1.5	0.4458							6.724	-20.456		7.23955	0.116006	0.287632	7.46646	10.5357	1.61648	7.39148	-0.552237	0.290319	7.35621	1.0884	0.0998173	4.59384	58.1092	6.6581	6.67347	31.9366	2.40588	4.59384	-28.068	0.457848		7.23955	-0.02245	0.0607771	7.46646	5.06731	2.7179	7.39148	1.65199	0.486181	7.35621	0.147118	0.292784
			14.583	1.54048	1.505	-0.3315							6.751	-22.414		7.28635	0.11135	0.287565	7.51654	10.292	1.62636	7.44152	-0.633064	0.291416	7.40559	1.08113	0.0995065	4.62416	58.2366	6.64544	6.71855	32.0725	2.41588	4.62416	-28.0462	0.451461		7.28635	-0.02233	0.060931	7.51654	4.64892	2.67765	7.44152	1.57287	0.48001	7.40559	0.126699	0.292541
			14.678	1.44283	1.51	0.5607							6.77	-20.999		7.33314	0.107536	0.287654	7.56663	10.0704	1.63635	7.49157	-0.709755	0.292501	7.45498	1.075	0.0992484	4.65449	58.3571	6.63115	6.76364	32.1889	2.42654	4.65449	-28.027	0.445219		7.33314	-0.02222	0.0610704	7.56663	4.2275	2.63686	7.49157	1.49217	0.473971	7.45498	0.104696	0.292453
			14.76	1.41616	1.515	1.9939							6.817	-22.448		7.37994	0.104544	0.287858	7.61671	9.87079	1.64617	7.54161	-0.782243	0.293533	7.50436	1.0701	0.0990532	4.68482	58.4706	6.6152	6.80873	32.2852	2.4376	4.68482	-28.0103	0.439171		7.37994	-0.02211	0.0611867	7.61671	3.80435	2.5967	7.54161	1.41035	0.468287	7.50436	0.0811075	0.292573
			14.817	1.37371	1.52	1.4198							6.844	-20.058		7.42673	0.102352	0.288001	7.66679	9.69328	1.65556	7.59165	-0.850485	0.294475	7.55374	1.06649	0.0989201	4.71515	58.5771	6.59755	6.85381	32.3606	2.44883	4.71515	-27.9963	0.433356		7.42673	-0.02201	0.0612961	7.66679	3.38333	2.55867	7.59165	1.32791	0.463182	7.55374	0.0559919	0.29326
			14.874	1.57543	1.525	0.71							6.862	-21.522		7.47352	0.100939	0.287948	7.71688	9.53769	1.66427	7.6417	-0.914466	0.295295	7.60313	1.06425	0.0988476	4.74547	58.6764	6.57819	6.8989	32.4147	2.46	4.74547	-27.985	0.427799		7.47352	-0.02191	0.0614215	7.71688	2.9653	2.52388	7.6417	1.2454	0.458871	7.60313	0.0300785	0.294415
			14.979	2.79616	1.531	1.6315							6.889	-21.784		7.52032	0.100277	0.287792	7.76696	9.40375	1.67209	7.69174	-0.974199	0.295965	7.65251	1.06339	0.0988396	4.7758	58.7684	6.55707	6.94399	32.447	2.47089	4.7758	-27.9767	0.422518		7.52032	-0.02181	0.061535	7.76696	2.5542	2.49376	7.69174	1.16336	0.455534	7.65251	0.0035894	0.29534
					1.536	2.7687							6.918	-21.245		7.56711	0.100337	0.287686	7.81704	9.29107	1.67885	7.74178	-1.02972	0.296466	7.7019	1.06392	0.0988901	4.80613	58.853	6.53418	6.98908	32.457	2.48127	4.80613	-27.9713	0.417513		7.56711	-0.02171	0.0616123	7.81704	2.15081	2.4692	7.74178	1.08232	0.45331	7.7019	-0.0234758	0.295673
					1.541	1.7987							6.936	-21.94		7.61391	0.10109	0.287743	7.86713	9.19915	1.68439	7.79183	-1.08111	0.296786	7.75128	1.06587	0.098982	4.83646	58.93	6.5095	7.03416	32.4445	2.49096	4.83646	-27.969	0.412776		7.61391	-0.02162	0.0616474	7.86713	1.75827	2.45127	7.79183	1.0027	0.45229	7.75128	-0.0511168	0.295435
					1.546	2.0829							6.975	-21.354		7.6607	0.102509	0.287994	7.91721	9.12737	1.68863	7.84187	-1.12844	0.296919	7.80066	1.06926	0.0990885	4.86679	58.9993	6.48305	7.07925	32.4094	2.49983	4.86679	-27.9698	0.408291		7.6607	-0.02154	0.0616524	7.91721	1.37832	2.44053	7.84187	0.92498	0.452516	7.80066	-0.0792718	0.295019
					1.551	2.1562							6.993	-19.733		7.7075	0.104565	0.28837	7.96729	9.07502	1.6915	7.89191	-1.17182	0.296868	7.85005	1.07407	0.0991863	4.89711	59.0609	6.45483	7.12434	32.3517	2.50775	4.89711	-27.9737	0.404045		7.7075	-0.02145	0.061657	7.96729	1.01255	2.4374	7.89191	0.84957	0.453974	7.85005	-0.106934	0.294673
					1.556	0.9308							7.02	-21.146		7.75429	0.107228	0.288722	8.01738	9.04126	1.693	7.94196	-1.2114	0.296642	7.89943	1.08027	0.0992656	4.92744	59.1146	6.42485	7.16942	32.2713	2.51462	4.92744	-27.9807	0.400019		7.75429	-0.02137	0.0617093	8.01738	0.66377	2.44192	7.94196	0.77685	0.456603	7.89943	-0.133751	0.294019
					1.561	2.0544							7.038	-20.792		7.80108	0.110472	0.288874	8.06746	9.02519	1.69315	7.992	-1.24732	0.296258	7.94882	1.08779	0.0993146	4.95777	59.1604	6.39315	7.21451	32.1682	2.52035	4.95777	-27.9905	0.396191		7.80108	-0.02129	0.0618722	8.06746	0.33233	2.45387	7.992	0.70717	0.460295	7.94882	-0.159721	0.292938
					1.566	2.0527							7.067	-21.327		7.84788	0.114255	0.288779	8.11755	9.02582	1.69204	8.04204	-1.27974	0.295738	7.9982	1.0966	0.0993174	4.9881	59.1981	6.35975	7.2596	32.0428	2.52492	4.9881	-28.0031	0.392535		7.84788	-0.02122	0.0621304	8.11755	0.02104	2.4727	8.04204	0.64087	0.464903	7.9982	-0.184846	0.29169
					1.572	1.4118							7.086	-21.846		7.89467	0.118523	0.288597	8.16763	9.04206	1.68976	8.09209	-1.30886	0.29511	8.04758	1.10662	0.099256	5.01842	59.2277	6.32468	7.30468	31.8954	2.52837	5.01842	-28.0183	0.389027		7.89467	-0.02114	0.0623971	8.16763	-0.26938	2.49765	8.09209	0.57826	0.470251	8.04758	-0.209017	0.290904
					1.578	2.9312							7.114	-20.134		7.94147	0.123218	0.288499	8.21771	9.0728	1.68648	8.14213	-1.33487	0.294409	8.09697	1.1178	0.0991257	5.04875	59.2492	6.28799	7.34977	31.7265	2.53074	5.04875	-28.0357	0.385639		7.94147	-0.02107	0.062614	8.21771	-0.53815	2.5279	8.14213	0.5196	0.476143	8.09697	-0.231172	0.290895
					1.583	5.9815							7.132	-19.548		7.98826	0.128281	0.288585	8.2678	9.11683	1.68236	8.19217	-1.35799	0.293672	8.14635	1.13001	0.0989402	5.07908	59.2624	6.24975	7.39486	31.5365	2.53209	5.07908	-28.0552	0.382346		7.98826	-0.021	0.062753	8.2678	-0.78317	2.56218	8.19217	0.46509	0.482379	8.14635	-0.251039	0.291219
					1.588	6.3193							7.159	-20.656		8.03506	0.133655	0.288862	8.31788	9.17289	1.67761	8.24222	-1.37843	0.292939	8.19574	1.14315	0.0987134	5.10941	59.2673	6.21002	7.43995	31.3259	2.53252	5.10941	-28.0764	0.379128		8.03506	-0.02093	0.0628154	8.31788	-1.00436	2.59952	8.24222	0.41492	0.488766	8.19574	-0.268618	0.291678
					1.595	3.9139							7.178	-21.439		8.08185	0.139282	0.289237	8.36796	9.23971	1.67245	8.29226	-1.39644	0.29225	8.24512	1.15711	0.0984565	5.13974	59.2638	6.16888	7.48503	31.0956	2.5322	5.13974	-28.099	0.375965		8.08185	-0.02086	0.0628316	8.36796	-1.20077	2.63878	8.29226	0.36925	0.495109	8.24512	-0.283909	0.292414
					1.602	1.9627							7.231	-20.917		8.12864	0.145104	0.289551	8.41805	9.31594	1.66713	8.3423	-1.41224	0.291646	8.2945	1.17176	0.0981786	5.17006	59.2519	6.12639	7.53012	30.8465	2.53133	5.17006	-28.1225	0.372846		8.12864	-0.0208	0.0628611	8.41805	-1.37136	2.67861	8.3423	0.32823	0.501226	8.2945	-0.296849	0.293866
					1.607	1.9787							7.249	-21.636		8.17544	0.151064	0.289646	8.46813	9.40024	1.66191	8.39235	-1.42608	0.291169	8.34389	1.187	0.0978985	5.20039	59.2315	6.08265	7.57521	30.5793	2.53006	5.20039	-28.1466	0.369764		8.17544	-0.02074	0.0629881	8.46813	-1.51582	2.71796	8.39235	0.29198	0.50694	8.34389	-0.306785	0.295834
					1.613	0.9591							7.268	-22.075		8.22223	0.157122	0.28956	8.51821	9.49118	1.65704	8.44239	-1.43822	0.290855	8.39327	1.20268	0.0976483	5.23072	59.2025	6.03775	7.62029	30.2949	2.52857	5.23072	-28.1707	0.366721		8.22223	-0.02068	0.0632187	8.51821	-1.63338	2.75547	8.44239	0.26061	0.512082	8.39327	-0.31354	0.297667
					1.62	0.5363							7.294	-21.566		8.26903	0.163247	0.289477	8.5683	9.58737	1.65279	8.49243	-1.44891	0.29074	8.44265	1.21864	0.0974539	5.26105	59.165	5.9918	7.66538	29.9942	2.52704	5.26105	-28.1944	0.363727		8.26903	-0.02062	0.0634825	8.5683	-1.724	2.79026	8.49243	0.23418	0.516504	8.44265	-0.317115	0.299101
					1.625	0.1651							7.312	-23.239		8.31582	0.169408	0.289551	8.61838	9.68737	1.6494	8.54248	-1.45841	0.290854	8.49204	1.23476	0.0973325	5.29137	59.119	5.94491	7.71047	29.6783	2.52569	5.29137	-28.2173	0.3608		8.31582	-0.02056	0.0637294	8.61838	-1.78752	2.82118	8.54248	0.2127	0.520073	8.49204	-0.317511	0.300256
					1.633	0.8135							7.359	-22.479		8.36262	0.175578	0.289849	8.66846	9.78976	1.6471	8.59252	-1.46698	0.291219	8.54142	1.25088	0.0972952	5.3217	59.0643	5.89721	7.75556	29.3483	2.52476	5.3217	-28.2387	0.357964		8.36262	-0.0205	0.0639334	8.66846	-1.82392	2.84749	8.59252	0.19615	0.522681	8.54142	-0.31472	0.301348
					1.643	1.0341							7.387	-20.713		8.40941	0.181727	0.29033	8.71855	9.89312	1.64606	8.64257	-1.47487	0.291853	8.59081	1.26687	0.0973601	5.35203	59.001	5.8488	7.80064	29.0055	2.52443	5.35203	-28.2581	0.355252		8.40941	-0.02044	0.0640915	8.71855	-1.83346	2.86863	8.64257	0.1845	0.524241	8.59081	-0.308733	0.301958
					1.654	0.511							7.414	-25.212		8.45621	0.187823	0.290867	8.76863	9.99606	1.64644	8.69261	-1.48233	0.292763	8.64019	1.28257	0.0975385	5.38236	58.9291	5.79983	7.84573	28.6509	2.52486	5.38236	-28.275	0.352705		8.45621	-0.02039	0.0642236	8.76863	-1.81672	2.88393	8.69261	0.17765	0.524696	8.64019	-0.29955	0.301852
					1.664	0.4418							7.449	-21.08		8.503	0.193839	0.291292	8.81872	10.0972	1.64834	8.74265	-1.48961	0.293948	8.68957	1.29784	0.097828	5.41269	58.8485	5.75043	7.89082	28.2857	2.5262	5.41269	-28.2889	0.350365		8.503	-0.02034	0.0643725	8.81872	-1.77375	2.89309	8.74265	0.17549	0.524019	8.68957	-0.287171	0.301197
					1.675	0.4613							7.485	-21.183		8.54979	0.199747	0.291538	8.8688	10.1952	1.6518	8.7927	-1.49696	0.295398	8.73896	1.31254	0.0982171	5.44301	58.7592	5.70076	7.9359	27.9112	2.5286	5.44301	-28.2991	0.348281		8.54979	-0.02029	0.0645731	8.8688	-1.7057	2.89594	8.7927	0.17786	0.522209	8.73896	-0.271975	0.300482
					1.687	0.827							7.542	-21.581		8.59659	0.205526	0.291762	8.91888	10.2887	1.65683	8.84274	-1.5046	0.297094	8.78834	1.32655	0.0987002	5.47334	58.6613	5.65096	7.98099	27.5287	2.5322	5.47334	-28.3051	0.3465		8.59659	-0.02023	0.0647928	8.91888	-1.61329	2.89233	8.84274	0.18459	0.519293	8.78834	-0.254394	0.299561
					1.702	2.9384							7.581	-23.164		8.64338	0.211154	0.292131	8.96897	10.3765	1.66338	8.89278	-1.51275	0.29901	8.83773	1.33974	0.0992652	5.50367	58.5548	5.60118	8.02608	27.1396	2.53706	5.50367	-28.3063	0.345064		8.64338	-0.02019	0.0650034	8.96897	-1.49715	2.88237	8.89278	0.19545	0.515325	8.83773	-0.234429	0.298167
					1.713	2.3227							7.639	-22.46		8.69018	0.216612	0.292727	9.01905	10.4574	1.67135	8.94283	-1.52163	0.301112	8.88711	1.352	0.0998891	5.534	58.4397	5.55158	8.07116	26.745	2.54323	5.534	-28.3023	0.344013		8.69018	-0.02014	0.065196	9.01905	-1.35925	2.86635	8.94283	0.21022	0.510381	8.88711	-0.212081	0.296392
					1.724	1.9679							7.677	-23.766		8.73697	0.221878	0.293516	9.06913	10.5302	1.6806	8.99287	-1.53142	0.303361	8.93649	1.36321	0.10054	5.56432	58.3159	5.50231	8.11625	26.3464	2.55066	5.56432	-28.2923	0.343378		8.73697	-0.02009	0.065381	9.06913	-1.19975	2.84448	8.99287	0.22871	0.504561	8.93649	-0.187349	0.294691
					1.735	3.5138							7.735	-22.32		8.78377	0.226933	0.294356	9.11922	10.5939	1.69092	9.04291	-1.54232	0.305712	8.98588	1.37325	0.101179	5.59465	58.1836	5.45355	8.16134	25.945	2.55933	5.59465	-28.2761	0.343177		8.78377	-0.02005	0.0655878	9.11922	-1.01981	2.81735	9.04291	0.25068	0.497995	8.98588	-0.160576	0.293855
					1.746	2.8762							7.774	-25.403		8.83056	0.231755	0.29505	9.1693	10.6474	1.7021	9.09296	-1.55451	0.308117	9.03526	1.38203	0.101785	5.62498	58.0428	5.40546	8.20643	25.5421	2.56919	5.62498	-28.253	0.34342		8.83056	-0.02	0.0658615	9.1693	-0.82185	2.78575	9.09296	0.27591	0.490838	9.03526	-0.132845	0.293986
					1.756	1.5713							7.831	-22.64		8.87735	0.236337	0.29553	9.21938	10.6899	1.71389	9.143	-1.56814	0.310524	9.08465	1.38949	0.102345	5.65531	57.8934	5.35819	8.25151	25.139	2.58013	5.65531	-28.2226	0.3441		8.87735	-0.01996	0.0661949	9.21938	-0.60594	2.75027	9.143	0.30411	0.483282	9.08465	-0.104237	0.29459
					1.768	1.4003							7.868	-22.722		8.92415	0.24069	0.295927	9.26947	10.7203	1.72602	9.19304	-1.58336	0.312884	9.13403	1.39555	0.102845	5.68564	57.7356	5.31192	8.2966	24.737	2.59203	5.68564	-28.1845	0.345197		8.92415	-0.01992	0.0665246	9.26947	-0.37372	2.71197	9.19304	0.33497	0.475541	9.13403	-0.0747515	0.295462
					1.777	1.415							7.961	-23.469		8.97094	0.244823	0.296388	9.31955	10.738	1.73821	9.24309	-1.6003	0.315145	9.18341	1.40016	0.103271	5.71596	57.5693	5.26679	8.34169	24.3372	2.6047	5.71596	-28.1382	0.346678		8.97094	-0.01988	0.0668088	9.31955	-0.12789	2.6721	9.24309	0.36819	0.467847	9.18341	-0.0443892	0.296706
					1.788	0.7339							8.017	-22.935		9.01774	0.248748	0.297013	9.36964	10.7422	1.75019	9.29313	-1.61908	0.317261	9.2328	1.40323	0.103611	5.74629	57.3947	5.22297	8.38677	23.9411	2.61791	5.74629	-28.0835	0.348495		9.01774	-0.01984	0.0670297	9.36964	0.13141	2.63158	9.29313	0.40343	0.460446	9.2328	-0.0135902	0.298531
					1.798	0.3607							8.054	-21.921		9.06453	0.252474	0.297816	9.41972	10.7323	1.76168	9.34317	-1.63978	0.319187	9.28218	1.40475	0.103876	5.77662	57.2118	5.18061	8.43186	23.5496	2.6315	5.77662	-28.02	0.350587		9.06453	-0.0198	0.0671934	9.41972	0.401	2.592	9.34317	0.44034	0.453597	9.28218	0.016692	0.30029
					1.809	1.1124							8.108	-22.641		9.11133	0.256014	0.298717	9.4698	10.7078	1.77244	9.39322	-1.66249	0.320885	9.33157	1.40472	0.104087	5.80695	57.0206	5.13985	8.47695	23.1639	2.64527	5.80695	-27.9475	0.352884		9.11133	-0.01976	0.0673294	9.4698	0.6793	2.55456	9.39322	0.47852	0.447554	9.33157	0.0464247	0.30132
					1.82	1.429							8.144	-24.271		9.15812	0.259377	0.29956	9.51989	10.6683	1.78223	9.44326	-1.68726	0.322321	9.38095	1.40311	0.104265	5.83727	56.8213	5.10084	8.52203	22.7849	2.659	5.83727	-27.8658	0.355307		9.15812	-0.01973	0.0674903	9.51989	0.96544	2.52047	9.44326	0.51757	0.442553	9.38095	0.0756079	0.301343
					1.83	1.2287							8.234	-23.74		9.20491	0.262575	0.30015	9.56997	10.6134	1.79086	9.4933	-1.71413	0.323471	9.43033	1.39992	0.104422	5.8676	56.6138	5.06371	8.56712	22.4138	2.67246	5.8676	-27.7746	0.357775		9.20491	-0.0197	0.0677513	9.56997	1.2556	2.49125	9.4933	0.5571	0.438791	9.43033	0.104241	0.300444
					1.839	2.2178							8.45	-24.276		9.25171	0.265622	0.300389	9.62005	10.5431	1.79817	9.54335	-1.7431	0.324315	9.47972	1.39514	0.104569	5.89793	56.3983	5.02857	8.61221	22.0515	2.68539	5.89793	-27.674	0.3602		9.25171	-0.01966	0.068143	9.62005	1.54931	2.46778	9.54335	0.59671	0.436426	9.47972	0.132309	0.299085
					1.849	1.9356							8.505	-23.534		9.2985	0.268543	0.300388	9.67014	10.4571	1.80401	9.59339	-1.77417	0.324843	9.5291	1.38878	0.104719	5.92826	56.1748	4.99553	8.6573	21.6992	2.69754	5.92826	-27.5638	0.362497		9.2985	-0.01963	0.0685864	9.67014	1.84388	2.45114	9.59339	0.63597	0.435554	9.5291	0.159369	0.297877
					1.86	2.612							8.813	-23.678		9.3453	0.271364	0.300302	9.72022	10.3555	1.80831	9.64343	-1.80732	0.325052	9.57849	1.38088	0.1049	5.95859	55.9434	4.96469	8.70238	21.3575	2.70873	5.95859	-27.4441	0.364581		9.3453	-0.01961	0.0690126	9.72022	2.13679	2.44197	9.64343	0.67455	0.436209	9.57849	0.185227	0.296557
					1.87	1.555							8.871	-24.374		9.39209	0.27411	0.30026	9.7703	10.2385	1.81103	9.69348	-1.84249	0.324947	9.62787	1.37147	0.105132	5.98891	55.7043	4.93614	8.74747	21.0271	2.71881	5.98891	-27.315	0.366374		9.39209	-0.01958	0.0693784	9.7703	2.42803	2.4406	9.69348	0.71208	0.438364	9.62787	0.209884	0.294904
					1.88	1.3343							8.929	-24.308		9.43889	0.276808	0.300331	9.82039	10.106	1.81212	9.74352	-1.87963	0.32454	9.67725	1.36061	0.105422	6.01924	55.4574	4.90995	8.79256	20.7086	2.72763	6.01924	-27.1766	0.367799		9.43889	-0.01955	0.0696648	9.82039	2.71555	2.44734	9.74352	0.74827	0.441935	9.67725	0.233339	0.293009
					1.889	0.7358							8.954	-23.951		9.48568	0.279483	0.300507	9.87047	9.95856	1.81164	9.79357	-1.91865	0.323852	9.72664	1.34833	0.105767	6.04957	55.2029	4.88615	8.83764	20.4028	2.73504	6.04957	-27.0291	0.368794		9.48568	-0.01953	0.0698763	9.87047	2.99638	2.46198	9.79357	0.78284	0.446797	9.72664	0.255592	0.291282
					1.902	1.0466							8.996	-24.666		9.53247	0.282161	0.300701	9.92056	9.79639	1.80966	9.84361	-1.95946	0.322906	9.77602	1.33468	0.10615	6.0799	54.941	4.86479	8.88273	20.1102	2.74089	6.0799	-26.8728	0.369305		9.53247	-0.0195	0.070041	9.92056	3.27051	2.48417	9.84361	0.81553	0.452789	9.77602	0.276643	0.290458
					1.915	1.7067							9.06	-25.051		9.57927	0.284867	0.300767	9.97064	9.61994	1.80627	9.89365	-2.00196	0.321734	9.82541	1.3197	0.10655	6.11022	54.6716	4.84589	8.92782	19.8316	2.74504	6.11022	-26.7079	0.36929		9.57927	-0.01948	0.0702098	9.97064	3.53547	2.51324	9.89365	0.84607	0.459719	9.82541	0.296634	0.291198
					1.929	0.2212							9.101	-25.546		9.62606	0.287628	0.300528	10.0207	9.42977	1.80163	9.9437	-2.04603	0.320375	9.87479	1.30346	0.10696	6.14055	54.3949	4.82945	8.9729	19.5673	2.74742	6.14055	-26.535	0.368721		9.62606	-0.01946	0.0704566	10.0207	3.78907	2.54814	9.9437	0.87419	0.467373	9.87479	0.315678	0.292919
					1.942	-0.0287							9.143	-25.26		9.67286	0.290465	0.299863	10.0708	9.22649	1.79593	9.99374	-2.09153	0.318869	9.92417	1.28604	0.107367	6.17088	54.111	4.81545	9.01799	19.3176	2.74805	6.17088	-26.3546	0.367585		9.67286	-0.01944	0.0708488	10.0708	4.03124	2.58799	9.99374	0.89967	0.475529	9.92417	0.333776	0.294969
					1.957	-0.2178										9.71965	0.293379	0.298866	10.1209	9.01077	1.78938	10.0438	-2.13832	0.317264	9.97356	1.26749	0.107751	6.20121	53.82	4.80385	9.06308	19.0827	2.74695	6.20121	-26.167	0.365878		9.71965	-0.01942	0.0713316	10.1209	4.25934	2.63142	10.0438	0.92226	0.483962	9.97356	0.350928	0.297002
					1.972	-0.1972										9.76645	0.296367	0.297713	10.171	8.78341	1.78223	10.0938	-2.18624	0.315609	10.0229	1.24791	0.108086	6.23154	53.5221	4.79461	9.10817	18.8626	2.74418	6.23154	-25.9729	0.363609		9.76645	-0.0194	0.0718284	10.171	4.47203	2.67706	10.0938	0.94178	0.492449	10.0229	0.367134	0.298968
					1.988	0.0949										9.81324	0.299423	0.296556	10.2211	8.54524	1.77476	10.1439	-2.23513	0.313955	10.0723	1.22735	0.108341	6.26186	53.2173	4.78765	9.15325	18.6575	2.73979	6.26186	-25.773	0.360803		9.81324	-0.01938	0.0722868	10.2211	4.66853	2.7237	10.1439	0.958	0.50077	10.0723	0.382394	0.301105
					2.001	0.6392										9.86003	0.302544	0.295496	10.2711	8.2972	1.76726	10.1939	-2.28481	0.312355	10.1217	1.20589	0.108488	6.29219	52.9058	4.78288	9.19834	18.4676	2.73384	6.29219	-25.5678	0.357493		9.86003	-0.01936	0.0726785	10.2711	4.84642	2.76965	10.1939	0.97076	0.508725	10.1217	0.396928	0.303419
					2.016	-0.1614										9.90683	0.305726	0.294556	10.3212	8.04027	1.76004	10.244	-2.3351	0.310862	10.1711	1.1836	0.108526	6.32252	52.5877	4.78021	9.24343	18.2929	2.72645	6.32252	-25.3581	0.353722		9.90683	-0.01934	0.0729979	10.3212	5.00558	2.81386	10.244	0.97989	0.516126	10.1711	0.410944	0.305103
					2.031	-0.1771										9.95362	0.308962	0.293685	10.3713	7.77548	1.75339	10.294	-2.38579	0.309524	10.2205	1.16056	0.10846	6.35285	52.2631	4.77952	9.28851	18.133	2.71784	6.35285	-25.1445	0.349543		9.95362	-0.01933	0.0732614	10.3713	5.14473	2.85505	10.294	0.98526	0.522806	10.2205	0.424445	0.305653
					2.045	0.2347										10.0004	0.31225	0.292766	10.4214	7.50393	1.7476	10.344	-2.43669	0.308389	10.2699	1.13684	0.108293	6.38317	51.9322	4.78069	9.3336	17.9875	2.70822	6.38317	-24.9279	0.345022		10.0004	-0.01931	0.0735074	10.4214	5.26267	2.89194	10.344	0.98674	0.528619	10.2699	0.437428	0.304925
					2.06	0.9825										10.0472	0.315585	0.291658	10.4715	7.22674	1.74295	10.3941	-2.48759	0.307497	10.3192	1.11253	0.108032	6.4135	51.595	4.78356	9.37869	17.8562	2.69783	6.4135	-24.709	0.340234		10.0472	-0.01929	0.0737957	10.4715	5.3594	2.92381	10.3941	0.98425	0.533438	10.3192	0.449895	0.303125
					2.074	0.022										10.094	0.318962	0.290246	10.5216	6.94506	1.73966	10.4441	-2.53829	0.306882	10.3686	1.08769	0.10768	6.44383	51.2517	4.78799	9.42377	17.7387	2.68687	6.44383	-24.4886	0.335256		10.094	-0.01928	0.0742001	10.5216	5.43426	2.94984	10.4441	0.9777	0.537157	10.3686	0.461844	0.300822
					2.089	-0.3183										10.1408	0.322372	0.288602	10.5716	6.66006	1.73794	10.4942	-2.58857	0.30657	10.418	1.0624	0.107246	6.47416	50.9024	4.79381	9.46886	17.6345	2.67556	6.47416	-24.2676	0.330178		10.1408	-0.01926	0.0746996	10.5716	5.48651	2.96916	10.4942	0.96703	0.539687	10.418	0.47325	0.298964
					2.104	0.3118										10.1876	0.325803	0.286946	10.6217	6.37295	1.73793	10.5442	-2.63821	0.30658	10.4674	1.03674	0.10676	6.50448	50.5474	4.80085	9.51395	17.5434	2.66413	6.50448	-24.0467	0.325093		10.1876	-0.01924	0.0752132	10.6217	5.51617	2.9814	10.5442	0.95223	0.540962	10.4674	0.48402	0.297986
					2.121	0.4574										10.2344	0.329242	0.285441	10.6718	6.08492	1.73971	10.5943	-2.687	0.306918	10.5168	1.01076	0.106267	6.53481	50.1865	4.80894	9.55904	17.4644	2.65285	6.53481	-23.8269	0.320098		10.2344	-0.01923	0.0756896	10.6718	5.52321	2.98629	10.5943	0.93328	0.540939	10.5168	0.494148	0.297618
					2.134	-0.476										10.2812	0.332676	0.284135	10.7219	5.79717	1.74331	10.6443	-2.73471	0.307583	10.5662	0.984527	0.105806	6.56514	49.8201	4.81789	9.60412	17.3969	2.642	6.56514	-23.6091	0.315291		10.2812	-0.01921	0.076107	10.7219	5.5076	2.98358	10.6443	0.91022	0.539608	10.5662	0.503632	0.29782
					2.149	0.1007										10.328	0.336092	0.282959	10.772	5.5109	1.74871	10.6943	-2.78115	0.308562	10.6155	0.958111	0.105415	6.59547	49.4483	4.82754	9.64921	17.3402	2.63181	6.59547	-23.3941	0.310771		10.328	-0.01919	0.0764725	10.772	5.46934	2.97316	10.6943	0.88312	0.536982	10.6155	0.512474	0.298812
					2.163	-0.4838										10.3748	0.339476	0.281765	10.8221	5.22731	1.7558	10.7444	-2.82609	0.309833	10.6649	0.931573	0.105119	6.6258	49.0712	4.83769	9.6943	17.2933	2.62249	6.6258	-23.1829	0.306636		10.3748	-0.01918	0.0768211	10.8221	5.40841	2.9551	10.7444	0.85209	0.533105	10.6649	0.520674	0.301081
					2.176	-0.5474										10.4216	0.342816	0.28042	10.8721	4.94759	1.76442	10.7944	-2.86934	0.311364	10.7143	0.904976	0.104944	6.65612	48.6889	4.84817	9.73938	17.2556	2.61418	6.65612	-22.9764	0.302973		10.4216	-0.01916	0.0772097	10.8721	5.32529	2.92981	10.7944	0.81724	0.528044	10.7143	0.52793	0.304753
					2.192	-0.1486										10.4684	0.346099	0.279029	10.9222	4.67288	1.77437	10.8445	-2.91069	0.313116	10.7637	0.878371	0.104922	6.68645	48.3015	4.8588	9.78447	17.2261	2.60704	6.68645	-22.7755	0.29986		10.4684	-0.01914	0.0776395	10.9222	5.22086	2.89781	10.8445	0.77874	0.521903	10.7637	0.53396	0.308841
					2.207	0.4777										10.5152	0.34931	0.277784	10.9723	4.40432	1.7854	10.8945	-2.94997	0.315044	10.8131	0.851807	0.105076	6.71678	47.9093	4.8694	9.82956	17.2038	2.60121	6.71678	-22.5811	0.297353		10.5152	-0.01912	0.0780778	10.9723	5.09515	2.85953	10.8945	0.73678	0.514811	10.8131	0.538766	0.312599
					2.221	-0.2815										10.5619	0.352436	0.276784	11.0224	4.14303	1.79722	10.9446	-2.987	0.317097	10.8625	0.825333	0.105413	6.74711	47.5124	4.87983	9.87465	17.1878	2.59677	6.74711	-22.3941	0.29549		10.5619	-0.01911	0.0785099	11.0224	4.94837	2.81565	10.9446	0.69161	0.50693	10.8625	0.542346	0.315629
					2.234	0.0307										10.6087	0.355463	0.275991	11.0725	3.89006	1.80951	10.9946	-3.02162	0.319223	10.9119	0.799001	0.105925	6.77743	47.1108	4.88991	9.91973	17.1769	2.59374	6.77743	-22.2154	0.294282		10.6087	-0.01909	0.0789395	11.0725	4.78244	2.76754	10.9946	0.64349	0.498441	10.9119	0.544699	0.317862
					2.246	-0.4104										10.6555	0.358378	0.275252	11.1226	3.64642	1.82194	11.0447	-3.05367	0.321367	10.9612	0.772858	0.106584	6.80776	46.7048	4.89952	9.96482	17.1702	2.59205	6.80776	-22.0459	0.293713		10.6555	-0.01907	0.0793881	11.1226	4.59782	2.71613	11.0447	0.59267	0.489547	10.9612	0.545802	0.319517
					2.26	0.8356										10.7023	0.361167	0.274411	11.1726	3.41309	1.83416	11.0947	-3.08303	0.323474	11.0106	0.746949	0.107366	6.83809	46.2945	4.90851	10.0099	17.1666	2.5916	6.83809	-21.8862	0.29374		10.7023	-0.01905	0.0798792	11.1726	4.39459	2.66249	11.0947	0.53941	0.480462	11.0106	0.545329	0.320454
					2.27	0.3346										10.7491	0.363821	0.273554	11.2227	3.191	1.84583	11.1447	-3.10957	0.325492	11.06	0.721314	0.108245	6.86842	45.88	4.91677	10.055	17.165	2.59226	6.86842	-21.7371	0.294291		10.7491	-0.01904	0.0803763	11.2227	4.17515	2.60853	11.1447	0.48395	0.471421	11.06	0.543183	0.320179
					2.281	0.5875										10.7959	0.366332	0.272858	11.2728	2.98096	1.85665	11.1948	-3.13318	0.327369	11.1094	0.69599	0.109193	6.89875	45.4615	4.9242	10.1001	17.1644	2.59387	6.89875	-21.5993	0.295277		10.7959	-0.01902	0.0808453	11.2728	3.9406	2.55576	11.1948	0.42658	0.462671	11.1094	0.539362	0.318521
					2.293	0.8409										10.8427	0.36869	0.272414	11.3229	2.78377	1.86628	11.2448	-3.15377	0.329058	11.1588	0.671016	0.110172	6.92907	45.0392	4.93071	10.1452	17.1637	2.59621	6.92907	-21.4735	0.296591		10.8427	-0.019	0.0812771	11.3229	3.69109	2.50564	11.2448	0.36758	0.454479	11.1588	0.533868	0.315642
					2.304	0.596										10.8895	0.370889	0.272174	11.373	2.60015	1.87445	11.2949	-3.17127	0.330516	11.2082	0.646428	0.11114	6.9594	44.6131	4.93623	10.1903	17.1617	2.599	6.9594	-21.3602	0.298122		10.8895	-0.01898	0.0816868	11.373	3.4296	2.46036	11.2949	0.30723	0.447103	11.2082	0.526699	0.312063
					2.316	0.6192										10.9363	0.372919	0.271979	11.4231	2.43068	1.88093	11.3449	-3.1856	0.331706	11.2575	0.622266	0.112055	6.98973	44.1834	4.9407	10.2353	17.1575	2.60192	6.98973	-21.2598	0.299755		10.9363	-0.01897	0.0821131	11.4231	3.1573	2.42152	11.3449	0.24584	0.440799	11.2575	0.517918	0.308784
					2.327	0.652										10.9831	0.374775	0.271666	11.4731	2.27594	1.8855	11.395	-3.19673	0.332596	11.3069	0.59856	0.112897	7.02006	43.7503	4.94409	10.2804	17.15	2.60462	7.02006	-21.1728	0.30138		10.9831	-0.01895	0.0826036	11.4731	2.87443	2.39057	11.395	0.1837	0.4358	11.3069	0.507698	0.306467
					2.339	0.8762										11.0299	0.376457	0.271322	11.5232	2.13639	1.88799	11.445	-3.20461	0.333163	11.3563	0.575343	0.113661	7.05038	43.314	4.94638	10.3255	17.1381	2.60679	7.05038	-21.0995	0.302899		11.0299	-0.01893	0.0831301	11.5232	2.58441	2.36925	11.445	0.12112	0.432306	11.3563	0.496048	0.304829
					2.35	1.2608										11.0767	0.377973	0.271123	11.5733	2.01236	1.8883	11.495	-3.20924	0.333388	11.4057	0.552645	0.114344	7.08071	42.8745	4.94758	10.3706	17.1211	2.6081	7.08071	-21.0401	0.30423		11.0767	-0.01892	0.0836474	11.5733	2.28841	2.35854	11.495	0.05838	0.430473	11.4057	0.482971	0.303762
					2.363	0.3986										11.1235	0.379328	0.271153	11.6234	1.90416	1.88636	11.5451	-3.21061	0.333263	11.4551	0.530496	0.114945	7.11104	42.432	4.94772	10.4157	17.0978	2.60819	7.11104	-20.9946	0.305313		11.1235	-0.0189	0.0841342	11.6234	1.98691	2.35914	11.5451	-0.00424	0.430409	11.4551	0.468465	0.303393
					2.376	0.5113										11.1703	0.380529	0.271361	11.6735	1.81198	1.88214	11.5951	-3.20873	0.332784	11.5045	0.508926	0.115464	7.14137	41.9866	4.94684	10.4608	17.0675	2.6067	7.14137	-20.9632	0.306111		11.1703	-0.01888	0.0845931	11.6735	1.6837	2.37135	11.5951	-0.06644	0.432156	11.5045	0.45253	0.304073
					2.389	1.2901										11.2171	0.381582	0.271578	11.7236	1.73587	1.87572	11.6452	-3.20364	0.331959	11.5538	0.487966	0.115904	7.1717	41.5385	4.945	10.5059	17.0291	2.60323	7.1717	-20.9458	0.306615		11.2171	-0.01887	0.0850495	11.7236	1.37958	2.39483	11.6452	-0.12793	0.435695	11.5538	0.435376	0.306288
					2.403	0.2659										11.2639	0.382494	0.271638	11.7736	1.67588	1.86716	11.6952	-3.19537	0.330801	11.6032	0.467641	0.116292	7.20202	41.0879	4.9423	10.551	16.982	2.59747	7.20202	-20.9421	0.306847		11.2639	-0.01885	0.0855433	11.7736	1.07501	2.42906	11.6952	-0.18841	0.440946	11.6032	0.417749	0.309524
					2.416	0.6867										11.3107	0.383279	0.271629	11.8237	1.63191	1.85663	11.7453	-3.18399	0.329333	11.6526	0.447974	0.116669	7.23235	40.6348	4.93886	10.596	16.9253	2.58914	7.23235	-20.9518	0.306852		11.3107	-0.01884	0.0860619	11.8237	0.77379	2.47272	11.7453	-0.24751	0.447751	11.6526	0.399715	0.312694
					2.432	1.25										11.3575	0.383952	0.271726	11.8738	1.60376	1.84434	11.7953	-3.16957	0.327586	11.702	0.428985	0.117073	7.26268	40.1793	4.93483	10.6411	16.8586	2.57801	7.26268	-20.9748	0.306699		11.3575	-0.01882	0.0865763	11.8738	0.47681	2.5244	11.7953	-0.30495	0.455916	11.702	0.381273	0.315019
					2.447	1.2835										11.4042	0.384528	0.272029	11.9239	1.59118	1.83054	11.8453	-3.15222	0.325601	11.7514	0.410698	0.117533	7.29301	39.7217	4.93037	10.6862	16.7813	2.56384	7.29301	-21.0104	0.306481		11.4042	-0.01881	0.0870747	11.9239	0.18486	2.58266	11.8453	-0.36044	0.4652	11.7514	0.362424	0.316028
					2.463	1.567										11.451	0.385024	0.272514	11.974	1.59381	1.81553	11.8954	-3.13203	0.323424	11.8008	0.393134	0.11807	7.32333	39.262	4.92568	10.7313	16.6927	2.54639	7.32333	-21.0583	0.306316		11.451	-0.0188	0.0875625	11.974	-0.0984	2.64519	11.8954	-0.41363	0.475326	11.8008	0.343167	0.315528
					2.479	0.0009										11.4978	0.385454	0.273043	12.0241	1.61114	1.79969	11.9454	-3.10915	0.321111	11.8501	0.376316	0.118693	7.35366	38.8004	4.92097	10.7764	16.5923	2.52547	7.35366	-21.1178	0.306341		11.4978	-0.01878	0.0880615	12.0241	-0.37254	2.71033	11.9454	-0.46415	0.485983	11.8501	0.323503	0.313594
					2.493	-0.1244										11.5446	0.385835	0.273433	12.0742	1.64269	1.78341	11.9955	-3.0837	0.318725	11.8995	0.360266	0.119401	7.38399	38.3369	4.91649	10.8215	16.4798	2.50102	7.38399	-21.1884	0.306701		11.5446	-0.01877	0.0886055	12.0742	-0.63652	2.77644	11.9955	-0.51168	0.496853	11.8995	0.303431	0.310576
					2.507	-0.2638										11.5914	0.386177	0.273682	12.1242	1.68782	1.76709	12.0455	-3.05587	0.316331	11.9489	0.345005	0.120182	7.41432	37.8718	4.91251	10.8666	16.3551	2.47302	7.41432	-21.2692	0.307542		11.5914	-0.01876	0.0891772	12.1242	-0.88715	2.84112	12.0455	-0.55591	0.507632	11.9489	0.282954	0.307115
					2.523	-0.2344										11.6382	0.386489	0.273978	12.1743	1.7458	1.75121	12.0956	-3.02582	0.314002	11.9983	0.330555	0.121014	7.44465	37.405	4.90932	10.9116	16.2179	2.44148	7.44465	-21.3596	0.309007		11.6382	-0.01875	0.0897316	12.1743	-1.12422	2.90305	12.0956	-0.59657	0.518023	11.9983	0.262259	0.304239
					2.537	-0.055										11.685	0.386779	0.274462	12.2244	1.8159	1.73621	12.1456	-2.99376	0.311809	12.0477	0.316926	0.121885	7.47497	36.9367	4.90724	10.9567	16.0682	2.40645	7.47497	-21.4587	0.311222		11.685	-0.01874	0.0902476	12.2244	-1.3469	2.96088	12.1456	-0.6334	0.527741	12.0477	0.242178	0.302641
					2.552	0.0603										11.7318	0.387054	0.275163	12.2745	1.89726	1.72252	12.1957	-2.95987	0.309823	12.0971	0.304122	0.12279	7.5053	36.4671	4.90661	11.0018	15.9058	2.36797	7.5053	-21.5658	0.314292		11.7318	-0.01873	0.0907277	12.2745	-1.55245	3.01262	12.1957	-0.66615	0.536528	12.0971	0.222807	0.301824
					2.566	-0.3146										11.7786	0.387324	0.27598	12.3246	1.98898	1.7106	12.2457	-2.92439	0.308112	12.1465	0.292143	0.123715	7.53563	35.9961	4.90778	11.0469	15.7306	2.32614	7.53563	-21.68	0.318291		11.7786	-0.01872	0.0911977	12.3246	-1.7407	3.05732	12.2457	-0.6946	0.544151	12.1465	0.204145	0.301382
					2.578	-0.3706										11.8254	0.387595	0.276733	12.3747	2.09012	1.7008	12.2957	-2.88754	0.306738	12.1958	0.280991	0.124638	7.56596	35.524	4.91112	11.092	15.5426	2.2812	7.56596	-21.8005	0.323253		11.8254	-0.01871	0.0917057	12.3747	-1.9113	3.09419	12.2957	-0.71859	0.550409	12.1958	0.186194	0.301092
					2.591	-0.2768										11.8722	0.387873	0.277337	12.4247	2.1997	1.69347	12.3458	-2.84955	0.305751	12.2452	0.270668	0.12553	7.59628	35.0508	4.91703	11.1371	15.3422	2.23346	7.59628	-21.9263	0.329176		11.8722	-0.0187	0.092283	12.4247	-2.06216	3.12186	12.3458	-0.73794	0.555131	12.2452	0.168953	0.300934
					2.604	-0.2545										11.919	0.388156	0.277947	12.4748	2.31663	1.68887	12.3958	-2.81068	0.305194	12.2946	0.261175	0.126357	7.62661	34.5765	4.92589	11.1822	15.1298	2.18329	7.62661	-22.0566	0.33602		11.919	-0.0187	0.0928834	12.4748	-2.19291	3.13968	12.3958	-0.75255	0.558181	12.2946	0.15242	0.301079
					2.616	0.677										11.9658	0.388444	0.278739	12.5249	2.43986	1.68716	12.4459	-2.77117	0.305091	12.344	0.252515	0.127079	7.65694	34.1013	4.93812	11.2273	14.9056	2.13106	7.65694	-22.1905	0.343709		11.9658	-0.01869	0.0934663	12.5249	-2.30348	3.14728	12.4459	-0.76229	0.559438	12.344	0.136598	0.301893
					2.628	1.3681										12.0126	0.388734	0.2798	12.575	2.56829	1.68843	12.4959	-2.73127	0.305454	12.3934	0.24469	0.127653	7.68727	33.6253	4.95413	11.2723	14.6699	2.07721	7.68727	-22.3272	0.352134		12.0126	-0.01868	0.0940122	12.575	-2.39276	3.14413	12.4959	-0.76709	0.558829	12.3934	0.121485	0.303929
					2.641	-0.0684										12.0594	0.389024	0.281101	12.6251	2.70076	1.69266	12.546	-2.69125	0.306279	12.4428	0.2377	0.128038	7.7176	33.1484	4.97431	11.3174	14.4234	2.02229	7.7176	-22.4658	0.361165		12.0594	-0.01867	0.0945212	12.6251	-2.46023	3.12987	12.546	-0.7669	0.556305	12.4428	0.107084	0.307887
					2.656	0.0738										12.1062	0.389312	0.282509	12.6752	2.83611	1.69971	12.596	-2.65136	0.307543	12.4921	0.23154	0.128205	7.74792	32.6709	4.99908	11.3625	14.1667	1.96694	7.74792	-22.6055	0.370654		12.1062	-0.01866	0.0950134	12.6752	-2.50587	3.1045	12.596	-0.76169	0.551853	12.4921	0.0934846	0.313371
					2.67	0.259										12.153	0.389597	0.283866	12.7252	2.97318	1.70937	12.646	-2.61186	0.309208	12.5415	0.226185	0.128165	7.77825	32.1927	5.0288	11.4076	13.9007	1.91184	7.77825	-22.7454	0.380437		12.153	-0.01866	0.0955276	12.7252	-2.52926	3.06821	12.646	-0.75144	0.545485	12.5415	0.0807344	0.318986
					2.684	0.7248										12.1998	0.389877	0.285188	12.7753	3.11078	1.72133	12.6961	-2.57303	0.311223	12.5909	0.221605	0.127936	7.80858	31.714	5.06387	11.4527	13.626	1.8577	7.80858	-22.8849	0.39035		12.1998	-0.01865	0.096082	12.7753	-2.53023	3.02121	12.6961	-0.73618	0.53727	12.5909	0.0688326	0.323783
					2.698	0.1926										12.2465	0.390154	0.286669	12.8254	3.24772	1.73518	12.7461	-2.53511	0.313521	12.6403	0.217772	0.127541	7.83891	31.2347	5.10461	11.4978	13.3434	1.80524	7.83891	-23.023	0.400227		12.2465	-0.01864	0.0966511	12.8254	-2.5088	2.96394	12.7461	-0.71596	0.527302	12.6403	0.0577795	0.327143
					2.712	0.6491										12.2933	0.390428	0.28846	12.8755	3.38281	1.75048	12.7962	-2.49837	0.316027	12.6897	0.214659	0.127005	7.86923	30.7549	5.15135	11.5429	13.0538	1.75527	7.86923	-23.1592	0.409906		12.2933	-0.01864	0.097218	12.8755	-2.46533	2.89746	12.7962	-0.69085	0.515729	12.6897	0.0475746	0.328734
					2.727	0.8918										12.3401	0.390699	0.290601	12.9256	3.51489	1.76671	12.8462	-2.46305	0.318657	12.7391	0.212237	0.126356	7.89956	30.2748	5.20439	11.588	12.7584	1.70858	7.89956	-23.2927	0.419233		12.3401	-0.01863	0.0977789	12.9256	-2.39998	2.82271	12.8462	-0.66098	0.502746	12.7391	0.0382184	0.328483
					2.741	2.1236										12.3869	0.390968	0.293016	12.9757	3.64281	1.78333	12.8963	-2.42941	0.321322	12.7884	0.210478	0.125622	7.92989	29.7943	5.26396	11.633	12.4583	1.66599	7.92989	-23.4229	0.428069		12.3869	-0.01862	0.0983424	12.9757	-2.31283	2.74085	12.8963	-0.62647	0.488601	12.7884	0.0297115	0.326562
					2.755	2.9227										12.4337	0.391236	0.29555	13.0257	3.76543	1.79979	12.9463	-2.39767	0.323929	12.8378	0.209353	0.124834	7.96022	29.3135	5.3303	11.6781	12.1549	1.62823	7.96022	-23.5493	0.436281		12.4337	-0.01862	0.0989291	13.0257	-2.20509	2.6541	12.9463	-0.58747	0.473613	12.8378	0.0220535	0.323402
					2.769	2.6472										12.4805	0.391503	0.298098	13.0758	3.88167	1.81552	12.9963	-2.36806	0.326386	12.8872	0.208834	0.124025	7.99055	28.8325	5.40359	11.7232	11.8499	1.59596	7.99055	-23.6712	0.443745		12.4805	-0.01861	0.0995416	13.0758	-2.07702	2.5643	12.9963	-0.54418	0.458165	12.8872	0.0152331	0.31973
					2.782	2.5344										12.5273	0.391771	0.300787	13.1259	3.99047	1.82997	13.0464	-2.34082	0.328601	12.9366	0.208887	0.123241	8.02087	28.3513	5.48397	11.7683	11.5451	1.56968	8.02087	-23.7881	0.450356		12.5273	-0.01861	0.100132	13.1259	-1.92893	2.47378	13.0464	-0.49678	0.442715	12.9366	0.0089891	0.316584
					2.795	0.4822										12.5741	0.39204	0.303786	13.176	4.0908	1.84262	13.0964	-2.31613	0.330487	12.986	0.209466	0.122548	8.0512	27.8699	5.57154	11.8134	11.2424	1.54962	8.0512	-23.8996	0.456023		12.5741	-0.0186	0.100673	13.176	-1.76272	2.38623	13.0964	-0.44551	0.427813	12.986	0.0032018	0.313899
					2.807	-0.3669										12.6209	0.392311	0.307183	13.2261	4.18173	1.85299	13.1465	-2.29421	0.331962	13.0354	0.210522	0.122007	8.08153	27.3883	5.66637	11.8585	10.9438	1.53576	8.08153	-24.0052	0.460677		12.6209	-0.0186	0.101162	13.2261	-1.57869	2.30476	13.1465	-0.39062	0.414086	13.0354	-0.0021335	0.311404
					2.819	0.1194										12.6677	0.392585	0.310944	13.2762	4.2623	1.86061	13.1965	-2.27522	0.332952	13.0847	0.212009	0.121663	8.11186	26.9066	5.76848	11.9036	10.6516	1.52777	8.11186	-24.1046	0.464274		12.6677	-0.01859	0.101621	13.2762	-1.3773	2.23309	13.1965	-0.33235	0.402219	13.0847	-0.0070138	0.309008
					2.83	-0.1678										12.7145	0.392864	0.314924	13.3262	4.33168	1.86509	13.2466	-2.25934	0.33339	13.1341	0.213877	0.121549	8.14218	26.4248	5.87786	11.9486	10.3678	1.52504	8.14218	-24.1976	0.466787		12.7145	-0.01859	0.102092	13.3262	-1.16107	2.17615	13.2466	-0.27094	0.392944	13.1341	-0.0114403	0.306805
					2.841	-0.3724										12.7613	0.393148	0.318925	13.3763	4.3891	1.86611	13.2966	-2.24673	0.333219	13.1835	0.216079	0.121674	8.17251	25.9429	5.99445	11.9937	10.0945	1.52671	8.17251	-24.284	0.468217		12.7613	-0.01858	0.102643	13.3763	-0.93032	2.13778	13.2966	-0.20667	0.387	13.1835	-0.0154109	0.305075
					2.852	0.1679										12.8081	0.39344	0.322901	13.4264	4.43378	1.86337	13.3467	-2.23753	0.332395	13.2329	0.218566	0.122032	8.20284	25.4609	6.11817	12.0388	9.83376	1.53173	8.20284	-24.3638	0.468594		12.8081	-0.01858	0.103282	13.4264	-0.68548	2.12175	13.3467	-0.13979	0.385045	13.2329	-0.0189277	0.304299
					2.863	0.2866										12.8549	0.39374	0.326958	13.4765	4.46506	1.85669	13.3967	-2.23187	0.330884	13.2823	0.221292	0.122594	8.23317	24.9788	6.24892	12.0839	9.58765	1.53893	8.23317	-24.4368	0.467961		12.8549	-0.01858	0.103954	13.4765	-0.4295	2.13155	13.3967	-0.07065	0.3876	13.2823	-0.021991	0.30514
					2.875	-0.1377										12.9017	0.394052	0.331229	13.5266	4.48237	1.84595	13.4467	-2.22985	0.328668	13.3317	0.224208	0.123315	8.2635	24.4967	6.38655	12.129	9.35804	1.54709	8.2635	-24.5031	0.466382		12.9017	-0.01858	0.10461	13.5266	-0.163	2.16874	13.4467	0.000477695	0.394961	13.3317	-0.0245994	0.308415
					2.886	0.6373										12.9485	0.394377	0.335831	13.5767	4.48522	1.83114	13.4968	-2.23158	0.325745	13.381	0.227268	0.124139	8.29382	24.0145	6.53091	12.1741	9.14672	1.55502	8.29382	-24.5627	0.463945		12.9485	-0.01857	0.105217	13.5767	0.11151	2.23353	13.4968	0.07317	0.407168	13.381	-0.0268828	0.313771
					2.898	0.7861										12.9953	0.394717	0.340829	13.6267	4.47324	1.81236	13.5468	-2.23711	0.322133	13.4304	0.230431	0.125013	8.32415	23.5323	6.68181	12.2192	8.95533	1.56162	8.32415	-24.6157	0.46076		12.9953	-0.01857	0.105756	13.6267	0.39227	2.32439	13.5468	0.14698	0.42398	13.4304	-0.0289291	0.319533
					2.909	0.4266										13.042	0.395075	0.346217	13.6768	4.4461	1.78983	13.5969	-2.2465	0.317871	13.4798	0.233658	0.125879	8.35448	23.0501	6.83906	12.2643	8.78536	1.56593	8.35448	-24.6622	0.456951		13.042	-0.01857	0.106217	13.6768	0.67886	2.43891	13.5969	0.22144	0.444944	13.4798	-0.0307375	0.324579
					2.92	0.1634										13.0888	0.395452	0.351918	13.7269	4.4036	1.76388	13.6469	-2.25977	0.313022	13.5292	0.23691	0.126676	8.38481	22.5678	7.00245	12.3093	8.63809	1.56718	8.38481	-24.7022	0.45266		13.0888	-0.01857	0.106604	13.7269	0.96794	2.57347	13.6469	0.29612	0.469458	13.5292	-0.0323088	0.328164
					2.931	0.128										13.1356	0.395851	0.357781	13.777	4.34563	1.735	13.697	-2.27692	0.307675	13.5786	0.240147	0.127338	8.41513	22.0856	7.17176	12.3544	8.51462	1.56483	8.41513	-24.7358	0.448046		13.1356	-0.01856	0.106932	13.777	1.25882	2.72456	13.697	0.37059	0.496862	13.5786	-0.0336416	0.329872
					2.943	0.6674										13.1824	0.396273	0.363604	13.8271	4.27212	1.7038	13.747	-2.29793	0.301949	13.628	0.243329	0.127796	8.44546	21.6034	7.34675	12.3995	8.41581	1.55858	8.44546	-24.7632	0.443289		13.1824	-0.01856	0.107229	13.8271	1.5499	2.88858	13.747	0.44445	0.5265	13.628	-0.0347376	0.32958
					2.955	1.2512										13.2292	0.39672	0.369188	13.8772	4.18315	1.67112	13.797	-2.32276	0.295992	13.6774	0.246417	0.127988	8.47579	21.1213	7.52721	12.4446	8.34231	1.54846	8.47579	-24.7844	0.438589		13.2292	-0.01856	0.107574	13.8772	1.83846	3.06162	13.797	0.51736	0.557749	13.6774	-0.0355969	0.327447
					2.966	0.6737										13.276	0.397191	0.374473	13.9272	4.07887	1.63794	13.8471	-2.35134	0.289987	13.7267	0.249371	0.127852	8.50612	20.6392	7.71288	12.4897	8.29451	1.53477	8.50612	-24.7995	0.434174		13.276	-0.01856	0.108003	13.9272	2.1244	3.24106	13.8471	0.5889	0.590033	13.7267	-0.0362176	0.323914
					2.978	0.8096										13.3228	0.397685	0.379479	13.9773	3.95947	1.60542	13.8971	-2.3836	0.284151	13.7761	0.252153	0.12734	8.53644	20.1571	7.90355	12.5348	8.27259	1.51821	8.53644	-24.8088	0.430294		13.3228	-0.01856	0.108502	13.9773	2.40524	3.42367	13.8971	0.65875	0.622841	13.7761	-0.0366186	0.319856
					2.99	1.8972										13.3696	0.398202	0.384272	14.0274	3.82528	1.57496	13.9472	-2.41944	0.278736	13.8255	0.254742	0.126443	8.56677	19.6751	8.09897	12.5799	8.27647	1.49982	8.56677	-24.8126	0.427217		13.3696	-0.01855	0.109057	14.0274	2.67945	3.60686	13.9472	0.72659	0.655725	13.8255	-0.0368698	0.316316
					3.004	0.9063										13.4164	0.398739	0.388952	14.0775	3.67666	1.5481	13.9972	-2.45875	0.274025	13.8749	0.257128	0.125192	8.5971	19.1931	8.29893	12.625	8.30583	1.48105	8.5971	-24.8111	0.425215		13.4164	-0.01855	0.109656	14.0775	2.94702	3.78908	13.9972	0.79209	0.688283	13.8749	-0.0369764	0.313664
					3.016	0.5241										13.4632	0.399296	0.393648	14.1276	3.51399	1.52654	14.0473	-2.50141	0.270326	13.9243	0.259301	0.123636	8.62743	18.7112	8.50319	12.67	8.36013	1.46375	8.62743	-24.8047	0.424555		13.4632	-0.01855	0.110285	14.1276	3.20646	3.96832	14.0473	0.85507	0.720201	13.9243	-0.036939	0.31245
					3.029	0.9129										13.51	0.399873	0.398505	14.1777	3.33779	1.51207	14.0973	-2.54726	0.267961	13.9737	0.261252	0.121848	8.65776	18.2293	8.71152	12.7151	8.4386	1.45011	8.65776	-24.7937	0.425486		13.51	-0.01855	0.110933	14.1777	3.45472	4.142	14.0973	0.9152	0.751149	13.9737	-0.0367577	0.313455
					3.042	0.8878										13.5568	0.400467	0.403684	14.2277	3.14872	1.50648	14.1473	-2.59616	0.267247	14.023	0.262972	0.119925	8.68808	17.7474	8.92371	12.7602	8.54024	1.44262	8.68808	-24.7783	0.42823		13.5568	-0.01855	0.11159	14.2277	3.68966	4.30804	14.1473	0.97193	0.780744	14.023	-0.0364314	0.317645
					3.055	2.5508										13.6036	0.401077	0.409351	14.2778	2.94754	1.51147	14.1974	-2.64791	0.268476	14.0724	0.264451	0.117988	8.71841	17.2656	9.13953	12.8053	8.66388	1.4439	8.71841	-24.7588	0.432972		13.6036	-0.01855	0.112245	14.2778	3.90938	4.46462	14.1974	1.02482	0.808644	14.0724	-0.0359605	0.326091
					3.069	1.4817										13.6504	0.401703	0.415669	14.3279	2.73509	1.52841	14.2474	-2.70231	0.271887	14.1218	0.265679	0.116189	8.74874	16.7839	9.35878	12.8504	8.80815	1.4565	8.74874	-24.7356	0.439849		13.6504	-0.01855	0.112891	14.3279	4.1129	4.61054	14.2474	1.07354	0.83458	14.1218	-0.0353458	0.339838
					3.082	0.944										13.6972	0.402343	0.422794	14.378	2.51227	1.55834	14.2975	-2.75912	0.277644	14.1712	0.266648	0.11471	8.77907	16.3022	9.58123	12.8955	8.97156	1.48267	8.77907	-24.7089	0.448947		13.6972	-0.01855	0.113518	14.378	4.29893	4.7446	14.2975	1.11785	0.858348	14.1712	-0.0346025	0.359662
					3.095	0.5584										13.744	0.402996	0.430868	14.4281	2.28002	1.60176	14.3475	-2.81812	0.285827	14.2206	0.26736	0.113775	8.80939	15.8206	9.80668	12.9406	9.15244	1.52409	8.80939	-24.6791	0.460297		13.744	-0.01854	0.114121	14.4281	4.46692	4.86605	14.3475	1.15762	0.879808	14.2206	-0.0338478	0.384351
					3.108	0.2488										13.7908	0.403662	0.440014	14.4782	2.03933	1.65873	14.3976	-2.87908	0.296423	14.27	0.267833	0.113633	8.83972	15.339	10.0349	12.9856	9.34907	1.58172	8.83972	-24.6464	0.473879		13.7908	-0.01854	0.114691	14.4782	4.61618	4.97423	14.3976	1.19275	0.898854	14.27	-0.0331076	0.411851
					3.122	-0.0691										13.8376	0.404339	0.450329	14.5282	1.79121	1.72881	14.4476	-2.94173	0.309343	14.3193	0.268084	0.114521	8.87005	14.8574	10.2658	13.0307	9.55963	1.65576	8.87005	-24.6112	0.489627		13.8376	-0.01854	0.115224	14.5282	4.74642	5.06885	14.4476	1.22321	0.915432	14.3193	-0.0323862	0.440632
					3.135	0.352										13.8843	0.405025	0.461886	14.5783	1.53666	1.81124	14.4977	-3.00585	0.324436	14.3687	0.268132	0.116634	8.90038	14.3759	10.4992	13.0758	9.78226	1.74565	8.90038	-24.5737	0.507437		13.8843	-0.01854	0.115714	14.5783	4.85755	5.14964	14.4977	1.24906	0.929529	14.3687	-0.0316786	0.469579
					3.148	0.8308										13.9311	0.405721	0.474727	14.6284	1.2767	1.90496	14.5477	-3.0712	0.341509	14.4181	0.267996	0.120107	8.93071	13.8944	10.7348	13.1209	10.0151	1.85033	8.93071	-24.5344	0.527177		13.9311	-0.01854	0.116156	14.6284	4.94991	5.21673	14.5477	1.27035	0.941163	14.4181	-0.0309893	0.497898
					3.16	0.3646										13.9779	0.406424	0.488868	14.6785	1.01232	2.00882	14.5977	-3.13754	0.360348	14.4675	0.267692	0.125	8.96103	13.413	10.9726	13.166	10.2564	1.96834	8.96103	-24.4935	0.548694		13.9779	-0.01854	0.116547	14.6785	5.02404	5.27048	14.5977	1.28725	0.95041	14.4675	-0.0303159	0.525018
					3.172	0.4017										14.0247	0.407134	0.504297	14.7286	0.744459	2.12158	14.6478	-3.20465	0.380733	14.5169	0.267241	0.131302	8.99136	12.9316	11.2124	13.2111	10.5043	2.09805	8.99136	-24.4514	0.571825		14.0247	-0.01854	0.116884	14.7286	5.08089	5.3116	14.6478	1.30004	0.957401	14.5169	-0.0297118	0.549586
					3.186	0.6753										14.0715	0.407849	0.520976	14.7787	0.47401	2.24203	14.6978	-3.27232	0.402451	14.5663	0.266667	0.138936	9.02169	12.4502	11.454	13.2562	10.7573	2.23779	9.02169	-24.4083	0.596404		14.0715	-0.01854	0.117162	14.7787	5.12156	5.34092	14.6978	1.309	0.962298	14.5663	-0.0292179	0.570362
					3.199	0.6574										14.1183	0.408569	0.538848	14.8287	0.201779	2.36905	14.7479	-3.34037	0.425301	14.6156	0.265994	0.14778	9.05202	11.9688	11.6974	13.3013	11.0138	2.38599	9.05202	-24.3644	0.622271		14.1183	-0.01854	0.117382	14.8287	5.14831	5.3601	14.7479	1.3146	0.965354	14.6156	-0.0288338	0.586895
					3.213	0.3977										14.1651	0.409292	0.557835	14.8788	-0.0715703	2.50161	14.7979	-3.40864	0.449103	14.665	0.265247	0.157687	9.08234	11.4875	11.9423	13.3463	11.2725	2.54118	9.08234	-24.3202	0.649272		14.1651	-0.01854	0.11754	14.8788	5.16413	5.37138	14.7979	1.31749	0.966924	14.665	-0.0285601	0.598889
					3.228	0.3287										14.2119	0.410017	0.577847	14.9289	-0.345546	2.63885	14.848	-3.47701	0.473704	14.7144	0.264451	0.168493	9.11267	11.0062	12.1887	13.3914	11.5326	2.70211	9.11267	-24.2757	0.677263		14.2119	-0.01854	0.117635	14.9289	5.17257	5.37739	14.848	1.31863	0.967541	14.7144	-0.0283942	0.606155
					3.243	0.2793										14.2587	0.410743	0.598779	14.979	-0.61982	2.78002	14.898	-3.54541	0.498975	14.7638	0.26363	0.180035	9.143	10.5248	12.4364	13.4365	11.7931	2.8677	9.143	-24.231	0.706119		14.2587	-0.01854	0.117666	14.979	5.17537	5.37939	14.898	1.31884	0.967661	14.7638	-0.0283386	0.608588
					3.257	0.0158
					3.272	1.0083
					3.289	0.8437
					3.304	1.8569
					3.32	0.8432
					3.336	0.1847
					3.353	-0.1316
					3.369	0.034
					3.386	0.593
					3.401	0.6159
					3.417	0.4209
					3.431	0.9547
					3.444	0.2811
					3.457	0.6418
					3.469	0.953
					3.483	0.8837
					3.497	0.9059
					3.51	1.1202
					3.524	1.5412
					3.538	1.8321
					3.552	1.7828
					3.575	2.7049
					3.6	1.7193
					3.624	1.4055
					3.645	1.4289
					3.667	1.8272
					3.688	0.9574
					3.709	1.7912
					3.731	3.7236
					3.753	2.2682
					3.774	1.8824
					3.795	1.2727
					3.817	1.9182
					3.838	1.7144
					3.858	1.7009
					3.877	1.296
					3.896	1.1762
					3.914	1.3459
					3.932	1.2691
					3.955	0.4226
					3.974	1.4836
					3.994	1.2406
					4.015	0.936
					4.033	1.3226
					4.051	1.6659
					4.071	0.6645
					4.101	1.9647
					4.126	3.3516
					4.148	1.3605
					4.174	0.5175
					4.2	1.4439
					4.23	2.5006
					4.256	1.0404
					4.28	0.5434
					4.308	0.6647
					4.332	0.6136
					4.357	1.5997
					4.386	2.4042
					4.415	3.4996
					4.443	4.2327
					4.461	6.2808
					4.488	10.6304
					4.511	10.7235
					4.539	8.4728
					4.566	4.9364
					4.593	3.716
					4.62	0.8967
					4.64	0.5513
					4.662	1.057
					4.686	1.5531
					4.71	1.1211
					4.734	1.4325
					4.763	1.1576
					4.791	1.4161
					4.817	1.2624
					4.841	1.3765
					4.864	1.3518
					4.889	1.4005
					4.911	2.1453
					4.932	1.3138
					4.959	2.1667
					4.984	1.0194
					5.011	1.7612
					5.033	2.7427
					5.057	1.8237
					5.076	1.4618
					5.096	1.4782
					5.115	1.9185
					5.14	1.9493
					5.16	2.6214
					5.183	2.2274
					5.203	1.6838
					5.227	3.016
					5.25	1.9116
					5.271	1.7034
					5.291	1.0497
					5.311	0.9298
					5.334	0.3736
					5.355	1.798
					5.377	2.1603
					5.404	1.6286
					5.432	1.3306
					5.456	1.0915
					5.48	1.2249
					5.499	1.3817
					5.524	1.2281
					5.552	1.1343
					5.579	2.1295
					5.601	1.8001
					5.622	3.0527
					5.648	7.2534
					5.672	7.9167
					5.696	8.3826
					5.719	5.3969
					5.74	2.7076
					5.763	2.5493
					5.786	4.1731
					5.807	4.2918
					5.834	3.8437
					5.857	3.2695
					5.889	3.009
					5.919	4.7187
					5.945	4.6659
					5.977	4.4336
					6.002	4.2627
					6.031	5.7078
					6.059	4.5241
					6.083	2.928
					6.11	2.3759
					6.14	0.6927
					6.163	0.7637
					6.185	1.7778
					6.213	2.624
					6.238	3.7081
					6.263	3.8498
					6.291	3.5118
					6.32	3.1657
					6.344	3.5278
					6.367	3.2873
					6.394	3.737
					6.421	3.7269
					6.442	2.8062
					6.467	0.5551
					6.491	1.4531
					6.516	0.4595
					6.541	1.0465
					6.564	0.1818
					6.589	0.0066
					6.614	-0.157
					6.638	-0.9478
					6.661	-0.5775
					6.686	-1.0382
					6.712	-1.0657
					6.743	-0.9831
					6.765	-1.1242
					6.792	-0.6239
					6.817	0.6206
					6.844	-0.303
					6.87	-0.3718
					6.899	-0.1272
					6.925	1.3589
					6.946	0.7277
					6.969	2.5292
					7	1.4733
					7.023	1.192
					7.048	2.0367
					7.078	1.3013
					7.105	1.3181
					7.131	3.1459
					7.15	3.3865
					7.172	1.2029
					7.192	0.0679
					7.211	0.1443
					7.233	0.8337
					7.258	-0.3092
					7.277	-0.0483
					7.3	0.4553
					7.322	0.026
					7.349	0.2161
					7.358	-1.2042
					7.383	-1.6126
					7.405	-1.9473
					7.426	-1.7365
					7.448	-1.8912
					7.471	-2.2724
					7.499	-1.9238
					7.521	-1.7293
					7.541	-1.7642
					7.561	-2.0427
					7.579	-1.8875
					7.599	-2.1066
					7.621	-1.5639
					7.64	-1.7411
					7.657	-0.3001
					7.679	-0.0885
					7.703	-0.6067
					7.728	-0.7409
					7.748	-1.7514
					7.77	-1.4887
					7.79	-1.7487
					7.813	-1.6667
					7.837	-1.7984
					7.862	-1.5904
					7.884	-2.187
					7.91	-1.7084
					7.933	-1.8572
					7.956	-2.2447
					7.979	-2.203
					8.006	-2.4996
					8.028	-2.7617
					8.052	-2.4023
					8.078	-1.9839
					8.107	-2.1958
					8.136	-2.1393
					8.162	-2.3218
					8.195	-1.9698
					8.222	-1.8417
					8.248	-1.3781
					8.274	-1.4122
					8.3	-1.7324
					8.323	-1.6808
					8.345	-1.8025
					8.365	-1.9707
					8.387	-1.735
					8.41	-1.8929
					8.432	-1.9099
					8.454	-1.8885
					8.475	-1.796
					8.495	-2.1648
					8.515	-2.2821
					8.537	-1.5635
					8.557	-2.1148
					8.581	-1.6361
					8.606	-1.8983
					8.631	-1.1992
					8.654	-0.8676
					8.679	-0.416
					8.704	-0.2815
					8.729	-1.4419
					8.751	-0.9095
					8.774	-0.7968
					8.797	0.3293
					8.821	0.5964
					8.843	-0.8794
					8.87	-1.4297
					8.899	-1.2418
					8.932	-1.0072
					8.961	-0.5597
					8.994	0.0643
					9.029	2.3097
					9.059	-0.7227
					9.087	-2.0434
					9.115	-1.4448
					9.143	-1.394
					9.174	-1.3622
					9.202	-1.234
					9.233	-1.0903
					9.26	-1.3734
					9.287	-1.2206
					9.315	-1.1671
					9.339	-1.6392
					9.363	-1.4102
					9.389	-0.9401
					9.415	-1.3754
					9.441	-1.0746
					9.471	-1.3341
					9.494	-1.7634
					9.519	-1.6587
					9.543	-1.9998
					9.573	-1.6884
					9.605	-2.0156
					9.633	-1.6948
					9.663	-1.8174
					9.697	-1.5603
					9.735	-1.7897
					9.773	-2.2315
					9.808	-2.4825
					9.84	-1.8671
					9.872	-1.528
					9.909	-2.5774
					9.944	-2.2998
					9.978	-1.2473
					10.013	-2.0049
					10.048	-1.8575
					10.078	-1.6091
					10.111	-2.3133
					10.148	-1.881
					10.178	-2.4082
					10.211	-1.9224
					10.247	-2.1402
					10.279	-1.7677
					10.314	-1.9334
					10.344	-2.251
					10.372	-1.9383
					10.402	-2.1194
					10.429	-2.2268
					10.453	-2.0518
					10.478	-2.0314
					10.504	-2.0034
					10.527	-1.8618
					10.555	-2.2484
					10.587	-2.6576
					10.608	-2.0049
					10.64	-1.8443
					10.658	-2.226
					10.684	-2.4577
					10.71	-3.1199
					10.737	-3.3915
					10.764	-2.3177
					10.787	-2.2601
					10.813	-2.3026
					10.836	-3.7471
					10.862	-3.6226
					10.883	-3.8159
					10.902	-5.1505
					10.929	-5.3678
					10.954	-4.8743
					10.981	-5.3895
					11.008	-5.4482
					11.037	-5.1843
					11.068	-7.5343
					11.102	-7.2667
					11.131	-5.123
					11.165	-4.3007
					11.195	-2.9252
					11.226	-3.2614
					11.262	-3.1944
					11.295	-2.854
					11.327	-3.397
					11.357	-3.7491
					11.397	-3.4537
					11.434	-3.5134
					11.472	-3.758
					11.507	-3.6045
					11.545	-3.0814
					11.581	-3.3736
					11.619	-2.7897
					11.653	-2.8872
					11.682	-3.2207
					11.712	-2.4111
					11.75	-2.1996
					11.788	-2.4059
					11.819	-2.4535
					11.847	-1.9066
					11.872	-2.0078
					11.896	-2.1574
					11.925	-2.0296
					11.954	-2.3626
					11.982	-1.8843
					12.014	-1.9628
					12.045	-1.8686
					12.076	-2.196
					12.1	-2.3322
					12.128	-2.2742
					12.158	-2.3964
					12.193	-2.2918
					12.222	-1.9795
					12.255	-2.0936
					12.285	-1.868
					12.324	-2.1213
					12.356	-2.124
					12.387	-2.459
					12.422	-2.0454
					12.456	-2.2591
					12.492	-2.7378
					12.529	-3.3701
					12.567	-3.1129
					12.594	-3.2225
					12.625	-3.3497
					12.654	-2.6576
					12.679	-2.1941
					12.705	-2.6728
					12.734	-2.697
					12.762	-2.2154
					12.792	-2.4114
					12.819	-2.8288
					12.848	-2.1826
					12.879	-2.492
					12.906	-2.3963
					12.936	-2.8821
					12.963	-2.6681
					12.996	-2.0329
					13.026	-2.6644
					13.053	-2.4122
					13.082	-2.271
					13.113	-2.2271
					13.148	-2.4023
					13.186	-2.4531
					13.215	-2.1445
					13.248	-2.4478
					13.285	-2.6732
					13.316	-2.7318
					13.348	-2.7036
					13.381	-1.9465
					13.412	-2.3551
					13.435	-1.8907
					13.457	-1.9778
					13.481	-1.9181
					13.504	-1.899
					13.526	-2.0638
					13.549	-1.4887
					13.574	-2.2115
					13.597	-2.3552
					13.622	-2.3933
					13.646	-2.0683
					13.673	-2.2716
					13.699	-2.1613
					13.727	-2.3037
					13.752	-1.9872
					13.777	-2.1382
					13.806	-2.0351
					13.832	-2.1325
					13.86	-2.4405
					13.887	-2.2416
					13.914	-2.0985
					13.946	-2.541
					13.978	-2.4932
					14.009	-2.3824
					14.039	-3.067
					14.054	-2.8692
					14.065	-3.2579
					14.077	-3.1813
					14.088	-3.5094
					14.097	-3.6841
					14.108	-3.8111
					14.119	-3.5571
					14.132	-3.3668
					14.145	-3.4813
					14.159	-3.1214
					14.174	-3.4454
					14.187	-2.8295
					14.203	-3.1367
					14.218	-3.042
					14.235	-3.2456
					14.253	-2.8595
					14.272	-2.939
					14.292	-3.3008
					14.311	-3.3167
					14.33	-3.347
					14.346	-3.0048
					14.363	-3.0601
					14.377	-3.398
					14.391	-3.1244
					14.407	-2.8077
					14.425	-2.8716
					14.447	-2.724
					14.475	-2.9668
					14.495	-2.858
					14.518	-3.0295
					14.537	-2.9517
					14.559	-2.6244
					14.573	-2.7405
					14.589	-3.2908
					14.609	-3.1341
					14.629	-2.4191
					14.647	-2.6649
					14.667	-3.2479
					14.682	-2.8701
					14.698	-3.0108
					14.711	-2.6482
					14.727	-3.0628
					14.741	-3.1448
					14.752	-3.1527
					14.764	-3.4961
					14.774	-3.6086
					14.783	-3.2774
					14.793	-3.7767
					14.802	-2.8148
					14.811	-2.9865
					14.828	-2.8673
					14.847	-2.9666
					14.867	-2.7166
					14.882	-2.9241
					14.898	-2.5403
[truncated: 9 more columns]

## Sheet: Figure S2
Supplementary Figure 2. Scatter plot of δ29Si versus δ30Si for all the silicon isotope data
COLUMN	DESCRIPTION
δ30Si	δ30Sidiatom for core KNS15D
δ29Si	δ29Sidiatom for core KNS15D
Error	±2 sigma absolut analytical errors
δ30Si (‰)	Error (‰)	δ29Si (‰)	Error (‰)
0.0390465	0.0381472	0.0623427	0.0440806
-0.027969	0.0448417	0.000317131	0.04254
0.161957	0.0366358	0.0765709	0.0427127
0.073205	0.0424905	0.0415045	0.0401585
0.0941033	0.0527977	0.034125	0.0450101
0.0949522	0.0262472	0.0497367	0.0388269
0.173877	0.0475253	0.084718	0.0392363
0.099553	0.0676707	0.0191163	0.0498024
-0.300764	0.0443166	-0.127628	0.0405916
-0.378678	0.0938463	-0.204203	0.0663065
-0.247581	0.0844711	-0.111929	0.0696442
-0.448875	0.0427392	-0.279983	0.0435881
-0.345539	0.038716	-0.204544	0.0394069
0.0221073	0.0554381	-0.0136855	0.0440766
0.834811	0.0822698	0.448852	0.0685069
-0.343917	0.0374544	-0.192241	0.0397405
1.52017	0.0790922	0.796576	0.0674972
1.30919	0.0702295	0.563375	0.051278
0.195098	0.046438	0.0783059	0.0418406
0.285264	0.0380804	0.121784	0.0423966
0.365699	0.0896006	0.189064	0.0627547
0.309043	0.0859748	0.150888	0.0614192
1.29649	0.0813836	0.609375	0.0681807
0.409398	0.0870915	0.223798	0.0604586
0.225051	0.090506	0.110442	0.0646075
0.0337317	0.0881607	0.0213362	0.0614154
-0.0740169	0.0878985	-0.0584298	0.0623205
0.00335835	0.0846388	-0.00886975	0.0622453
-0.00667156	0.0855117	0.00935511	0.0630491
0.270166	0.0809848	0.126948	0.0688974
0.243078	0.0820542	0.11779	0.0597812
0.376641	0.0873273	0.182858	0.0613372
0.335578	0.0869062	0.16623	0.0612329
0.142138	0.0865149	0.082847	0.0608607
0.277003	0.0869484	0.169425	0.0625615
0.335562	0.0869396	0.150531	0.0623613
0.387043	0.083014	0.213486	0.0602283
0.44052	0.0770617	0.270138	0.0672799
0.428303	0.0765185	0.232916	0.0676545
0.347778	0.080822	0.198607	0.0684734
0.341429	0.0832258	0.194335	0.069446
0.400596	0.0789457	0.193906	0.0698402
0.393818	0.081894	0.173255	0.0739011
0.397666	0.0808193	0.191815	0.0657587
0.381142	0.0878025	0.229475	0.0762745
0.416048	0.0930749	0.286591	0.0706789

## Sheet: Figure S3+S4+S5+S7
Supplementary Figure 3. Age profiles of selected geochemical elements determined by XRF-scanning and sample scores on PC1 and PC2 of a principal component analysis (PCA) for core KNS15D from Kanas Lake.
Supplementary Figure 4. Scatter plots and correlation results of selected XRF-scanning data and conventional XRF data from Kanas Lake.
Supplementary Figure 5. Variable loadings and sample scores plotted on PC1 and PC2 of a principal component analysis (PCA) of selected XRF-scanning data from Kanas Lake.
Supplementary Figure 7. Scatter plots and correlation results showing the relationship between Rb/Sr and Sr and Rb for Kanas Lake.
COLUMN	DESCRIPTION
Age	Age from core KNS15D
Al to Zr	XRF-scanning elements from core KNS15D
Mn/Fe	The ratio of Mn to Fe
Rb/Sr	The ratio of Rb to Sr
PC1	Coordinates of the 1st principal component for XRF-scanning data from Kanas Lake
PC2	Coordinates of the 2nd principal component for XRF-scanning data from Kanas Lake
Mn to K2O	Conventional XRF data from core KNS15D
SiO2/Al2O3	The ratio of SiO2 to Al2O3
MGS	The mean grain size of core KNS15D
Age (cal kyr BP)	Al (cps)	S (cps)	Cl (cps)	K (cps)	Ca (cps)	Ti (cps)	Mn (cps)	Fe (cps)	Zn (cps)	Rb (cps)	Sr (cps)	Si (cps)	Zr (cps)	Mn/Fe	Rb/Sr	PC1	PC2		Age (cal kyr BP)	Mn (%)	Rb (%)	Sr (%)	Ti (%)	Zn (%)	Zr (%)	Fe2O3 (%)	SiO2 (%)	Al2O3 (%)	CaO (%)	K2O (%)	SiO2/Al2O3		Age (cal kyr BP)	MGS (%)
-0.065	2023	9045	26462	19442	12128	5398	6031	72839	364	2609	1357	24632	1463	0.082799	1.92262	7.3248	0.3805		0.004	0.36962	0.02429	0.01304	0.4541	0.01145	0.01518	7.95	59.48	17.81	1.31	4.97	3.3397		0.004	4.044
-0.062	2718	8537	26510	34712	17766	9718	30292	142757	418	3884	2377	32316	2215	0.212193	1.63399	5.3053	-3.1055		0.068	0.21024	0.02416	0.0133	0.46807	0.01156	0.01606	8.1	59.29	18.04	1.25	4.95	3.28659		0.068	4.363
-0.055	3773	8982	27977	56071	25306	14559	40604	208693	482	4302	2638	45309	2555	0.194563	1.63078	2.546	-5.0165		0.132	0.13181	0.02419	0.01333	0.46146	0.01135	0.016	8.05	59.76	18	1.22	4.91	3.32		0.132	4.256
-0.047	4352	8897	29086	65398	28039	16449	28901	244171	547	4879	2981	51788	2537	0.118364	1.6367	1.7224	-5.3319		0.196	0.12287	0.02359	0.01299	0.47081	0.01143	0.01607	8.02	59.71	18.18	1.18	4.95	3.28438		0.196	5.177
-0.04	4557	9089	30075	66305	28070	17301	36361	257381	575	5345	3173	52432	2926	0.141273	1.68453	2.0476	-5.4743		0.261	0.12493	0.02389	0.0131	0.45627	0.01167	0.01624	7.88	60.34	17.73	1.16	4.77	3.40327		0.261	5.173
-0.033	5126	9140	30806	71762	30165	17911	42147	273105	621	5677	3452	58157	2951	0.154325	1.64455	1.9493	-5.8257		0.337	0.12747	0.02316	0.0126	0.45222	0.01168	0.01587	7.76	61.07	17.64	1.17	4.76	3.46202		0.337	5.2
-0.025	5477	9582	33912	74390	31019	18633	30014	266933	633	6308	3676	61568	2992	0.11244	1.716	1.6642	-5.2183		0.412	0.12334	0.02309	0.01257	0.42889	0.01116	0.01577	7.41	62.54	16.71	1.12	4.5	3.74267		0.412	4.692
-0.018	5075	9800	35928	71476	30178	18351	21327	270170	675	6485	3824	59763	3478	0.0789392	1.69587	2.0654	-4.3045		0.498	0.11787	0.02328	0.01273	0.43154	0.0113	0.01566	7.47	61.59	17.05	1.13	4.61	3.61232		0.498	5.914
-0.011	5262	9735	32746	67210	28043	17587	10018	270895	766	6367	3740	57865	3366	0.0369811	1.70241	1.9414	-3.63		0.587	0.11725	0.02385	0.01289	0.45165	0.01158	0.01604	7.66	61.51	17.29	1.13	4.7	3.55755		0.587	4.967
-0.003	6896	9787	32602	79341	32474	18884	12231	289661	642	6065	3762	72904	3591	0.0422252	1.61217	0.0901	-4.2147		0.666	0.1165	0.02315	0.01269	0.45897	0.01146	0.01574	7.71	61.5	17.52	1.16	4.69	3.51027		0.666	5.589
0.004	6112	9473	34256	72475	30657	18748	10205	291547	624	6117	4015	64099	3320	0.0350029	1.52354	0.5547	-3.7284		0.723	0.11506	0.02302	0.0128	0.44571	0.01137	0.01562	7.52	62.11	16.79	1.14	4.51	3.69923		0.723	4.711
0.012	4163	9837	34652	58353	25710	16591	7357	265311	663	6405	4045	49130	3582	0.0277297	1.58344	2.5572	-2.3783		0.778	0.12256	0.0215	0.01215	0.44797	0.0105	0.01482	7.58	61.43	17.13	1.17	4.57	3.58611		0.778	5.922
0.019	5453	9366	35707	73899	30674	19651	7316	289561	706	6204	3943	60383	3506	0.0252658	1.57342	0.5467	-3.2402		0.838	0.11831	0.02357	0.01314	0.44398	0.01143	0.01595	7.56	61.9	17.04	1.15	4.58	3.63263		0.838	4.813
0.027	6667	9811	36153	81217	32614	20219	7061	295425	688	6363	3755	70106	3712	0.0239012	1.69454	-0.2229	-3.5618		0.907	0.10967	0.02307	0.01244	0.42321	0.01086	0.01532	7.23	62.65	16.81	1.12	4.48	3.72695		0.907	6.412
0.034	6772	9716	36089	83344	33009	20683	7429	298592	660	6474	3840	73317	3591	0.0248801	1.68594	-0.4718	-3.7464		0.965	0.1097	0.02283	0.01284	0.42349	0.01101	0.01588	7.27	63.28	16.52	1.1	4.39	3.83051		0.965	5.346
0.042	7599	9215	36527	83220	32779	20722	8125	300967	657	6330	3981	77883	3565	0.0269963	1.59005	-0.6506	-3.854		0.997	0.1199	0.02097	0.01215	0.39991	0.01047	0.01542	7.06	62.27	15.52	1	4.04	4.01224		0.997	4.841
0.049	6257	9192	36391	75423	30710	19266	7508	290344	706	6337	4276	66999	3772	0.025859	1.48199	0.4328	-3.0564		1.035	0.10583	0.02088	0.01248	0.40824	0.01051	0.01614	6.98	64.63	15.66	1.02	4.05	4.12708		1.035	4.791
0.057	6142	10331	36287	70130	29256	19087	7753	265859	685	6300	3682	63441	3946	0.0291621	1.71103	0.7651	-2.8427		1.07	0.10963	0.02094	0.01225	0.42029	0.01047	0.01571	7.05	64.23	16.03	1.03	4.19	4.00686		1.07	5.28
0.064	5772	9590	34255	66081	27279	17842	7831	265695	713	6542	3835	60145	3606	0.0294736	1.70587	1.4579	-3.1211		1.106	0.11167	0.0218	0.01236	0.42538	0.01089	0.01564	7.2	63.8	16.29	1.06	4.34	3.91651		1.106	4.774
0.071	5501	9458	34189	66308	27281	18356	6373	268903	673	6501	3754	58089	3967	0.0237	1.73175	0.9472	-2.8151		1.139	0.11494	0.02185	0.01241	0.4085	0.01111	0.01582	7.25	61.82	15.65	1.04	4.1	3.95016		1.139	5.613
0.079	6376	9871	35449	71907	28575	19869	6330	275387	729	6377	4008	66707	4022	0.0229858	1.59107	0.4672	-2.6087		1.174	0.18339	0.02048	0.01164	0.4068	0.01033	0.01424	7.76	62.82	15.76	1.06	4.12	3.98604		1.174	5.889
0.086	7036	9832	34854	77937	30516	20660	6706	280387	702	6586	4158	72782	4038	0.0239169	1.58393	-0.2762	-2.8845		1.213	0.12445	0.02176	0.01247	0.41804	0.01088	0.01526	7.32	63.55	16.07	1.12	4.27	3.95457		1.213	5.94
0.094	7626	9655	36251	81653	31674	21277	7815	283937	766	6536	4054	80022	4164	0.0275237	1.61223	-0.3084	-3.2102		1.253	0.11438	0.02232	0.01249	0.44289	0.01113	0.01535	7.7	61.89	17.09	1.14	4.52	3.62142		1.253	4.899
0.101	8267	10141	38801	83143	31797	20888	8932	287880	724	6631	3915	83058	3866	0.0310268	1.69374	-0.0364	-3.6042		1.292	0.11431	0.02214	0.01245	0.43729	0.01127	0.01527	7.74	62.07	16.88	1.17	4.47	3.67713		1.292	6.052
0.109	8386	10356	39282	82870	31828	21164	8994	285250	718	6577	4001	85384	4455	0.0315302	1.64384	-0.1615	-3.1573		1.331	0.1153	0.02146	0.01237	0.43122	0.01097	0.01543	7.51	63.48	16.23	1.12	4.23	3.91128		1.331	4.835
0.126	8477	10448	40039	83775	32395	20890	9746	285421	691	6540	4025	85681	4022	0.0341461	1.62484	-0.1058	-3.3808		1.362	0.11679	0.0207	0.01245	0.4262	0.011	0.0163	7.41	63.92	15.68	1.1	4.07	4.07653		1.362	6.872
0.146	8525	10195	39184	85230	32630	21628	8930	292553	695	6483	3825	84732	4197	0.0305244	1.6949	-0.515	-3.5499		1.393	0.14908	0.0204	0.01252	0.4325	0.01072	0.01671	7.87	62.71	16.29	1.08	4.17	3.8496		1.393	6.119
0.164	8514	10286	38970	84694	32424	21131	9538	289331	655	6476	4022	84052	4202	0.0329657	1.61014	-0.4771	-3.3928		1.429	0.11712	0.02131	0.01292	0.44028	0.01133	0.01665	7.62	62.36	16.54	1.11	4.32	3.77025		1.429	5.479
0.185	8605	10397	39825	83133	31570	21509	8592	290136	679	6233	3774	84888	4014	0.0296137	1.65156	-0.3985	-3.4034		1.465	0.11686	0.0212	0.01226	0.42463	0.01095	0.01586	7.6	63.15	16.25	1.11	4.25	3.88615		1.465	5.342
0.205	8567	10173	38127	83000	32331	21140	8107	286312	676	6474	3850	87101	3931	0.0283153	1.68156	-0.5975	-3.459		1.5	0.11421	0.02168	0.01265	0.44381	0.0113	0.01658	7.72	62.09	16.85	1.15	4.38	3.68487		1.5	6.586
0.225	8640	10111	38917	81633	31887	20747	7392	279906	730	6350	3830	85595	3781	0.0264089	1.65796	-0.3272	-3.2794		1.525	0.1158	0.02028	0.01261	0.43222	0.01102	0.01684	7.5	62.78	16.34	1.08	4.13	3.84211		1.525	5.11
0.246	8488	10247	37876	80292	31134	20603	6636	270611	679	6277	3814	84587	3917	0.0245223	1.64578	-0.607	-2.9364		1.551	0.14503	0.02103	0.01267	0.45724	0.01137	0.01697	8.06	61.14	17.12	1.12	4.39	3.57126		1.551	5.21
0.268	8277	10391	36452	77765	29880	19473	6096	260873	636	6109	3678	85973	3799	0.0233677	1.66096	-0.5237	-2.8223		1.579	0.11043	0.01997	0.01304	0.45293	0.01117	0.0181	7.53	62.47	16.92	1.03	4.21	3.69208		1.579	5.609
0.288	7779	10262	35772	76573	29931	19162	5612	261506	653	6423	3759	81461	3976	0.0214603	1.7087	-0.3665	-2.7093		1.609	0.11116	0.0192	0.01277	0.44154	0.01095	0.01799	7.45	62.96	16.31	1.05	4	3.86021		1.609	5.874
0.311	7225	10158	35066	74532	28644	19431	5799	256636	606	6006	3499	77715	3706	0.0225962	1.71649	-0.465	-2.8454		1.644	0.11629	0.01993	0.01288	0.44054	0.01101	0.0175	7.4	62.93	16.21	1.11	4.06	3.88217		1.644	5.414
0.332	6670	9911	34853	71182	28948	18885	5662	254287	708	6236	3760	73407	3825	0.0222662	1.65851	0.1967	-2.5039		1.712	0.10976	0.01997	0.01273	0.44298	0.01079	0.01712	7.48	62.95	16.4	1.11	4.09	3.83841		1.712	6.534
0.353	7191	9779	34837	73752	29737	19274	5949	256883	695	6320	3826	77183	3982	0.0231584	1.65186	-0.1961	-2.6172		1.777	0.10739	0.01988	0.01271	0.44371	0.01096	0.01726	7.34	63.58	16.25	1.08	4.11	3.91262		1.777	5.458
0.373	7049	9458	33540	72102	28680	18169	6479	248061	678	6257	3773	74177	3781	0.0261186	1.65836	0.0736	-2.8281		1.843	0.10859	0.01982	0.01266	0.44251	0.01095	0.01732	7.43	63.46	16.49	1.07	4.09	3.84839		1.843	6.382
0.393	6044	9520	33665	69458	27974	18000	5856	244831	654	5914	3786	67087	3807	0.0239185	1.56207	0.2354	-2.3274		1.906	0.10641	0.01944	0.01271	0.43816	0.01099	0.01763	7.49	63.57	16.34	1.07	4.09	3.89045		1.906	5.289
0.414	7001	9714	33316	72864	29128	18743	6538	251982	695	5861	3654	74073	3394	0.0259463	1.604	-0.0198	-2.9683		1.967	0.10713	0.02014	0.0127	0.44789	0.01095	0.01686	7.61	62.67	16.79	1.14	4.24	3.73258		1.967	5.943
0.435	6743	10064	33097	70924	28263	18416	5567	247769	633	6103	3516	73639	3386	0.0224685	1.73578	-0.063	-2.859		2.026	0.10662	0.01988	0.01326	0.45116	0.01127	0.01773	7.64	62.57	17.07	1.09	4.29	3.6655		2.026	5.007
0.453	6346	9891	32779	70464	27709	17888	5974	246623	631	6054	3495	71566	3692	0.0242232	1.73219	0.1888	-2.8056		2.084	0.10985	0.01925	0.01295	0.45585	0.01105	0.01783	7.69	62.78	16.83	1.1	4.21	3.73024		2.084	6.198
0.471	5339	9819	31697	64181	26570	17292	5509	235475	639	6074	3506	60681	3547	0.0233953	1.73246	0.7083	-2.4285		2.147	0.10752	0.02006	0.01341	0.46114	0.01152	0.01813	7.72	62.43	16.96	1.17	4.14	3.68101		2.147	5.375
0.49	5479	9718	32515	63403	26449	16681	5609	229172	698	6018	3448	62766	3647	0.0244751	1.74536	1.1024	-2.34		2.215	0.11194	0.01932	0.0131	0.46547	0.01136	0.01818	7.72	62.5	17.09	1.13	4.16	3.65711		2.215	5.565
0.509	6389	9533	32911	70137	28497	18316	5850	245570	625	5964	3609	69055	3482	0.0238221	1.65254	-0.1539	-2.7496		2.277	0.10943	0.01888	0.01324	0.4597	0.01115	0.01869	7.57	63.18	16.69	1.09	4	3.7855		2.277	5.763
0.528	5972	9484	33286	67566	27042	17659	5424	244679	691	6066	3672	64501	3843	0.0221678	1.65196	0.5834	-2.3865		2.331	0.1223	0.01852	0.01284	0.45159	0.01099	0.01834	7.64	62.87	16.54	1.05	3.93	3.80109		2.331	7.596
0.546	6350	9922	34109	70113	27868	18242	5535	248189	653	6000	3700	67018	3642	0.0223016	1.62162	0.2316	-2.4437		2.388	0.15981	0.01949	0.01311	0.46238	0.01109	0.01831	8.35	61.12	16.87	1.16	4.08	3.623		2.388	5.909
0.565	5186	9474	33920	64691	26571	17856	5999	246102	630	5931	3536	55719	3702	0.0243761	1.67732	0.7688	-2.4751		2.455	0.11371	0.01968	0.01311	0.46755	0.01145	0.01845	7.69	62.65	16.83	1.14	4.11	3.72252		2.455	6.607
0.582	4708	9756	32758	59627	25240	16910	6104	238398	646	6061	3641	52445	3649	0.0256042	1.66465	1.548	-2.1804		2.522	0.1127	0.0193	0.01355	0.45483	0.0115	0.01866	7.61	62.65	16.84	1.14	4.03	3.72031		2.522	5.365
0.6	5946	9625	32304	67788	27856	18610	6401	247476	672	6087	3682	62941	3653	0.0258651	1.65318	0.3074	-2.6699		2.589	0.1196	0.01847	0.01341	0.45342	0.01137	0.01887	7.7	63.03	16.51	1.12	3.87	3.81769		2.589	7.221
0.613	6532	8958	33595	69901	28030	18281	6124	251956	650	6200	3724	67060	3874	0.0243058	1.66488	0.0095	-2.8129		2.655	0.11821	0.01764	0.0132	0.45133	0.01128	0.01884	7.65	63.2	16.12	1.11	3.69	3.9206		2.655	6.117
0.628	6038	9082	37025	69022	27241	18758	5651	260651	717	6252	3740	65323	3716	0.0216803	1.67166	0.7338	-2.6815		2.725	0.16798	0.01735	0.01307	0.44333	0.01085	0.01893	8.33	61.64	16.38	1.09	3.73	3.76313		2.725	7.521
0.641	5300	9046	37556	63899	26243	18161	5793	254047	722	6074	3677	59563	3704	0.0228029	1.65189	1.3389	-2.403		2.786	0.17802	0.01751	0.01265	0.44916	0.01094	0.01908	8.68	61.03	16.91	1.04	3.86	3.60911		2.786	6.697
0.655	5106	9429	37708	63325	26391	17892	5644	250960	659	6229	3761	59695	3710	0.0224896	1.65621	1.2967	-2.1885		2.85	0.10926	0.01802	0.01347	0.46378	0.01162	0.01929	7.69	63.05	16.68	1.07	3.93	3.77998		2.85	5.947
0.668	5736	9575	37296	65654	26982	18492	5671	252419	654	6179	3635	65734	3926	0.0224666	1.69986	0.764	-2.3051		2.914	0.10929	0.0175	0.01357	0.45613	0.01157	0.01954	7.54	63.89	16.25	1.04	3.74	3.93169		2.914	6.696
0.682	5381	9553	37121	58814	24800	17146	5838	243987	648	6303	4015	59698	3663	0.0239275	1.56986	1.7245	-1.8639		2.967	0.10935	0.01759	0.01355	0.45759	0.01174	0.01971	7.62	63.77	16.17	1.09	3.71	3.94372		2.967	6.622
0.695	4630	9734	38027	53684	23155	16185	5730	238120	670	5860	3656	52651	3555	0.0240635	1.60284	2.6862	-1.6776		3.022	0.1289	0.01654	0.01327	0.45197	0.01103	0.01948	7.89	63.36	15.95	1.04	3.59	3.97241		3.022	6.099
0.709	3905	9318	39175	46799	21300	14685	6012	228994	721	5648	3738	45457	3495	0.026254	1.51097	4.0793	-1.2183		3.086	0.14923	0.01684	0.01307	0.45633	0.01141	0.0193	8.08	62.83	16.17	1.05	3.66	3.88559		3.086	6.479
0.721	4248	9598	40955	50600	22717	15575	5847	231509	612	5885	3789	50310	3896	0.025256	1.55318	3.006	-1.1124		3.145	0.12438	0.01683	0.01318	0.45771	0.01117	0.01961	7.79	63.54	16.01	1.03	3.61	3.96877		3.145	5.767
0.734	5476	9242	36866	61661	26467	17515	6564	250588	728	6146	3801	62186	3798	0.0261944	1.61694	1.6112	-2.3088		3.203	0.11583	0.0172	0.01342	0.45914	0.01149	0.01948	7.68	63.61	16.21	1.04	3.68	3.92412		3.203	6.517
0.748	5877	9715	36629	67705	28244	18657	6137	260935	690	6296	3853	65806	3919	0.0235193	1.63405	0.7805	-2.4033		3.287	0.11069	0.01744	0.01381	0.45925	0.01199	0.01994	7.69	63.63	16.25	1.04	3.64	3.91569		3.287	5.79
0.763	4783	9752	36612	62894	26770	18040	6016	255905	736	6445	3993	57031	3757	0.0235087	1.61407	1.7791	-2.0904		3.379	0.11156	0.01674	0.01367	0.45541	0.01166	0.02002	7.77	63.67	16.3	1.02	3.62	3.90613		3.379	6.398
0.777	4622	9723	37533	62157	25926	18148	6176	258751	734	6363	3872	53776	4008	0.0238685	1.64334	1.99	-2.0619		3.465	0.12409	0.01673	0.01367	0.44984	0.01137	0.01964	7.64	63.99	15.87	1.03	3.58	4.03214		3.465	6.219
0.789	6551	9896	37665	73837	30008	19565	6134	267930	634	6464	4091	74046	4043	0.022894	1.58005	-0.0276	-2.3996		3.541	0.09853	0.01623	0.01292	0.41983	0.01086	0.01846	6.86	67.07	14.52	1	3.3	4.61915		3.541	6.218
0.802	6795	10076	36953	73918	29550	19559	5996	265918	616	6243	3902	75419	3994	0.0225483	1.59995	-0.2021	-2.4637		3.62	0.09294	0.01645	0.01313	0.42851	0.0111	0.01885	6.91	66.94	14.94	0.99	3.36	4.48059		3.62	5.928
0.816	4340	9829	39235	56344	24428	17361	5851	250503	650	6042	3797	51019	3746	0.023357	1.59126	2.3309	-1.6671		3.739	0.08982	0.01549	0.01251	0.41368	0.01047	0.01897	6.59	67.72	14.08	0.93	3.18	4.80966		3.739	7.127
0.83	3607	9715	39183	38318	19172	13547	5301	217414	679	5484	3754	40554	3469	0.0243821	1.46084	4.9712	-0.3545		3.851	0.09026	0.01487	0.01224	0.39743	0.00989	0.01844	6.39	68.68	13.53	0.93	3.06	5.07613		3.851	6.819
0.846	5614	9913	37713	66488	27067	17992	5980	256206	641	6372	3884	64639	3752	0.0233406	1.64058	1.1174	-2.286		3.963	0.09046	0.01502	0.01298	0.42788	0.0105	0.01975	6.82	66.74	14.46	0.98	3.15	4.61549		3.963	8.026
0.861	7013	10161	37735	74007	29181	18552	6108	261349	703	6414	3968	77957	3871	0.023371	1.61643	0.5396	-2.5036		4.055	0.09893	0.01648	0.01401	0.47093	0.01169	0.02148	7.44	64.28	15.66	1.06	3.42	4.10473		4.055	6.841
0.876	7015	9878	37629	74125	29193	19370	5596	259137	640	6142	3801	77615	3868	0.0215948	1.61589	-0.184	-2.4507		4.144	0.09903	0.01605	0.01427	0.45775	0.01141	0.02094	7.06	64.95	15.6	1.05	3.35	4.16346		4.144	6.885
0.89	5843	9657	38156	65816	26907	17743	5707	244822	667	6183	3602	65380	3795	0.0233108	1.71655	1.0397	-2.2933		4.259	0.10429	0.01545	0.0139	0.44663	0.01124	0.02059	7.1	65.73	15.48	0.96	3.31	4.24612		4.259	6.192
0.904	5177	9765	36712	62691	26151	17458	5599	239616	598	6211	3602	58308	3820	0.0233666	1.72432	1.0466	-2.0822		4.395	0.19745	0.01425	0.01314	0.42755	0.01089	0.01973	8.41	63.63	15.3	0.96	3.14	4.15882		4.395	8.152
0.917	4526	9840	36075	53496	23634	16120	5283	228854	687	5895	3570	52049	3731	0.0230846	1.65126	2.4334	-1.4838		4.52	0.09264	0.01481	0.01344	0.42412	0.01042	0.02056	6.63	66.99	14.55	0.96	3.12	4.60412		4.52	6.341
0.929	3679	9526	35229	44517	20951	13803	4656	217890	628	5990	3680	44120	3543	0.0213686	1.62772	3.7033	-0.9541		4.639	0.09123	0.01451	0.0131	0.41093	0.0103	0.01971	6.48	67.73	14.18	0.94	3.02	4.77645		4.639	8.161
0.939	4266	9635	35309	52979	22799	15564	5267	226808	620	5695	3624	51503	3702	0.0232223	1.57147	2.3989	-1.3795		4.744	0.08686	0.01416	0.01271	0.40639	0.01017	0.01968	6.44	68.49	13.98	0.92	3.06	4.89914		4.744	6.5
0.946	5244	9771	33852	59380	24825	16411	5021	232401	660	5626	3474	61221	3731	0.0216049	1.61946	1.3827	-1.8252		4.853	0.083	0.01384	0.01217	0.38359	0.00951	0.01859	5.93	70.42	13.31	0.83	2.89	5.29076		4.853	6.653
0.956	5734	9979	34554	63992	25443	17598	5375	240705	618	5713	3679	67029	3674	0.0223302	1.55287	0.7895	-1.9604		4.967	0.08162	0.0139	0.01258	0.39826	0.00996	0.01968	6.1	69.59	13.64	0.84	2.9	5.10191		4.967	6.096
0.965	5676	9183	34380	62474	25335	16590	5006	236439	616	5303	3422	64801	3476	0.0211725	1.54968	0.7447	-2.1497		5.093	0.08045	0.01291	0.01177	0.35939	0.00944	0.01839	5.73	71.12	12.38	0.79	2.64	5.74475		5.093	6.66
0.973	4884	9434	34073	55410	23217	15105	5848	220680	593	4755	3089	58877	3141	0.0264999	1.53933	1.7944	-2.0651		5.22	0.07873	0.01242	0.01152	0.37095	0.00874	0.01749	5.83	70.97	12.54	0.83	2.68	5.65949		5.22	6.724
0.981	4576	9358	33161	53526	22763	15151	4992	218231	563	5128	3328	55813	3714	0.0228748	1.54087	1.6139	-1.433		5.328	0.08175	0.01335	0.01246	0.39785	0.00962	0.01934	6.06	69.53	13.51	0.89	2.89	5.14656		5.328	6.931
0.988	3688	9278	32372	38074	18089	12078	4318	191858	542	5140	3286	44674	3722	0.0225062	1.56421	3.865	-0.3292		5.449	0.07706	0.01317	0.01263	0.3884	0.0094	0.01939	5.85	70.56	13.23	0.88	2.77	5.33333		5.449	7.029
0.996	4706	9404	32963	50448	22069	14453	5494	207291	500	4838	3223	57889	3404	0.0265038	1.50109	1.6214	-1.4076		5.727	0.14019	0.01096	0.01065	0.33447	0.00826	0.01645	6.71	71.53	11.51	0.75	2.36	6.2146		5.589	7.27
1.004	3952	9295	33853	38435	18677	12007	4141	185762	587	5163	3422	46806	3497	0.022292	1.50877	3.931	-0.119		5.857	0.07237	0.01113	0.01061	0.32984	0.00773	0.01677	5.24	75.29	11.26	0.73	2.4	6.6865		5.727	8.365
1.011	3284	9522	35464	33809	17232	12044	4363	189593	598	5429	3514	38312	3827	0.0230125	1.54496	5.0637	0.3235		6.083	0.06874	0.01159	0.01073	0.32683	0.00874	0.01684	5.38	73.76	11.39	0.73	2.38	6.47586		5.857	6.871
1.02	3876	9620	35778	46906	20574	14855	4870	219241	666	5333	3662	46754	4128	0.022213	1.45631	3.3029	-0.5139		6.325	0.06612	0.01037	0.01017	0.29559	0.00744	0.01586	4.64	76.94	10.18	0.68	2.12	7.55796		5.98	8.676
1.027	5498	10110	35455	57589	23920	16339	5292	232042	666	5647	3574	63586	4023	0.0228062	1.58002	1.7658	-1.4954		6.454	0.08531	0.0137	0.01372	0.41668	0.01006	0.02127	6.18	67.88	14.45	0.98	3.06	4.69758		6.083	6.864
1.035	5126	9694	36372	56364	23607	15998	5185	227391	613	5622	3956	61996	4014	0.0228021	1.42113	1.7513	-1.0142		6.581	0.08697	0.01463	0.01522	0.45558	0.01072	0.02345	6.5	65.82	15.44	1.04	3.19	4.26295		6.203	6.885
1.042	4483	9186	36824	48677	21637	14839	5283	213601	607	5484	3577	52777	3791	0.024733	1.53313	2.6365	-1.0177		6.679	0.08768	0.01443	0.01514	0.46415	0.01032	0.02293	6.56	65.76	15.68	1.02	3.24	4.19388		6.325	6.906
1.049	4112	9998	37229	44638	20143	13297	4351	206193	624	5423	3561	47280	3666	0.0211016	1.52289	3.7621	-0.3993		6.793	0.08397	0.01436	0.01517	0.46086	0.01051	0.02304	6.58	65.52	15.9	1.01	3.27	4.12075		6.454	6.697
1.057	4268	9462	36866	50477	21876	15364	4962	221240	604	5546	3427	51909	3639	0.0224281	1.61833	2.5466	-1.287		6.928	0.08631	0.01498	0.01533	0.46966	0.01083	0.02334	6.9	65.23	15.94	1.03	3.34	4.09222		6.581	6.805
1.064	4253	9354	37935	49720	21498	15174	4894	223017	576	5690	3549	49834	3904	0.0219445	1.60327	2.6251	-1.0855		7.039	0.08622	0.01477	0.0149	0.46538	0.01074	0.02306	6.85	64.81	15.97	1.04	3.34	4.05823		6.679	7.122
1.07	4748	9561	38410	53260	23267	16041	4988	225745	614	5883	3497	54634	3837	0.0220957	1.6823	2.1252	-1.3902		7.162	0.08544	0.01524	0.01531	0.45539	0.01107	0.02355	6.59	65.49	15.91	1	3.34	4.11628		6.793	6.348
1.078	5328	9527	38480	59553	24691	17016	5296	235974	656	5944	3849	64531	3872	0.0224432	1.5443	1.6177	-1.5149		7.258	0.08456	0.01452	0.01432	0.45802	0.01019	0.02227	6.67	65.19	16.02	1	3.39	4.06929		6.928	6.783
1.086	5630	9451	36884	64620	25753	18004	5948	251620	667	5812	3529	66122	3856	0.0236388	1.64693	1.0912	-2.3623		7.357	0.08644	0.01518	0.01503	0.45716	0.0107	0.02325	6.56	65.39	15.98	1.05	3.42	4.09199		7.039	7.665
1.093	4621	10021	38845	59629	25011	17469	5292	246875	653	6000	3817	55673	3822	0.0214359	1.57192	1.9059	-1.5378		7.466	0.08259	0.01582	0.01508	0.44832	0.01034	0.02354	6.42	65.11	16.27	1.07	3.53	4.00184		7.162	6.513
1.099	5455	9935	37605	61937	25587	17709	5623	244054	621	5671	3830	62605	4022	0.02304	1.48068	1.1168	-1.5257		7.582	0.08152	0.01505	0.01558	0.46573	0.01014	0.02441	6.36	65.2	16.21	1.1	3.43	4.02221		7.258	6.727
1.105	3602	9422	37461	43850	20246	14583	4787	216798	647	5390	3403	42713	3578	0.0220805	1.5839	3.7034	-0.82		7.693	0.07982	0.01527	0.01564	0.45335	0.01001	0.025	6.26	64.98	16.23	1.11	3.51	4.0037		7.357	6.98
1.112	2831	9496	38585	31489	16880	11669	5247	190382	594	5248	3289	34452	3360	0.0275604	1.59562	6.0469	0.0265		7.809	0.0788	0.01516	0.01542	0.46818	0.00979	0.02476	6.43	64.67	16.27	1.1	3.52	3.9748		7.466	7.051
1.118	3770	9556	36248	38836	18457	12830	4854	195174	554	5296	3433	42958	3649	0.0248701	1.54267	4.0667	-0.2602		7.925	0.08098	0.0165	0.01522	0.47237	0.01014	0.02476	6.59	64.02	17.09	1.09	3.82	3.74605		7.582	7.593
1.124	3965	9486	38508	44619	20693	14064	5311	215679	575	5205	3297	47450	3360	0.0246246	1.57871	3.4502	-1.1073		8.048	0.0807	0.01575	0.01519	0.48489	0.01015	0.0246	6.38	64.33	16.58	1.14	3.7	3.87998		7.693	8.047
1.131	3431	9067	35727	35011	17425	12250	5072	199670	619	5500	3417	39496	3457	0.0254019	1.6096	5.1459	-0.5253		8.181	0.07547	0.01471	0.01594	0.47508	0.00913	0.02558	5.84	65.36	15.82	1.21	3.48	4.13148		7.809	8.121
1.139	3719	9679	35963	37445	18754	12058	5381	207945	683	5235	3486	44385	3479	0.025877	1.50172	5.239	-0.5418		8.319	0.07502	0.0149	0.01567	0.46786	0.00909	0.02553	5.92	65.14	15.61	1.23	3.53	4.17297		7.925	7.975
1.146	4619	9436	35497	51157	22876	14519	6121	230662	569	5336	3532	56612	3719	0.0265367	1.51076	2.472	-1.5809		8.431	0.07265	0.01403	0.01488	0.4376	0.00847	0.02461	5.61	67.38	14.79	1.13	3.34	4.55578		8.048	8.017
1.153	4771	9702	35741	53146	23498	15389	6561	239132	663	5542	3292	55898	3683	0.0274367	1.68348	2.6739	-2.1386		8.547	0.06736	0.01334	0.01373	0.40747	0.00821	0.02239	5.4	67.84	13.25	1.03	3.03	5.12		8.181	10.811
1.159	5188	9337	35533	56603	24573	16099	6601	241688	673	5774	3653	60259	3684	0.0273121	1.58062	2.0892	-2.1296		8.68	0.06926	0.01358	0.01385	0.42159	0.00824	0.02291	5.46	67.05	13.65	1.06	3.11	4.91209		8.319	12.381
1.167	4540	9952	36704	53150	23053	16192	6259	234216	731	5859	3502	52724	3610	0.0267232	1.67304	2.9843	-1.8193		8.812	0.06621	0.01264	0.01296	0.40058	0.00803	0.02086	5.29	69.52	13.61	1.01	2.99	5.10801		8.431	13.997
1.174	3663	9176	37205	47490	21747	15127	5054	227028	664	5640	3680	44136	3636	0.0222616	1.53261	3.3097	-1.0439		8.935	0.06694	0.01321	0.01326	0.40052	0.00794	0.02193	5.31	67.76	13.42	1	3.04	5.04918		8.547	10.93
1.181	3973	9568	37659	48127	22283	14533	5003	221413	681	5318	3488	45907	3746	0.0225958	1.52466	3.2981	-0.9123		9.079	0.07254	0.01364	0.01386	0.43764	0.00841	0.02269	5.68	65.27	14.7	1.14	3.32	4.44014		8.68	9.832
1.188	4769	9483	37595	55703	24267	15597	5073	231224	572	5933	3690	57946	3712	0.0219398	1.60786	1.8574	-1.531		9.226	0.07534	0.01505	0.01508	0.46375	0.00932	0.02431	5.94	63.78	15.3	1.19	3.44	4.16863		8.812	10.665
1.196	4896	9798	37853	58168	24533	16612	5643	241254	687	5879	3746	57569	4011	0.0233903	1.56941	2.1537	-1.5639		9.36	0.07885	0.01538	0.01533	0.46888	0.00951	0.02448	6.07	65.4	15.6	1.22	3.56	4.19231		8.935	9.07
1.205	2876	9663	39243	34233	17982	11894	4358	209624	602	5906	3734	33914	3659	0.0207896	1.58168	5.8361	0.1023		9.491	0.07947	0.01531	0.01502	0.46994	0.00954	0.02383	6.1	65.33	15.59	1.22	3.56	4.19051		9.079	11.103
1.213	3014	9284	38802	29422	15894	11564	4260	193526	630	6039	3548	34535	3661	0.0220125	1.70209	6.4367	0.2974		9.619	0.07896	0.01544	0.01517	0.47347	0.00945	0.02391	6.12	65.22	15.66	1.22	3.58	4.16475		9.226	9.724
1.221	3702	10177	38220	43719	20409	14161	5080	228541	654	6011	3785	43762	3780	0.022228	1.58811	4.3457	-0.7216		9.775	0.0798	0.01541	0.01517	0.47248	0.00949	0.02385	6.14	65.2	15.57	1.23	3.54	4.18754		9.36	9.52
1.228	5867	9836	38212	67329	27752	18648	5689	265956	643	6124	3751	65855	3830	0.0213908	1.63263	0.7434	-2.3598		9.919	0.07792	0.0149	0.01517	0.46399	0.00913	0.02348	6.03	65.66	15.3	1.26	3.5	4.2915		9.491	9.222
1.236	5156	9678	38798	61417	25598	18166	5488	258948	654	6071	3576	57777	3918	0.0211934	1.69771	1.4541	-2.1352		10.061	0.07767	0.01622	0.01519	0.4717	0.01	0.02414	6.43	64.26	16.62	1.19	3.73	3.86643		9.619	9.595
1.243	5048	9693	39890	60528	25379	17203	5383	260975	747	6030	3664	57511	3823	0.0206265	1.64574	2.2713	-2.0365		10.186	0.0787	0.01618	0.01503	0.48081	0.01028	0.02405	6.55	63.7	16.97	1.18	3.81	3.75368		9.775	9.928
1.251	4690	9993	40449	58476	24978	17553	5686	260812	621	6039	3756	54211	3676	0.0218011	1.60783	2.0697	-1.877		10.321	0.07974	0.01637	0.01517	0.48369	0.01046	0.02431	6.67	63.51	16.95	1.19	3.79	3.7469		9.919	11.887
1.259	4839	9477	39721	61672	25905	18311	5772	263824	613	6142	3797	57540	3693	0.0218782	1.61759	1.4428	-2.1543		10.473	0.0805	0.01623	0.01547	0.49606	0.0106	0.02436	6.76	63.13	17.07	1.21	3.81	3.6983		10.061	10.577
1.265	6237	9812	39230	69622	28847	19024	5894	268200	618	6011	3868	69156	3734	0.0219761	1.55403	0.3487	-2.3554		10.644	0.08064	0.01609	0.01545	0.50194	0.01027	0.02483	6.67	63.17	16.99	1.23	3.78	3.71807		10.186	8.123
1.273	5585	9908	39913	64397	27116	18486	5311	257019	644	5689	3898	63313	3736	0.0206638	1.45947	0.9425	-1.6833		10.831	0.07712	0.01579	0.01579	0.50412	0.01001	0.02594	6.56	63.32	16.87	1.28	3.73	3.75341		10.321	7.821
1.281	5216	9692	40296	60323	25739	17498	5504	243617	641	5548	3670	59981	3697	0.0225928	1.51172	1.4644	-1.6225		11.002	0.06852	0.01415	0.01728	0.49387	0.0085	0.02914	5.77	65.1	16.01	1.44	3.49	4.06621		10.473	8.256
1.287	6537	10084	39309	65420	27623	18444	5827	251090	694	5635	3458	72078	3569	0.0232068	1.62955	0.851	-2.2899		11.162	0.07137	0.01431	0.0171	0.50895	0.00879	0.02815	5.92	64.51	16.18	1.49	3.51	3.98702		10.644	8.612
1.295	7201	9692	38201	67779	28384	18321	5613	250619	658	5729	3637	79379	3623	0.0223965	1.5752	0.2352	-2.3192		11.31	0.06268	0.0125	0.01855	0.49529	0.00694	0.03099	5.04	67.04	14.68	1.73	3.09	4.56676		10.831	10.26
1.302	5659	9563	38741	58737	26133	16816	5235	239054	589	5595	3588	63859	3684	0.0218988	1.55936	1.0561	-1.7024		11.458	0.07203	0.01416	0.01665	0.49479	0.00874	0.03063	6.05	64.32	16.22	1.48	3.46	3.96547		11.002	10.882
1.309	5333	9874	39779	57776	25946	16866	6264	242982	632	5754	3343	61800	3505	0.0257797	1.72121	1.7939	-2.2158		11.602	0.06648	0.01334	0.01766	0.49345	0.00833	0.03113	5.53	65.96	15.43	1.64	3.3	4.27479		11.162	12.262
1.316	6651	9887	38901	65358	27852	18322	6112	251244	648	5417	3671	73659	4011	0.0243269	1.47562	0.5032	-1.8844		11.753	0.07445	0.01593	0.01551	0.50487	0.01012	0.02587	6.57	63.15	17.17	1.29	3.82	3.67793		11.31	21.171
1.323	5988	9781	37494	62592	27418	17944	5640	247181	624	5350	3586	69279	3625	0.0228173	1.49191	0.5886	-1.9128		11.895	0.07846	0.0195	0.01403	0.4841	0.01033	0.02298	7.07	62.39	17.99	1.14	4.29	3.46804		11.458	19.869
1.33	5829	9761	38020	62466	26883	17879	5671	245679	602	5473	3437	67234	3960	0.023083	1.59238	0.6253	-1.9346		12.04	0.07742	0.01946	0.01365	0.46971	0.01012	0.02226	7.08	62.36	17.92	1.12	4.26	3.47991		11.602	25.919
1.337	5154	9716	37594	57758	25769	16948	5579	239924	672	5308	3422	61885	3774	0.0232532	1.55114	1.5537	-1.6991		12.191	0.07966	0.01993	0.01337	0.47204	0.01001	0.02175	7.27	62.21	18.02	1.13	4.38	3.45228		11.753	9.274
1.344	6009	9704	36954	59656	26321	17393	5659	238012	600	5487	3451	71133	4189	0.0237761	1.58997	0.6681	-1.7106		12.351	0.07972	0.01977	0.01338	0.47727	0.01027	0.02168	7.4	61.89	17.92	1.17	4.3	3.45368		11.895	9.975
1.351	5446	9808	36699	58012	25291	17192	6009	237394	659	5267	3526	63712	3984	0.0253123	1.49376	1.3809	-1.5699		12.515	0.08023	0.01936	0.01337	0.4664	0.01036	0.02249	7.38	61.74	17.86	1.15	4.24	3.45689		12.04	7.654
1.359	5884	9845	36775	60363	25207	17583	5505	245893	632	5333	3431	68662	3960	0.0223878	1.55436	1.0016	-1.8394		12.664	0.07885	0.01893	0.01373	0.49028	0.01014	0.02415	7.35	61.79	17.9	1.19	4.19	3.45196		12.191	6.327
1.366	4908	9683	36769	54694	24337	16490	6175	242695	584	5333	3539	58996	3850	0.0254435	1.50692	1.734	-1.6543		12.814	0.07724	0.01849	0.01426	0.49967	0.01004	0.02549	7.16	62.15	17.61	1.29	4.12	3.52924		12.351	7.508
1.374	5093	9797	36716	58118	24679	16676	5624	245448	643	5375	3661	61843	4078	0.0229132	1.46818	1.6869	-1.4945		12.956	0.07739	0.01938	0.0133	0.48363	0.00985	0.02279	7.34	61.89	17.9	1.13	4.25	3.45754		12.515	7.335
1.382	5631	9781	36797	60304	24896	17850	6183	249540	615	5296	3562	64990	4161	0.0247776	1.48681	1.0733	-1.7655		13.1	0.07844	0.01954	0.01329	0.48585	0.00983	0.02262	7.42	61.65	18.09	1.11	4.32	3.40796		12.664	9.664
1.391	5966	9645	34899	60511	25206	17611	5788	250636	626	5472	3743	66728	4129	0.0230933	1.46193	0.8716	-1.7724		13.249	0.09294	0.02245	0.01444	0.47449	0.01114	0.01598	7.49	60.42	18.17	1.46	4.85	3.32526		12.814	8.641
1.399	6196	9647	35580	61860	26123	17780	5402	255132	642	5556	3710	70604	3998	0.0211734	1.49757	0.7222	-1.9048		13.404	0.07877	0.01933	0.01339	0.49111	0.00992	0.0231	7.41	61.65	18.16	1.11	4.34	3.39482		12.956	8.099
1.408	6559	9677	36315	64740	26841	18120	5487	260682	663	5734	3677	73748	3985	0.0210486	1.55942	0.6204	-2.189		13.522	0.09449	0.0228	0.01436	0.48433	0.01136	0.01593	7.55	60.06	18.19	1.5	4.95	3.30181		13.1	6.357
1.416	6890	10044	36538	66819	27133	18360	5644	260316	644	5628	3600	77264	3989	0.0216813	1.56333	0.405	-2.233		13.655	0.07886	0.02049	0.01315	0.47613	0.01034	0.02187	7.4	61.17	18.43	1.08	4.43	3.31905		13.249	6.656
1.423	7653	9666	37011	67922	28015	18528	6089	255838	677	5355	3706	80991	4109	0.0238002	1.44495	0.0929	-2.0998		13.784	0.07793	0.02089	0.01326	0.49051	0.01035	0.02239	7.31	61.14	18.39	1.1	4.6	3.32463		13.404	6.955
1.433	7256	9877	37867	65975	27891	18184	5596	251614	688	5376	3575	80337	3848	0.0222404	1.50378	0.4021	-2.0478		13.92	0.07793	0.02089	0.01341	0.48506	0.01069	0.02242	7.33	61.24	18.45	1.14	4.64	3.31924		13.522	6.675
1.442	5815	9923	38672	60528	25950	17772	5851	244490	605	5467	3395	67192	3982	0.0239314	1.61031	0.9547	-1.877		14.079	0.07692	0.02086	0.01322	0.4938	0.01025	0.02205	7.27	61.08	18.57	1.14	4.65	3.28918		13.655	5.796
1.449	5926	10112	38015	62818	26547	17590	5783	246838	636	5662	3470	70440	3572	0.0234283	1.6317	1.0884	-2.1737		14.133	0.07622	0.02076	0.01363	0.51666	0.01008	0.02371	7.17	61.17	18.51	1.21	4.68	3.3047		13.784	6.154
1.456	7273	10067	38110	68358	27935	18690	5965	260314	675	5850	3785	79230	3696	0.0229146	1.54557	0.49	-2.339		14.203	0.07572	0.02056	0.01338	0.50997	0.00998	0.02369	7.11	61.29	18.5	1.22	4.69	3.31297		13.92	6.343
1.464	7154	10158	38404	67546	27857	18644	5546	257437	746	5863	3741	79145	4071	0.0215431	1.56723	0.7326	-2.0318		14.289	0.07702	0.0212	0.01402	0.4865	0.00994	0.02284	7.11	61.16	18.36	1.25	4.69	3.33115		14.079	7.525
1.473	7471	10062	38878	69558	28001	18814	5758	261852	650	5853	3755	82559	4226	0.0219895	1.55872	0.2293	-2.1335		14.38	0.07795	0.02133	0.01373	0.48516	0.01008	0.02186	7.06	61.35	18.42	1.27	4.72	3.33062		14.133	8.707
1.482	7613	9627	37521	72823	29641	19462	6151	271811	765	5957	3801	84055	4178	0.0226297	1.56722	0.1812	-2.5672		14.461	0.07752	0.02125	0.0137	0.4771	0.00988	0.02208	7.05	61.18	18.41	1.27	4.73	3.32319		14.203	10.537
1.49	6709	9833	37955	68366	28598	19405	6398	265824	656	5818	3710	74749	3831	0.0240686	1.56819	0.279	-2.4662		14.583	0.0774	0.02144	0.01375	0.46847	0.00993	0.02177	7.04	61.21	18.39	1.25	4.79	3.32844		14.289	6.37
1.495	6637	9948	37260	67532	28100	19002	5924	266917	743	6051	3844	72480	4255	0.0221942	1.57414	0.7485	-2.1748		14.678	0.0784	0.02211	0.01367	0.46122	0.01005	0.0212	7.04	61.25	18.53	1.26	4.89	3.30545		14.38	6.091
1.5	7400	10054	37125	69441	28638	19222	6437	270815	720	5756	3734	80523	3726	0.023769	1.54151	0.4458	-2.6111		14.76	0.07689	0.02262	0.01378	0.454	0.00995	0.0211	7	61.26	18.54	1.24	4.89	3.30421		14.461	7.439
1.505	8118	10035	38557	71332	29260	19482	5995	265786	641	5735	3698	84212	4412	0.0225557	1.55084	-0.3315	-2.2299		14.817	0.07662	0.02177	0.01369	0.45524	0.0098	0.02126	6.92	61.44	18.44	1.26	4.81	3.33189		14.583	5.882
1.51	7111	9967	38139	66762	28250	19047	5574	257298	771	5800	3732	76968	4533	0.0216636	1.55413	0.5607	-1.8265		14.874	0.0777	0.022	0.01351	0.45535	0.00955	0.0209	6.97	61.25	18.52	1.26	4.84	3.30724		14.678	6.121
1.515	4493	9632	37633	53208	23507	16955	5264	244890	627	5414	3780	53175	4323	0.0214954	1.43228	1.9939	-0.9668		14.979	0.07531	0.02204	0.0136	0.45396	0.00955	0.02126	6.85	60.89	18.34	1.28	4.81	3.32007		14.76	8.644
1.52	4879	10006	37770	57016	25477	17629	5359	249685	619	5532	3665	58337	4156	0.021463	1.50941	1.4198	-1.3392																14.817	6.904
1.525	6654	10053	38328	65046	26631	18480	5778	257521	655	5626	3628	75906	4057	0.022437	1.55072	0.71	-2.0205																14.874	6.242
1.531	5373	9879	39763	61028	25788	18216	5797	261605	702	5756	3622	63795	4271	0.0221594	1.58918	1.6315	-1.8187																14.979	6.115
1.536	4216	9948	39837	57861	24484	17698	7874	271905	692	5562	3944	52057	4334	0.0289586	1.41024	2.7687	-1.6662
1.541	4721	9998	38951	62387	26316	18897	7089	275752	686	5892	3868	57943	4327	0.0257079	1.52327	1.7987	-1.9863
1.546	4317	9558	38817	59883	25156	18941	6233	272196	745	5811	3940	52587	4589	0.0228989	1.47487	2.0829	-1.5662
1.551	3791	9959	39287	56234	24894	18096	5395	264089	646	5821	4094	47113	4759	0.0204287	1.42184	2.1562	-0.8264
1.556	5469	9613	38620	63176	26439	19521	6878	268634	666	5574	3711	63095	4958	0.0256036	1.50202	0.9308	-1.7941
1.561	4545	9397	40751	51609	22860	17370	5491	244423	606	5351	3763	53667	4625	0.0224652	1.422	2.0544	-0.7514
1.566	5238	9608	39799	54537	23108	17474	5344	246075	711	5243	3834	58775	4859	0.021717	1.3675	2.0527	-0.7022
1.572	5371	9272	39609	56827	23918	18053	5625	251352	656	5191	3614	61728	4811	0.022379	1.43636	1.4118	-1.189
1.578	3857	9429	39750	45333	21012	16290	4930	234177	625	5178	3593	46615	4629	0.0210525	1.44114	2.9312	-0.2998
1.583	3008	9795	39988	27179	15269	11485	3820	191880	526	5036	3523	33017	4406	0.0199083	1.42946	5.9815	1.5402
1.588	3146	9490	39932	28966	15994	11844	4291	202229	668	4969	3568	33347	4196	0.0212185	1.39266	6.3193	1.0299
1.595	3908	10132	39066	43175	20272	15355	5112	234017	698	5160	3769	45716	4397	0.0218446	1.36906	3.9139	-0.0782
1.602	4483	9608	38113	50318	22698	16947	5057	243977	592	5245	3833	53380	4628	0.0207274	1.36838	1.9627	-0.5354
1.607	4375	9500	38233	49279	22719	17103	5347	242458	576	5477	3741	52723	4652	0.0220533	1.46405	1.9787	-0.7276
1.613	6061	9934	38111	59776	26159	18231	5451	253098	675	5456	3971	68535	4750	0.0215371	1.37396	0.9591	-1.0247
1.62	6604	10024	38342	63565	26891	18870	5402	258573	657	5700	3936	74516	4504	0.0208916	1.44817	0.5363	-1.4458
1.625	6584	9583	37368	63743	27260	18765	5876	257928	609	5629	3848	75239	4638	0.0227816	1.46284	0.1651	-1.6659
1.633	5794	9843	38303	62236	26752	19077	5381	254313	695	5751	3947	70000	4616	0.021159	1.45706	0.8135	-1.2711
1.643	6243	9724	42037	60968	25629	17993	5473	252776	626	5497	3644	69976	4641	0.0216516	1.50851	1.0341	-1.3839
1.654	7040	9773	38319	62577	26254	18491	5294	254106	660	5408	3759	76560	4178	0.0208338	1.43868	0.511	-1.5989
1.664	6360	9995	38887	62412	26731	18983	5526	255997	640	5237	3721	72287	4609	0.0215862	1.40742	0.4418	-1.2991
1.675	6986	9842	38445	62776	26927	18670	5638	253745	678	5233	3626	75450	4346	0.0222192	1.44319	0.4613	-1.6051
1.687	6709	9900	38125	59635	25857	18095	7021	246615	623	5296	3661	72866	4440	0.0284695	1.4466	0.827	-1.6227
1.702	4322	9657	36400	47653	21754	15270	5250	226584	679	5147	3505	53111	4254	0.0231702	1.46847	2.9384	-0.7464
1.713	4738	9603	36419	48680	22627	15694	5419	222981	650	4989	3696	53831	4112	0.0243025	1.34984	2.3227	-0.5768
1.724	4958	9604	36689	50591	23305	16552	6462	223158	646	4941	3447	57038	4109	0.0289571	1.43342	1.9679	-1.054
1.735	3925	9618	38384	40340	19941	14186	4985	206636	585	5089	3436	46136	4040	0.0241245	1.48108	3.5138	-0.1095
1.746	3787	9350	37646	43327	20840	14874	4648	215883	586	4717	3321	46065	3969	0.0215302	1.42036	2.8762	-0.306
1.756	4739	9442	36628	52710	22941	16902	4881	230197	607	5181	3581	54533	4144	0.0212036	1.4468	1.5713	-0.9109
1.768	5183	9925	35741	53503	23608	16276	5629	229484	566	4985	3403	59892	4213	0.0245289	1.46488	1.4003	-1.1412
1.777	5580	9703	35167	54178	23877	17046	5045	231547	686	5180	3481	62356	4134	0.0217882	1.48808	1.415	-1.1961
1.788	6344	9690	34574	60007	25571	17603	5511	243255	670	5180	3575	70851	4010	0.0226552	1.44895	0.7339	-1.6916
1.798	6340	9418	35088	60441	25586	18173	5660	249414	608	5232	3666	70402	4021	0.0226932	1.42717	0.3607	-1.775
1.809	5222	9662	36248	56522	24354	17272	4954	245882	604	5142	3623	61001	4322	0.0201479	1.41927	1.1124	-1.1543
1.82	5079	9971	36763	53669	24227	17185	4975	241716	623	5041	3703	59861	4276	0.020582	1.36133	1.429	-0.778
1.83	5291	9565	36606	55947	24468	17165	5228	248139	616	5071	3926	61960	4475	0.0210688	1.29165	1.2287	-0.8538
1.839	4382	10150	38296	53237	23984	16633	5345	246776	630	5252	3595	53272	4292	0.0216593	1.46092	2.2178	-0.9846
1.849	4317	10104	39064	53587	24229	16825	5078	245616	591	5170	3754	54370	4208	0.0206745	1.3772	1.9356	-0.7199
1.86	4140	9867	38392	49835	23164	16387	5005	240785	680	5140	3851	51851	4509	0.0207862	1.33472	2.612	-0.3365
1.87	5200	9891	37627	53164	24672	17437	5182	244811	665	5092	3830	60767	4458	0.0211673	1.3295	1.555	-0.6597
1.88	5770	10360	39154	58120	25905	18287	5176	257216	679	5606	3842	65032	4472	0.0201232	1.45914	1.3343	-1.1118
1.889	5966	9800	38426	63422	26581	18612	5486	266087	630	5644	3891	71205	4302	0.0206173	1.45053	0.7358	-1.6654
1.902	6079	10128	38222	61058	26599	18386	5307	263014	686	5680	3991	69459	4561	0.0201776	1.4232	1.0466	-1.2818
1.915	5738	9882	37929	59522	25182	17696	6192	258579	705	5772	3805	63950	4537	0.0239463	1.51695	1.7067	-1.6522
1.929	6519	9649	38023	65320	27560	19086	5531	268800	633	5675	3874	70418	4722	0.0205766	1.46489	0.2212	-1.7018
1.942	7585	10096	39941	69794	28565	20106	5546	274901	687	5509	4097	79443	4771	0.0201745	1.34464	-0.0287	-1.4857
1.957	8396	9936	39484	70702	29144	20012	6268	270573	695	5519	4029	85078	4807	0.0231657	1.36982	-0.2178	-1.7474
1.972	7597	10009	38405	68533	28645	19428	5869	268525	634	5465	3989	80248	4684	0.0218564	1.37002	-0.1972	-1.6347
1.988	7070	9950	39310	66432	27259	19889	5731	265909	652	5408	3884	76702	4767	0.0215525	1.39238	0.0949	-1.4885
2.001	6234	9906	38335	63070	26457	18888	5421	262491	665	5483	3982	69419	4960	0.0206521	1.37695	0.6392	-1.1727
2.016	7644	9863	40028	68736	28350	20357	6163	269007	661	5534	3981	81486	4873	0.0229102	1.3901	-0.1614	-1.6203
2.031	7430	9756	37550	66059	27680	19753	5733	268686	646	5355	3948	79552	4726	0.0213372	1.35638	-0.1771	-1.575
2.045	7028	10256	37955	65505	27393	19154	5739	268564	639	5323	4040	76137	4657	0.0213692	1.31757	0.2347	-1.3594
2.06	6037	10164	37453	61146	26389	18728	5458	264797	707	5393	3731	69085	4681	0.020612	1.44546	0.9825	-1.4087
2.074	7102	9866	38031	63771	27314	19329	4873	265309	659	5336	3985	75949	4814	0.0183673	1.33902	0.022	-1.1483
2.089	7137	9661	39142	65714	27813	20081	5437	265920	614	5461	3827	77808	4748	0.020446	1.42697	-0.3183	-1.5513
2.104	6212	9859	38884	62806	27221	19507	5830	266088	621	5294	4048	69910	4628	0.02191	1.30781	0.3118	-1.2181
2.121	7070	10025	39978	63941	27402	19942	5655	266911	726	5322	3877	74328	4776	0.0211868	1.37271	0.4574	-1.3214
2.134	8047	9742	39569	67021	28864	20205	5885	267129	644	5416	3975	81491	5024	0.0220306	1.36252	-0.476	-1.4509
2.149	7440	9962	40321	65786	28843	19803	5631	269736	707	5132	3867	80243	4545	0.020876	1.32713	0.1007	-1.4275
2.163	7890	9895	39014	67667	28940	20620	5479	269060	686	5238	4017	82466	4974	0.0203635	1.30396	-0.4838	-1.2643
2.176	7832	10183	39830	67457	29221	20679	6066	272054	619	5273	3858	81996	4846	0.022297	1.36677	-0.5474	-1.5266
2.192	7370	9685	38640	64232	27869	19957	6219	270160	641	5100	3936	77231	4858	0.0230197	1.29573	-0.1486	-1.4218
2.207	7125	9757	39239	63563	28091	19673	5617	267627	775	5269	3968	77665	4853	0.0209882	1.32787	0.4777	-1.2585
2.221	7532	9861	39800	65202	28338	20452	5835	265930	663	5129	3753	80163	4926	0.0219419	1.36664	-0.2815	-1.3939
2.234	7573	9857	38905	64516	27805	20108	5575	264526	724	5092	3853	81302	4735	0.0210754	1.32157	0.0307	-1.3093
2.246	7450	9756	38989	65111	28278	20147	5896	267046	626	5078	3864	79310	4933	0.0220786	1.31418	-0.4104	-1.3411
2.26	6645	9883	38581	59017	25650	18246	5622	252570	676	4973	3862	71817	4708	0.0222592	1.28767	0.8356	-0.9444
2.27	6612	9950	38562	59647	25859	19163	5080	252695	640	4924	3903	72886	4456	0.0201033	1.26159	0.3346	-0.8286
2.281	6311	9852	38873	57806	25878	18469	5427	253885	630	4864	3575	71284	4829	0.0213758	1.36056	0.5875	-1.0133
2.293	6988	10097	38718	58679	25302	18090	5403	251518	665	4948	3723	75656	4462	0.0214816	1.32904	0.8409	-1.0743
2.304	6712	9818	38379	57819	24901	18045	5331	249028	617	4792	3603	75017	4653	0.0214072	1.33	0.596	-1.0114
2.316	6781	9469	37015	58216	25651	17878	5623	246785	676	4617	3673	74858	4213	0.022785	1.25701	0.6192	-1.1859
2.327	6343	9880	37205	57192	25075	17907	5699	253192	597	4696	3474	71020	4388	0.0225086	1.35176	0.652	-1.3099
2.339	6395	9655	36051	59217	25690	18205	7429	266340	647	4623	3540	72330	4216	0.0278929	1.30593	0.8762	-1.9045
2.35	6264	9777	34869	58304	25820	18250	9443	280315	654	4676	3571	71229	4018	0.0336871	1.30944	1.2608	-2.4198
2.363	6306	9840	34171	58069	26509	18249	6933	262992	579	5049	3680	69980	4288	0.026362	1.37201	0.3986	-1.8165
2.376	6419	9899	33961	59031	26284	17740	5618	251832	643	5134	3547	69660	4398	0.0223085	1.44742	0.5113	-1.6161
2.389	5901	10083	34309	53338	24119	16821	5116	236660	676	4808	3402	67158	4356	0.0216175	1.41329	1.2901	-1.0388
2.403	6726	9713	34616	57292	25693	17776	5371	246498	611	4882	3595	72435	4434	0.0217892	1.358	0.2659	-1.2726
2.416	6432	9682	34599	58321	25935	18069	5201	249818	731	4870	3532	72280	4384	0.0208192	1.37882	0.6867	-1.3652
2.432	5507	10242	33430	50590	23406	16374	4713	235179	594	4794	3515	60712	4268	0.0200401	1.36387	1.25	-0.7194
2.447	5232	9433	33685	50991	23791	17215	5563	239190	645	4898	3602	59786	4417	0.0232577	1.3598	1.2835	-0.9875
2.463	5422	9519	32183	50086	23178	15732	5312	234131	630	4919	3941	59769	4389	0.0226882	1.24816	1.567	-0.6558
2.479	6247	9065	34007	58794	27342	18554	5055	248277	690	4949	3791	69765	4501	0.0203603	1.30546	0.0009	-1.1743
2.493	7015	9175	34663	62971	27951	18877	5876	255889	701	5071	3756	75659	4800	0.0229631	1.35011	-0.1244	-1.5743
2.507	7180	9521	35560	63144	27533	19588	5671	254989	685	4908	3962	77219	4704	0.0222402	1.23877	-0.2638	-1.157
2.523	7197	9580	35864	63273	27524	19405	5770	255519	661	5012	3737	77584	4582	0.0225815	1.34118	-0.2344	-1.4878
2.537	7064	9737	34679	62112	27331	18918	5259	256882	695	4892	3824	75629	4696	0.0204724	1.27929	-0.055	-1.1934
2.552	6950	9727	34901	61376	26831	18864	5366	257310	691	4784	3830	76367	4760	0.0208542	1.24909	0.0603	-1.1024
2.566	7165	9511	35520	62236	27082	19356	6015	259566	633	4884	3767	76949	5170	0.0231733	1.29652	-0.3146	-1.2822
2.578	6885	9472	35470	60481	26992	18844	5045	257337	600	4903	3897	75278	4827	0.0196046	1.25815	-0.3706	-1.0081
2.591	7007	9378	35363	60643	27450	19006	5813	254733	640	4746	3798	77454	4721	0.02282	1.24961	-0.2768	-1.2057
2.604	6966	9717	35109	59884	27019	18794	5031	249645	635	4718	3796	76743	4471	0.0201526	1.24289	-0.2545	-0.9685
2.616	5472	9736	34174	52247	24846	17714	5098	241888	613	4554	3645	63240	4450	0.0210759	1.24938	0.677	-0.6265
2.628	4991	9469	34394	49701	23634	16518	5323	244560	594	4581	3789	58705	4564	0.0217656	1.20903	1.3681	-0.5148
2.641	6571	9567	33961	58019	26219	18360	5262	253742	611	4809	3734	74496	4931	0.0207376	1.2879	-0.0684	-1.0295
2.656	6571	9651	34662	58801	26240	18766	5085	254674	652	4848	3730	75835	4661	0.0199667	1.29973	0.0738	-1.0918
2.67	6548	9540	35308	58326	26467	18669	5151	255885	693	4838	3867	72822	5071	0.0201301	1.2511	0.259	-0.8182
2.684	6005	9697	35554	56255	25370	18298	6057	262666	632	4722	3814	68138	4782	0.0230597	1.23807	0.7248	-1.0537
2.698	6287	9701	35488	56695	25899	19281	6220	270279	615	4441	3717	70214	5075	0.0230133	1.19478	0.1926	-1.008
2.712	5957	9548	36434	55805	24888	18006	6257	274393	569	4375	3569	67006	4809	0.0228031	1.22583	0.6491	-1.2756
2.727	5880	9297	37241	56489	25388	18169	6140	278534	629	4548	3660	66588	4686	0.022044	1.24262	0.8918	-1.3947
2.741	5295	9562	36534	51776	23188	16794	7108	280724	654	4313	3536	58893	4822	0.0253202	1.21974	2.1236	-1.3465
2.755	4496	9438	37560	48535	22207	16539	7546	282945	667	4259	3264	50614	4352	0.0266695	1.30484	2.9227	-1.6762
2.769	4480	9604	37227	48816	22504	16805	7961	276302	622	4516	3393	50659	4736	0.0288127	1.33098	2.6472	-1.4876
2.782	4312	9320	37795	48790	22616	16267	5601	259318	657	4646	3766	49741	4848	0.021599	1.23367	2.5344	-0.553
2.795	6778	9485	38367	61086	26136	19047	5427	269137	691	4993	3869	71445	5117	0.0201645	1.29051	0.4822	-1.1302
2.807	8152	9711	39814	66842	27322	20858	5515	279885	670	5141	3983	82303	5229	0.0197045	1.29074	-0.3669	-1.3257
2.819	8074	9765	39679	67342	27669	20212	6302	282952	725	5148	3940	82648	5275	0.0222723	1.3066	0.1194	-1.5669
2.83	7314	9903	39169	65648	27805	20320	5525	277639	670	4963	4069	80016	5276	0.0198999	1.21971	-0.1678	-1.0088
2.841	7536	9782	39866	65627	28282	20738	5216	275051	683	5126	4019	79949	5538	0.0189638	1.27544	-0.3724	-0.9495
2.852	7169	10037	39263	63721	27237	20473	5406	270390	721	5076	3891	78156	4998	0.0199933	1.30455	0.1679	-1.1026
2.863	7120	9816	38497	62774	26667	19819	5224	267727	731	4967	3949	77601	5099	0.0195124	1.25779	0.2866	-0.9526
2.875	7452	9840	37885	62986	27569	19864	5626	268029	666	5080	4184	80223	5313	0.0209903	1.21415	-0.1377	-0.8534
2.886	6936	10160	39044	58412	26199	18958	5671	259787	690	4803	3818	74264	5171	0.0218294	1.25799	0.6373	-0.7281
2.898	6464	10228	37132	56307	25323	19107	5524	258821	694	4816	3983	72186	5047	0.0213429	1.20914	0.7861	-0.5289
2.909	7116	9969	36866	59067	26244	19255	5810	260030	719	4742	3970	79160	5222	0.0223436	1.19446	0.4266	-0.7102
2.92	7082	9881	36332	59116	26471	19068	5448	259785	690	4591	3939	77453	5220	0.0209712	1.16552	0.1634	-0.6185
2.931	7105	10030	36666	58551	26296	19138	5586	259536	646	4699	3862	78958	4985	0.021523	1.21673	0.128	-0.7963
2.943	6602	10183	36502	58114	25950	18840	5611	260483	705	4696	3795	74863	4937	0.0215408	1.23742	0.6674	-0.8291
2.955	5545	9786	35006	50460	24619	17993	5029	245509	732	4743	4044	64409	5182	0.020484	1.17285	1.2512	-0.0061
2.966	5991	9797	35235	53708	25112	18246	5218	244894	675	4558	3776	68571	4934	0.0213072	1.2071	0.6737	-0.4129
2.978	5699	9680	33723	49364	24116	17140	5413	234040	606	4444	3813	63813	4876	0.0231285	1.16549	0.8096	-0.1546
2.99	4708	9769	33527	42777	21368	15517	4773	220122	587	4269	3459	55131	4697	0.0216834	1.23417	1.8972	0.19
3.004	5309	9814	33309	50011	23944	17245	5426	243088	592	4348	3541	62885	4607	0.0223211	1.2279	0.9063	-0.5823
3.016	5739	9542	33454	52160	24451	18035	5160	248471	646	4133	3708	67958	4838	0.020767	1.11462	0.5241	-0.3553
3.029	5314	9316	33041	49405	23622	17550	5613	250102	629	4159	3421	62850	4919	0.0224428	1.21573	0.9129	-0.7039
3.042	5345	9329	32535	49402	23144	17690	6121	252659	600	4105	3550	64105	4765	0.0242263	1.15634	0.8878	-0.7506
3.055	4084	9571	33619	42259	20779	15474	6839	249272	537	3951	3410	48731	4221	0.0274359	1.15865	2.5508	-0.6584
3.069	5459	9576	33234	50733	23102	17429	8154	273503	593	4092	3460	63770	4293	0.0298132	1.18266	1.4817	-1.629
3.082	6060	9618	33155	54688	24839	18259	6214	267729	714	4345	3494	70585	4631	0.02321	1.24356	0.944	-1.3736
3.095	6013	9344	33267	55505	25154	18855	5937	259694	693	4656	3926	69886	4859	0.0228615	1.18594	0.5584	-0.942
3.108	6173	9740	33580	56142	24897	18935	5440	254995	661	4363	3779	72106	5238	0.0213338	1.15454	0.2488	-0.5472
3.122	6285	9304	33706	55090	25461	18616	5271	251942	608	4455	3732	72441	4780	0.0209215	1.19373	-0.0691	-0.7959
3.135	6343	9530	33893	54904	25006	18473	5467	245569	673	4485	3607	71951	4933	0.0222626	1.24342	0.352	-0.7825
3.148	5797	9382	34642	52564	23715	18167	5380	247551	669	4303	3654	67397	4696	0.0217329	1.17761	0.8308	-0.6189
3.16	6472	9469	35111	56271	25407	18574	5452	252868	671	4600	3806	74934	4974	0.0215607	1.20862	0.3646	-0.7596
3.172	6589	9877	35382	56589	25501	19441	5242	258884	717	4652	3847	74702	5171	0.0202485	1.20925	0.4017	-0.6069
3.186	6489	9488	36647	57113	25529	19397	6185	268890	722	4762	4070	73685	5662	0.023002	1.17002	0.6753	-0.6807
3.199	6609	9665	37022	58537	26673	19220	6392	270380	729	4684	4022	76309	5118	0.0236408	1.16459	0.6574	-0.9124
3.213	6575	10126	36978	57568	26097	19964	5744	263974	679	5015	4278	73514	5488	0.0217597	1.17228	0.3977	-0.384
3.228	7027	9959	36517	58537	25673	19600	5332	265253	708	4714	4147	76131	5390	0.0201016	1.13673	0.3287	-0.4389
3.243	6770	10089	37231	58349	26311	19652	5723	264313	672	4699	3893	76115	5247	0.0216524	1.20704	0.2793	-0.6837
3.257	6715	9769	35327	58511	26668	19565	5053	263742	696	4704	4241	77243	5400	0.0191589	1.10917	0.0158	-0.3143
3.272	6171	10139	35076	54175	24959	18046	5344	258042	705	4543	3987	71134	5090	0.0207098	1.13945	1.0083	-0.3456
3.289	5904	9853	33747	51136	24018	17851	5159	248113	655	4554	3763	67647	5278	0.0207929	1.2102	0.8437	-0.3101
3.304	5162	9788	34611	46232	21810	17259	4858	240494	711	4329	3882	58945	5172	0.0202001	1.11515	1.8569	0.3273
3.32	6384	9992	36585	54627	24994	18512	5433	252079	709	4558	3991	72319	5399	0.0215528	1.14207	0.8432	-0.1696
3.336	7222	9729	37364	58720	25849	19612	5357	262127	705	4721	4054	79082	5777	0.0204367	1.16453	0.1847	-0.4017
3.353	7230	10224	37089	58829	26350	19986	5465	265070	632	4653	4011	79255	5315	0.0206172	1.16006	-0.1316	-0.5002
3.369	7352	9784	37042	59205	26037	20120	5129	270544	723	4489	4111	80745	5570	0.0189581	1.09195	0.034	-0.3493
3.386	6913	10445	37740	58488	26021	19810	5681	274945	727	4505	4139	77969	5515	0.0206623	1.08843	0.593	-0.3155
3.401	6589	10109	38049	56783	25484	19569	5931	272266	664	4718	4126	74003	5612	0.0217838	1.14348	0.6159	-0.4227
3.417	6193	9954	37980	54745	25667	19444	5403	260603	633	4638	4112	71083	5278	0.0207327	1.12792	0.4209	-0.1595
3.431	6159	10093	38830	54660	25857	18724	5331	254442	701	4844	4148	70625	5342	0.0209517	1.16779	0.9547	-0.0783
3.444	6591	9758	39511	56258	26371	19111	5222	253624	640	4749	4297	73780	5446	0.0205895	1.10519	0.2811	0.0502
3.457	6592	9726	39527	54869	26329	18879	5308	250688	701	4752	4190	74835	5251	0.0211737	1.13413	0.6418	-0.0462
3.469	6197	9830	39355	53848	25356	18801	5266	243998	732	4538	4015	71488	5085	0.0215821	1.13026	0.953	0.0434
3.483	5990	9945	39364	53388	25391	18627	5167	239649	679	4812	3907	71806	5134	0.0215607	1.23164	0.8837	-0.0552
3.497	6358	10189	39230	53668	25491	18716	5220	239778	709	4553	3956	73064	4667	0.0217701	1.15091	0.9059	-0.0332
3.51	5935	10135	39919	49936	24370	17407	5189	222955	635	4242	3666	72470	4575	0.0232738	1.15712	1.1202	0.242
3.524	5643	10015	40467	47114	23501	16529	4975	215531	632	4231	3673	68462	4747	0.0230825	1.15192	1.5412	0.5816
3.538	5330	9914	39656	45362	22645	15741	4101	219469	627	4193	3777	64323	4612	0.018686	1.11014	1.8321	0.8214
3.552	4988	9435	39652	43738	22207	15678	3905	215650	591	4425	3754	61260	4654	0.018108	1.17874	1.7828	0.7859
3.575	4504	10060	39177	41895	21534	15653	4414	214796	670	4258	3698	53793	4338	0.0205497	1.15143	2.7049	0.8371
3.6	4804	9934	38667	46176	23206	16458	4823	222192	618	4196	3651	58057	4722	0.0217065	1.14927	1.7193	0.5364
3.624	4718	9811	39150	47289	23257	16967	4894	218256	587	4225	3694	58878	4666	0.0224232	1.14375	1.4055	0.5607
3.645	5141	9945	38664	45805	22683	16658	4706	215077	593	4149	3602	57281	4708	0.0218805	1.15186	1.4289	0.6409
3.667	5014	9901	38758	44450	22054	16058	4230	212704	635	4033	3490	57790	4657	0.0198868	1.15559	1.8272	0.7776
3.688	5279	9886	37997	47245	22711	16923	4127	213771	581	4145	3540	64275	5024	0.0193057	1.1709	0.9574	0.7626
3.709	4547	9997	37710	43179	21761	16063	4012	204533	598	4265	3697	56694	4751	0.0196154	1.15364	1.7912	1.165
3.731	3146	9799	39067	34562	18939	14148	4124	190750	620	3786	3383	38852	4799	0.0216199	1.11913	3.7236	1.921
3.753	4351	9817	38444	41559	21349	14548	4195	196839	587	3823	3319	55754	4486	0.0213118	1.15185	2.2682	1.0619
3.774	4415	9821	38733	42921	22063	15723	4548	197667	604	3815	3260	57742	4382	0.0230084	1.17025	1.8824	0.8603
3.795	4901	9899	40031	43231	22310	16189	4485	195402	555	3620	3338	62961	4478	0.0229527	1.08448	1.2727	1.2002
3.817	4759	9920	39295	41054	21692	15576	4235	195243	618	3739	3297	61059	4631	0.0216909	1.13406	1.9182	1.2611
3.838	4457	10376	38435	42309	22635	15215	4131	196724	565	3761	3372	60389	4705	0.020999	1.11536	1.7144	1.3905
3.858	4985	10473	38735	44452	23495	16045	4544	206495	642	3924	3568	64918	4902	0.0220054	1.09978	1.7009	1.1935
3.877	5183	10174	40258	46488	23936	17132	4505	224033	612	4069	3732	63632	4946	0.0201086	1.0903	1.296	0.9234
3.896	5116	9863	41353	45778	23172	17232	4869	224218	546	4136	3613	61886	5245	0.0217155	1.14476	1.1762	0.7735
3.914	5346	9998	40414	47106	24112	17570	4978	224389	658	4157	3759	66213	5256	0.0221847	1.10588	1.3459	0.8258
3.932	5923	10480	40671	49101	24192	18454	5035	229774	691	4402	3915	70271	5316	0.0219128	1.12439	1.2691	0.7475
3.955	6258	9907	40570	52785	25586	19693	4764	249052	668	4506	3982	74260	5651	0.0191285	1.13159	0.4226	0.3916
3.974	4914	10020	40188	45760	23499	18126	4607	238155	635	4454	3935	58642	5516	0.0193445	1.13189	1.4836	0.8813
3.994	5202	10007	38841	48224	24556	18806	5465	242659	673	4540	4315	62060	5958	0.0225213	1.05214	1.2406	0.8926
4.015	5791	10362	37804	51749	25115	19095	4925	247481	708	4656	4250	69068	5829	0.0199005	1.09553	0.936	0.6308
4.033	4628	10297	38497	47089	23868	18539	4776	241507	631	4460	4219	56969	6072	0.0197758	1.05712	1.3226	1.2008
4.051	4802	9852	38363	48769	24352	18629	5694	244479	718	4766	4082	57530	5803	0.0232903	1.16756	1.6659	0.3984
4.071	5559	9875	38801	51884	25559	19200	5239	242940	661	4537	4319	66530	5733	0.021565	1.05047	0.6645	0.6861
4.101	4614	10027	38965	44071	23206	17985	5344	230727	692	4498	3972	53759	5677	0.0231616	1.13243	1.9647	0.9458
4.126	3157	9928	37943	33352	20215	15689	4272	213351	619	4315	4025	37247	5600	0.0200233	1.07205	3.3516	2.1942
4.148	4979	9682	38523	47758	24881	18404	5042	234704	726	4511	4312	58256	5685	0.0214824	1.04615	1.3605	0.9899
4.174	5589	9861	39690	49810	24810	19702	4746	240067	644	4290	4266	64739	5466	0.0197695	1.00563	0.5175	0.9824
4.2	4862	9899	40076	46965	23926	18180	4854	234217	650	4573	4181	58839	5760	0.0207244	1.09376	1.4439	1.0389
4.23	4140	9821	39134	41794	21837	17474	5349	228472	687	4355	4140	49906	5496	0.0234121	1.05193	2.5006	1.2458
4.256	4804	9789	37241	48275	25013	18574	4393	234175	719	4272	4255	59481	5569	0.0187595	1.004	1.0404	1.1981
4.28	5875	9613	37245	50664	24997	18866	5061	233447	689	4262	3959	66570	5425	0.0216794	1.07653	0.5434	0.5085
4.308	5689	9883	36134	51296	24254	18711	5505	237302	643	4310	3878	67572	5294	0.0231983	1.1114	0.6647	0.1928
4.332	5920	10003	36518	50734	24330	18329	4832	234310	644	4222	4098	70019	5129	0.0206223	1.03026	0.6136	0.6171
4.357	4428	9626	35438	45050	22537	17544	5088	226109	670	3908	3887	56201	4863	0.0225024	1.0054	1.5997	0.8259
4.386	3900	9819	35792	39696	20609	16186	4674	224011	624	3696	3552	47454	4961	0.020865	1.04054	2.4042	1.1064
4.415	3134	9604	35472	35609	19873	14841	6349	236611	567	3375	3306	41528	4338	0.0268331	1.02087	3.4996	0.5082
4.443	2873	9599	36073	33315	19320	14493	7599	237365	584	3260	2869	38663	4110	0.032014	1.13628	4.2327	-0.0474
4.461	2500	9522	36886	23598	15801	11880	6875	201906	574	3220	3208	29655	4113	0.0340505	1.00374	6.2808	1.6811
4.488	2000	9778	38918	11498	10956	7620	4887	154135	562	3492	3294	22872	4367	0.031706	1.06011	10.6304	4.3244
4.511	2097	9735	39251	10443	10308	6635	3001	129577	549	3559	3439	23759	4523	0.02316	1.03489	10.7235	5.7318
4.539	2242	9370	39142	15624	12290	9515	3416	155982	651	3675	3482	25638	4821	0.0219	1.05543	8.4728	4.3537
4.566	2618	9208	37618	25517	16267	12951	3774	181184	596	3769	3600	31805	4901	0.0208297	1.04694	4.9364	2.9106
4.593	3210	9767	36446	33129	18661	14254	4025	192579	655	3888	3541	42442	5373	0.0209005	1.09799	3.716	2.1836
4.62	5010	9528	35143	44245	22695	16991	4405	213971	596	3929	3912	62421	5195	0.0205869	1.00435	0.8967	1.2328
4.64	5628	9384	35488	47452	23413	17734	4491	217165	640	4122	4081	72177	5557	0.0206801	1.01005	0.5513	1.1183
4.662	5555	9933	36214	45478	23272	16755	4471	213493	635	4061	3710	67740	5240	0.0209421	1.09461	1.057	0.9755
4.686	4691	9555	37352	40917	21366	16239	4097	203519	604	3834	3612	57975	5227	0.0201308	1.06146	1.5531	1.5159
4.71	5273	9921	37014	43860	23482	16838	4796	210255	623	3862	3964	64541	5225	0.0228104	0.974268	1.1211	1.4602
4.734	4766	9654	35016	42446	22379	16259	4070	209536	648	3913	3709	62280	5152	0.0194239	1.055	1.4325	1.301
4.763	5162	9407	35947	42440	22556	16391	4335	207553	619	3885	3679	63279	5056	0.0208862	1.05599	1.1576	1.1679
4.791	4866	9737	34949	42393	21998	15864	4155	203500	621	3753	3600	61680	4837	0.0204177	1.0425	1.4161	1.2565
4.817	5058	9721	35039	42720	22134	16043	4240	202556	610	3823	3785	63648	4815	0.0209325	1.01004	1.2624	1.3493
4.841	5139	9770	33353	42078	21918	15628	4377	198917	622	3955	3892	64115	5060	0.0220042	1.01619	1.3765	1.4187
4.864	5240	9921	33406	42112	21848	15087	3943	198453	605	3884	3709	64586	5063	0.0198687	1.04718	1.3518	1.4157
4.889	4627	9570	35111	41630	20931	15986	4400	193944	577	3704	3541	60098	4619	0.022687	1.04603	1.4005	1.2783
4.911	4156	9434	35028	39572	21003	15332	4172	188753	662	3977	3630	52924	4856	0.022103	1.09559	2.1453	1.5279
4.932	4432	9434	33850	38700	20656	14898	3933	180242	534	3513	3364	54679	4346	0.0218207	1.04429	1.3138	1.5567
4.959	3844	9648	33878	35147	19132	13465	3489	168609	522	3441	3076	48485	4328	0.0206928	1.11866	2.1667	1.8785
4.984	5141	10031	34289	42720	21351	15734	3887	188712	580	3657	3475	64574	4935	0.0205975	1.05237	1.0194	1.5542
5.011	4170	9783	34564	38512	20718	15150	3896	190698	567	3788	3609	53884	5172	0.0204302	1.0496	1.7612	1.8871
5.033	3650	9323	34129	37369	19159	14964	4118	191151	650	3929	3882	48858	5170	0.0215432	1.01211	2.7427	1.9571
5.057	4154	9695	34070	39222	20519	15774	3865	194304	624	3855	3711	55366	5424	0.0198915	1.0388	1.8237	1.9183
5.076	4524	9503	34762	40643	21150	15763	4452	194517	581	3740	3679	55734	5093	0.0228875	1.01658	1.4618	1.5669
5.096	4967	9901	34733	41312	21561	16086	4465	196425	617	3971	3796	62618	5156	0.0227313	1.0461	1.4782	1.5294
5.115	4246	9717	35264	38050	20482	14713	4004	180879	577	3555	3388	55783	4520	0.0221363	1.04929	1.9185	1.7531
5.14	4079	9652	33771	34505	19463	13829	3998	164755	525	3328	3108	53202	4362	0.0242663	1.07079	1.9493	1.9781
5.16	4195	10098	33559	33735	19357	13532	3763	172144	595	3638	3322	56022	4785	0.0218596	1.09512	2.6214	2.159
5.183	4432	9962	35215	36476	20536	14253	3726	172159	646	3601	3541	59850	4979	0.0216428	1.01694	2.2274	2.4074
5.203	4623	9630	36514	37767	20852	14965	4118	177095	574	3642	3573	61316	4850	0.0232531	1.01931	1.6838	2.0705
5.227	3731	9579	36133	32943	18772	13540	3775	165439	608	3588	3442	49472	4647	0.0228181	1.04242	3.016	2.5053
5.25	4497	9818	35623	37509	20853	15338	4309	184114	615	3733	3694	55486	5269	0.023404	1.01056	1.9116	2.1339
5.271	4784	9804	35044	39054	21518	15324	4183	190150	637	3583	3514	61281	4919	0.0219984	1.01964	1.7034	1.7264
5.291	5194	10155	35477	41267	21449	16242	3947	195177	570	3642	3712	64192	4905	0.0202227	0.981142	1.0497	1.8221
5.311	5428	10265	34810	41570	22143	16139	4208	196330	566	3738	3624	66263	4962	0.0214333	1.03146	0.9298	1.5565
5.334	5451	10182	35146	43293	22706	16310	4000	201887	502	3772	3955	67081	5399	0.0198131	0.953729	0.3736	1.8805
5.355	4496	10017	34875	39668	22230	15640	4024	199592	648	3929	3835	58086	5304	0.0201611	1.02451	1.798	1.8672
5.377	4076	10168	34985	37665	21293	15373	4061	195588	639	3649	3899	52906	5296	0.020763	0.935881	2.1603	2.3527
5.404	4584	9935	35477	40047	21790	15737	4529	198571	591	3810	3844	59683	5347	0.022808	0.991155	1.6286	1.8266
5.432	4565	9849	35534	41315	22393	16295	4706	198345	581	3929	3776	60354	5225	0.0237263	1.04052	1.3306	1.5559
5.456	5106	9941	35815	41165	22072	16009	4374	190432	586	3508	3695	65112	4914	0.0229688	0.949391	1.0915	1.8636
5.48	5268	10344	35031	40030	21604	15833	4049	188656	612	3355	3629	65639	4872	0.0214623	0.924497	1.2249	2.1045
5.499	4849	10069	35170	38673	21181	15809	3887	187753	597	3634	3817	60677	5347	0.0207027	0.952057	1.3817	2.3581
5.524	5456	10240	35954	42923	22835	16289	4257	192248	681	3643	3845	71830	5202	0.0221433	0.947464	1.2281	1.9778
5.552	5188	10187	34164	40391	21469	16435	4280	190060	616	3635	3621	66686	5163	0.0225192	1.00387	1.1343	1.8407
5.579	4171	9848	35239	37364	20324	15217	4356	190227	619	3330	3563	57182	4980	0.022899	0.934606	2.1295	2.1012
5.601	4133	9937	37493	37424	20845	15044	3960	182890	576	2900	3076	55529	4123	0.0216524	0.942783	1.8001	1.9631
5.622	3265	9998	37031	29258	17508	12595	3457	161376	468	2743	2721	43847	3697	0.021422	1.00809	3.0527	2.5176
5.648	2672	9885	36277	17273	12533	8478	3627	138020	507	2727	2806	34540	3779	0.0262788	0.971846	7.2534	3.9326
5.672	2128	9823	38207	16550	13064	9128	4550	172322	497	2725	2724	27409	3788	0.0264041	1.00037	7.9167	3.109
5.696	2324	9633	38718	15954	12832	8935	5073	170283	542	2902	2900	26387	4032	0.0297916	1.00069	8.3826	3.1827
5.719	2430	9794	36952	24198	15918	11289	5022	173310	502	2900	3019	32705	4256	0.028977	0.960583	5.3969	2.7002
5.74	3470	9562	34314	29199	17267	12218	4061	161955	416	2721	2638	47675	3477	0.0250749	1.03146	2.7076	1.8621
5.763	3709	9848	34101	29048	17123	11629	3427	149386	433	2461	2639	49846	3669	0.0229406	0.93255	2.5493	2.7034
5.786	2809	10066	37357	25810	16573	11140	3209	147989	461	3224	3208	38541	4446	0.021684	1.00499	4.1731	3.6656
5.807	2820	9748	36555	26482	16214	12061	3901	159911	495	3354	3265	36089	4551	0.0243948	1.02726	4.2918	3.0572
5.834	3070	10149	35429	28441	17243	12386	3625	163325	530	3270	3212	39743	4360	0.022195	1.01806	3.8437	2.8895
5.857	3487	9430	34825	30109	17784	12912	4024	160492	591	2994	2913	45651	4237	0.0250729	1.02781	3.2695	2.3396
5.889	3770	9740	35091	31317	17504	12319	3469	155175	555	2735	2920	49120	3894	0.0223554	0.936644	3.009	2.6464
5.919	2745	9971	35227	24035	15084	10660	3289	139100	498	2838	2938	36696	3899	0.0236449	0.965963	4.7187	3.6425
5.945	2564	10033	36345	24893	15368	11485	3236	149825	492	3228	3169	33753	4332	0.0215985	1.01862	4.6659	3.5904
5.977	2708	9754	36187	27814	16701	12399	3464	159626	612	3365	3457	37332	5115	0.0217007	0.973387	4.4336	3.5447
6.002	2717	9667	35854	24309	15595	11385	2895	150655	494	3023	3272	32770	4708	0.0192161	0.9239	4.2627	4.0574
6.031	2221	9527	36307	19272	13406	10224	2962	136629	481	2784	2657	30485	4146	0.0216791	1.0478	5.7078	4.066
6.059	2613	9820	36453	22452	14620	11063	2835	139481	474	2663	2638	33359	3807	0.0203253	1.00948	4.5241	3.7389
6.083	3402	9862	36114	29529	17494	12487	3253	148669	495	3052	3047	46196	4221	0.0218808	1.00164	2.928	3.1325
6.11	3657	10261	35191	34092	19236	13685	3656	164094	520	3317	3137	51422	4262	0.0222799	1.05738	2.3759	2.3551
6.14	5213	9865	34455	41445	21539	14949	3703	178710	527	3318	3316	68972	4686	0.0207207	1.0006	0.6927	1.7976
6.163	5383	9983	35334	42340	22147	15357	3697	181213	571	3412	3300	69514	4600	0.0204014	1.03394	0.7637	1.6548
6.185	4528	10247	34822	39348	20971	14565	3937	179299	596	3253	3267	61756	4281	0.0219577	0.995715	1.7778	1.8064
6.213	3739	9960	36336	33363	18879	13092	3578	162497	521	3222	3118	49669	4118	0.0220189	1.03335	2.624	2.3849
6.238	3503	10013	36831	28493	16987	11344	3334	143513	534	2791	2655	48249	3665	0.0232313	1.05122	3.7081	2.7582
6.263	3285	9994	35686	21266	14163	9078	2209	105364	412	1987	1889	48889	2569	0.0209654	1.05188	3.8498	3.7545
6.291	3358	10183	35276	23417	15000	9148	2813	108398	381	2042	2090	51153	2781	0.0259507	0.977033	3.5118	3.6455
6.32	3367	10272	35223	23798	15388	9637	2880	115784	342	2337	2525	51330	3046	0.0248739	0.925545	3.1657	3.8966
6.344	3880	10299	36758	28163	16965	11012	2923	136489	519	3134	3117	57140	4479	0.0214156	1.00545	3.5278	3.7221
6.367	3729	10096	37642	29811	18009	11920	3536	150719	511	3168	3398	50576	4486	0.0234609	0.932313	3.2873	3.4079
6.394	3005	9753	38166	28753	18282	12659	3596	157147	575	3271	3170	40767	4616	0.022883	1.03186	3.737	3.1382
6.421	3223	10091	37020	27235	17609	12050	2970	149297	552	3301	3160	43868	4326	0.0198932	1.04462	3.7269	3.448
6.442	3947	10147	37227	32855	18832	13245	3551	163302	548	3497	3566	52633	4879	0.021745	0.980651	2.8062	3.0292
6.467	5583	10086	36400	45143	24129	17359	4586	202170	610	4154	4199	69201	6123	0.0226839	0.989283	0.5551	1.9013
6.491	4502	10115	37026	43145	23339	17084	4275	204332	674	4142	4544	59950	6317	0.0209218	0.911532	1.4531	2.5087
6.516	5137	9843	36154	45321	24228	18466	4384	211305	646	4115	4602	64891	6635	0.0207473	0.894176	0.4595	2.3162
6.541	4972	10452	35457	45005	24061	17775	4406	211161	700	4100	4659	64500	6698	0.0208656	0.880017	1.0465	2.4863
6.564	5786	10323	36010	46720	24892	18278	4912	216476	593	4002	4407	67912	6258	0.0226907	0.908101	0.1818	1.8829
6.589	6160	9753	36368	49295	25398	19422	4899	223686	671	4283	4597	73318	6550	0.0219012	0.931695	0.0066	1.6211
6.614	6459	10079	37131	51827	27019	19982	4261	226714	733	4503	4795	79175	6294	0.0187946	0.939103	-0.157	1.6971
6.638	6873	10133	37393	52912	27738	20468	4875	227065	615	4162	4792	83011	6419	0.0214696	0.868531	-0.9478	1.7511
6.661	7317	10161	37957	53776	27159	20654	4701	227009	711	4244	4917	84961	6337	0.0207084	0.863128	-0.5775	1.772
6.686	7738	10002	38611	54206	27975	20519	4899	227121	630	4387	4873	88094	6674	0.02157	0.900267	-1.0382	1.642
6.712	7277	9836	37798	53569	27815	20686	4928	225758	635	4257	4714	85248	6660	0.0218287	0.903055	-1.0657	1.6091
6.743	7636	10022	39688	53937	27734	21158	5369	227108	640	4198	4563	88025	6660	0.0236407	0.920009	-0.9831	1.4917
6.765	7704	9698	37578	54467	27629	20469	4845	231634	641	4119	4732	87185	6618	0.0209166	0.870456	-1.1242	1.5124
6.792	6540	9995	37299	52374	26287	20096	4251	229289	643	4087	4599	77287	6555	0.0185399	0.888671	-0.6239	1.7888
6.817	5441	9910	37185	46034	24468	18812	4768	221851	675	4189	4583	64764	6882	0.0214919	0.91403	0.6206	2.0537
6.844	6481	10072	37421	50322	25533	20215	4625	226143	660	4181	4632	74093	6818	0.0204517	0.902634	-0.303	1.8798
6.87	6498	10151	37075	51185	25713	19994	4692	226457	644	4067	4610	76581	6461	0.0207192	0.882213	-0.3718	1.7809
6.899	6048	9974	38006	49890	24861	19918	4788	229380	608	4195	4642	69454	6576	0.0208737	0.903705	-0.1272	1.7567
6.925	5025	10087	39002	45020	23774	18317	4518	224289	729	4028	4347	60154	6395	0.0201437	0.926616	1.3589	2.0218
6.946	5482	9776	38960	47337	24167	19066	4799	231176	678	3936	4429	64887	6109	0.0207591	0.888688	0.7277	1.7079
6.969	3886	9900	39785	37196	21723	16885	4620	225042	650	3938	4539	46071	6052	0.0205295	0.867592	2.5292	2.5341
7	4889	10316	39727	44006	23819	18098	4514	234796	669	4052	4448	57909	6221	0.0192252	0.910971	1.4733	2.0031
7.023	4862	10234	39049	44405	23707	18542	4763	236223	631	4034	4475	57982	6304	0.0201632	0.901453	1.192	1.9353
7.048	3973	9972	38902	40472	22372	16968	4811	230289	594	3972	4515	51428	5995	0.0208911	0.879734	2.0367	2.1535
7.078	4970	9841	38526	42937	23491	17540	4881	233919	614	3937	4353	58005	6057	0.0208662	0.904434	1.3013	1.7487
7.105	4508	10052	38763	44066	23654	18063	4371	240579	620	4081	4231	56485	6206	0.0181687	0.964547	1.3181	1.6919
7.131	3606	10162	39916	35176	20521	16055	4495	222769	634	4061	4276	42578	6445	0.0201779	0.949719	3.1459	2.5699
7.15	3804	10355	39052	33253	19492	16157	4263	214299	682	4122	4511	42363	6594	0.0198928	0.913766	3.3865	3.0512
7.172	4713	9998	37863	44891	23504	18588	4554	229109	651	4449	4402	57040	6394	0.019877	1.01068	1.2029	1.7001
7.192	5670	9878	36986	49825	25334	20024	4498	230761	680	4341	4601	67329	6872	0.019492	0.943491	0.0679	1.7516
7.211	5593	10140	36810	48537	24250	19306	4521	222038	616	4159	4449	66126	6431	0.0203614	0.934817	0.1443	1.8263
7.233	5089	10005	37329	46611	24407	18355	5889	222989	621	4044	4541	61877	6561	0.0264094	0.890553	0.8337	1.7841
7.258	5987	9799	36539	51428	25493	19645	4832	227728	627	4061	4461	73118	6661	0.0212183	0.910334	-0.3092	1.5858
7.277	6116	10017	36076	49860	24614	18420	4424	221686	598	4195	4470	70106	6504	0.0199562	0.938479	-0.0483	1.683
7.3	5701	10209	35939	48863	24515	18698	4526	223170	663	4328	4448	67805	6281	0.0202805	0.973022	0.4553	1.5958
7.322	6137	10121	35018	50467	25119	19040	4480	225710	678	4118	4359	70420	6282	0.0198485	0.944712	0.026	1.488
7.349	5443	9850	34307	48381	24429	18466	4348	220738	639	4289	4442	65219	6469	0.0196976	0.965556	0.2161	1.646
7.358	6112	10747	30894	53007	26615	18930	4812	218277	547	3607	3875	68763	5945	0.0220454	0.930839	-1.2042	1.2238
7.383	6760	9954	31532	56087	27714	20094	4917	217899	613	3707	3989	76522	5610	0.0225655	0.929306	-1.6126	0.891
7.405	6830	9879	33036	55912	27977	20187	4351	215771	565	3707	4009	79341	5608	0.0201649	0.924669	-1.9473	1.1405
7.426	7265	9924	33163	56106	27527	19758	4376	215760	581	3886	4129	79868	5893	0.0202818	0.941148	-1.7365	1.1553
7.448	7453	9818	34180	57196	28398	20655	5172	219136	588	3877	4133	81658	6226	0.0236018	0.93806	-1.8912	1.025
7.471	7646	10310	34485	58298	29193	21308	4507	218807	576	3999	4301	84393	6691	0.0205981	0.929784	-2.2724	1.4737
7.499	7638	11166	35072	58924	29294	20696	3970	223181	603	3903	4519	85888	6977	0.0177883	0.863687	-1.9238	2.0173
7.521	7837	11116	34802	58311	29239	20476	4469	216723	621	3955	4670	86477	6587	0.0206208	0.846895	-1.7293	1.9509
7.541	7425	10382	34050	57760	28880	20325	4537	214536	620	4054	4567	84447	6809	0.021148	0.887672	-1.7642	1.7436
7.561	7512	10417	34231	56859	29131	20224	4492	211884	577	3912	4340	81528	6826	0.0212003	0.901382	-2.0427	1.7547
7.579	7300	10403	35151	56105	28808	20114	4331	209573	567	3980	4529	81782	6455	0.0206658	0.878781	-1.8875	1.9159
7.599	7155	10340	34304	56355	28876	19973	4318	208115	545	3809	4396	81292	6434	0.0207481	0.86647	-2.1066	1.8972
7.621	7006	10358	34095	55036	28415	19556	4315	204918	622	3825	4364	79519	6710	0.0210572	0.876489	-1.5639	2.0258
7.64	6464	10615	31903	51751	27283	18439	3763	194534	527	3666	4114	73089	6054	0.0193437	0.891104	-1.7411	2.1587
7.657	5103	10570	29809	43447	23283	16327	3738	175672	537	3573	4121	59242	6205	0.0212783	0.867023	-0.3001	2.8903
7.679	4960	10246	31408	43443	23829	16260	4099	177404	552	3432	3820	59256	5704	0.0231055	0.898429	-0.0885	2.4611
7.703	4984	10821	31345	45284	24344	16737	3678	181922	492	3475	3849	59463	5549	0.0202175	0.902832	-0.6067	2.4918
7.728	5523	10203	32205	48313	25072	17731	4235	191695	558	3461	4178	62452	5845	0.0220924	0.828387	-0.7409	2.3196
7.748	6289	10087	32264	53699	26887	19229	4139	203671	537	3747	3915	71562	6336	0.020322	0.957088	-1.7514	1.5935
7.77	6350	9858	31503	52990	27191	18414	3713	200332	595	3760	3952	70310	5755	0.0185342	0.951417	-1.4887	1.5481
7.79	6671	10009	32991	55029	27507	19218	4649	205320	531	3869	3785	72146	5870	0.0226427	1.02219	-1.7487	1.0284
7.813	6889	9478	33293	56716	27216	19161	4322	210956	561	4089	4137	74433	5931	0.0204877	0.988397	-1.6667	1.018
7.837	7244	9477	34013	60409	27089	19908	4205	221616	572	4179	3970	75452	5920	0.0189743	1.05264	-1.7984	0.5559
7.862	7692	9636	35546	62944	27184	19941	4514	222389	603	4222	3923	77058	5998	0.0202978	1.07622	-1.5904	0.3956
7.884	7543	9527	34149	60069	27846	20352	4769	217754	537	4141	4302	77816	6499	0.0219009	0.962576	-2.187	0.9905
7.91	6912	9610	32823	56490	27637	20286	4253	208200	647	3989	4272	74450	6234	0.0204275	0.933755	-1.7084	1.4219
7.933	7064	9605	34033	56660	28297	19610	4752	205240	574	4004	4181	75885	6492	0.0231534	0.957666	-1.8572	1.3436
7.956	7063	9627	34113	56843	29381	20147	4606	203603	553	4111	4333	76827	6523	0.0226225	0.948765	-2.2447	1.5127
7.979	7270	9753	35169	58515	29337	20633	4742	205001	572	4225	4444	78725	7121	0.0231316	0.95072	-2.203	1.6389
8.006	7081	9816	34710	57220	29949	20790	4712	201061	548	3991	4711	77954	7146	0.0234357	0.847166	-2.4996	2.1577
8.028	6909	9740	34101	54836	30185	19463	4012	187417	514	3766	4803	75204	7570	0.0214068	0.784093	-2.7617	2.9383
8.052	6728	9712	34072	53613	29996	19668	4107	185837	562	3912	4558	76421	7246	0.0221	0.858271	-2.4023	2.6337
8.078	6506	9725	33806	52230	28491	19186	4013	186598	563	3886	4686	72179	6814	0.0215061	0.829279	-1.9839	2.6817
8.107	6233	9928	33214	53404	28945	19435	4092	193494	514	4037	4356	71994	6800	0.0211479	0.926768	-2.1958	2.1663
8.136	6712	9984	33555	55318	28832	19672	4163	196617	550	4000	4540	76518	6897	0.0211731	0.881057	-2.1393	2.2096
8.162	6862	9596	33026	55096	30041	19381	4255	196471	555	4045	4689	77949	6881	0.0216571	0.862657	-2.3218	2.1668
8.195	6623	9893	33345	54819	29383	19327	4780	193945	571	3821	4326	74899	6703	0.0246462	0.883264	-1.9698	1.9901
8.222	6407	9807	33061	54031	28792	18408	4107	195858	543	3969	4431	72682	6780	0.0209693	0.895735	-1.8417	2.1066
8.248	5853	9795	33642	51938	27953	18685	4204	190233	577	4010	4572	67909	6464	0.0220992	0.877078	-1.3781	2.3412
8.274	6087	10089	34764	50679	27856	18217	4179	185209	535	3956	4330	69448	6455	0.0225637	0.913626	-1.4122	2.3991
8.3	6002	9908	33931	52022	28499	18912	4302	186467	552	3864	4043	72169	6584	0.0230711	0.955726	-1.7324	2.1068
8.323	5869	9750	33721	51235	28077	18805	4153	183623	580	3534	4052	71584	6524	0.022617	0.872162	-1.6808	2.4252
8.345	6572	10053	34096	52102	28172	18413	4351	183232	544	3669	4016	76374	6724	0.0237459	0.913596	-1.8025	2.2697
8.365	6444	10551	35250	52445	28996	18514	3969	184198	500	3688	4189	76463	6129	0.0215475	0.880401	-1.9707	2.4934
8.387	6631	10589	34452	53770	28328	18483	4333	187302	519	3800	4180	78669	6061	0.0231338	0.909091	-1.735	2.1224
8.41	6714	10764	33873	53782	28763	18258	4139	187131	513	3721	4142	79048	6323	0.0221182	0.898358	-1.8929	2.2766
8.432	6817	10630	35110	52878	29472	18477	4161	185091	541	3552	4108	77959	6334	0.0224808	0.864654	-1.9099	2.4782
8.454	6928	10799	34843	51610	28251	18447	3830	178354	531	3670	4071	79649	6385	0.0214741	0.901498	-1.8885	2.6483
8.475	7420	10934	36388	54944	29379	18941	4211	190107	551	4050	4396	83697	6937	0.0221507	0.921292	-1.796	2.4247
8.495	7507	10869	36038	56888	30283	19660	4396	198122	521	4161	4498	83661	6569	0.0221883	0.925078	-2.1648	2.0749
8.515	7896	10743	36123	58179	30602	20420	4215	201622	571	4269	4757	88491	7248	0.0209055	0.897414	-2.2821	2.3061
8.537	7357	11429	34172	55483	29970	19683	4170	198126	645	4185	4439	83524	6975	0.0210472	0.94278	-1.5635	2.273
8.557	7785	11138	34490	56270	29928	18984	4221	193583	533	3949	4397	86107	6205	0.0218046	0.898112	-2.1148	2.1263
8.581	7054	11055	34983	54568	29077	18476	4079	189420	555	3860	4202	83318	6037	0.0215342	0.91861	-1.6361	2.1813
8.606	7294	11247	36201	54086	28408	18555	4102	183072	505	3557	3994	82770	5750	0.0224065	0.890586	-1.8983	2.3243
8.631	6476	11291	36416	49417	27195	17025	3635	174444	506	3539	3707	75330	5803	0.0208376	0.95468	-1.1992	2.5842
8.654	6031	11267	38239	47492	26213	17265	3862	174483	500	3305	3691	72153	5566	0.022134	0.895421	-0.8676	2.7886
8.679	5709	11918	35926	43443	24490	15197	3562	160084	461	2852	3423	68697	4863	0.0222508	0.833187	-0.416	3.2015
8.704	5951	11297	37087	45749	25592	16037	3893	174278	506	3575	3990	70411	5862	0.0223379	0.89599	-0.2815	2.9329
8.729	6332	11392	38328	49085	27170	17826	3742	174512	467	3446	3721	75382	5718	0.0214427	0.926095	-1.4419	2.7581
8.751	6304	11187	37594	49776	26775	17569	3425	174188	566	3694	4104	76677	6240	0.0196627	0.900097	-0.9095	3.0835
8.774	5780	11486	37399	47460	26837	16984	4026	174599	469	3937	4325	70681	6572	0.0230586	0.910289	-0.7968	3.1703
8.797	5246	11130	37331	44335	24594	16082	3828	175524	525	4153	4519	61521	6786	0.021809	0.919009	0.3293	3.3334
8.821	4878	10526	39271	42530	24749	16576	3746	181037	561	4219	4584	56951	6764	0.0206919	0.920375	0.5964	3.3548
8.843	6565	10583	38987	52835	28851	19045	4614	198692	602	4350	4710	75485	7310	0.0232219	0.923567	-0.8794	2.4845
8.87	7093	10465	36566	55696	29611	19727	4411	201759	629	4323	4710	78697	7065	0.0218627	0.917834	-1.4297	2.209
8.899	6095	10328	36447	52493	28722	19018	4629	197716	557	4213	4636	71285	7398	0.0234124	0.908758	-1.2418	2.451
8.932	5726	10422	37101	50097	28527	18858	4567	196258	539	4322	4804	66316	7250	0.0232704	0.899667	-1.0072	2.6856
8.961	5406	10437	36752	47353	26991	17907	4399	190640	535	4159	4846	63043	7351	0.0230749	0.858234	-0.5597	3.0708
8.994	5011	10334	36393	45422	26033	17744	4310	187146	604	4246	4706	59991	7325	0.0230301	0.902252	0.0643	3.0664
9.029	3887	10080	38568	34305	21381	14209	3809	173077	552	4226	4700	45958	7135	0.0220075	0.899149	2.3097	3.9619
9.059	5800	10133	36364	49557	27824	18354	4446	196062	581	4287	4698	66962	7137	0.0226765	0.912516	-0.7227	2.5318
9.087	6849	10423	35205	55059	29636	19718	4339	199011	523	4204	4636	78236	6678	0.0218028	0.906816	-2.0434	2.1747
9.115	6452	10567	34176	53408	29229	18906	4547	196601	579	4118	4399	74771	6996	0.0231281	0.936122	-1.4448	2.1591
9.143	6187	9912	33853	54329	29339	18881	4765	196442	595	4218	4592	74507	6597	0.0242565	0.918554	-1.394	1.9349
9.174	6404	10132	34026	52512	28957	18477	4290	195325	587	4087	4305	72469	6363	0.0219634	0.949361	-1.3622	1.9476
9.202	5864	10149	34458	52034	28142	18180	4525	192516	545	3973	4310	69911	6705	0.0235045	0.92181	-1.234	2.1733
9.233	6099	9970	33303	51911	28463	18074	4229	192098	611	4191	4265	70286	6328	0.0220148	0.982649	-1.0903	1.8764
9.26	6011	9825	32458	51188	27937	18139	4835	191138	550	3968	4129	69522	6645	0.0252959	0.961008	-1.3734	1.8194
9.287	5896	10141	34217	51035	27472	18795	4289	192352	566	3987	4429	69248	6439	0.0222977	0.900203	-1.2206	2.2988
9.315	5903	10307	34696	51035	28296	19324	4450	195508	588	4147	4366	67562	6381	0.0227612	0.94984	-1.1671	2.1108
9.339	6497	9870	33923	53817	28986	19279	4248	199397	587	4207	4455	72901	6526	0.0213042	0.944332	-1.6392	1.8887
9.363	6142	9976	35755	53331	29165	19416	4464	200642	586	4176	4371	73809	6822	0.0222486	0.955388	-1.4102	1.9905
9.389	5797	9836	36833	50519	28144	19191	4090	199071	609	4273	4464	66327	6629	0.0205454	0.957213	-0.9401	2.2179
9.415	5925	9954	37019	52821	28821	19491	4345	203069	556	4173	4392	71022	6854	0.0213967	0.950137	-1.3754	2.086
9.441	6286	9883	37853	54104	29249	19832	4393	208488	618	4660	4551	72532	6672	0.0210708	1.02395	-1.0746	1.7191
9.471	6762	9891	38651	57202	31133	20305	4557	213321	662	4545	4587	78737	6768	0.0213622	0.990844	-1.3341	1.6328
9.494	6860	10177	37315	56245	30571	20892	4677	211021	597	4398	4732	79420	6873	0.0221637	0.929417	-1.7634	1.9231
9.519	7016	10193	36372	56041	30340	20163	4386	211597	592	4647	4746	79714	6824	0.0207281	0.97914	-1.6587	1.7714
9.543	7248	10290	37152	58532	31282	21031	4854	216574	585	4376	4789	85300	7035	0.0224127	0.913761	-1.9998	1.8024
9.573	7385	10498	36648	58025	31425	20522	4507	214536	645	4435	4779	83559	6832	0.0210081	0.928018	-1.6884	1.8434
9.605	7332	10430	36241	56460	30947	20196	4632	211967	548	4397	4768	81856	6871	0.0218525	0.92219	-2.0156	1.8924
9.633	6924	10364	35507	56422	30789	20460	4750	211109	610	4417	4867	80597	6686	0.0225002	0.907541	-1.6948	1.8917
9.663	6662	10309	36697	54919	31073	20120	4429	209224	573	4273	4721	75780	7106	0.0211687	0.905105	-1.8174	2.1918
9.697	5819	10541	36685	53482	30830	20291	4622	207097	557	4375	4871	71960	7274	0.022318	0.898173	-1.5603	2.4492
9.735	5986	10096	36120	53855	30416	20339	4207	205237	570	4314	4945	73795	7420	0.0204983	0.872396	-1.7897	2.5706
9.773	6686	10198	37108	53778	32669	20137	4515	196530	567	4048	5787	79361	8036	0.0229736	0.699499	-2.2315	3.5547
9.808	7419	10286	39069	55807	33280	21026	4440	202850	562	4304	5147	85972	7859	0.0218881	0.836215	-2.4825	2.8256
9.84	6660	10447	38416	56009	31095	19897	4503	207441	523	4478	4986	80308	7608	0.0217074	0.898115	-1.8671	2.4388
9.872	6898	10031	37081	57655	30508	20430	4847	213611	629	4570	4913	81565	7562	0.0226908	0.930185	-1.528	1.9282
9.909	7785	10356	37352	60557	32022	21752	4235	224272	547	4658	4915	86233	7344	0.0188833	0.947711	-2.5774	1.7805
9.944	7990	10202	37474	63026	32409	22295	4613	236810	615	4774	4703	88760	7118	0.0194798	1.0151	-2.2998	1.1034
9.978	7865	10124	39864	62856	29887	21629	4827	237487	692	4842	4741	85192	7010	0.0203253	1.0213	-1.2473	1.0354
10.013	8184	10406	38533	63746	30100	21443	4917	236944	544	4714	4616	86627	6476	0.0207517	1.02123	-2.0049	0.8113
10.048	8675	10564	38737	66041	31350	21854	4976	240049	630	4897	4808	88987	6662	0.0207291	1.01851	-1.8575	0.8131
10.078	8724	10599	37282	66352	30967	22050	5343	246208	689	4918	4820	89206	7016	0.0217012	1.02033	-1.6091	0.672
10.111	8806	10457	37735	66018	31858	22206	4895	243743	604	4721	4743	89697	7245	0.0200826	0.995362	-2.3133	0.925
10.148	8606	10367	37705	65220	31653	22497	4639	241851	697	5059	4959	88209	7152	0.0191812	1.02017	-1.881	0.9967
10.178	8596	10602	38469	65399	31787	22330	5197	243272	552	4631	4878	87819	7153	0.0213629	0.949364	-2.4082	1.0857
10.211	8604	10674	37988	67245	31448	22497	4690	247562	668	4886	4748	90066	7115	0.0189447	1.02906	-1.9224	0.8299
10.247	8547	10733	37787	66123	31524	22284	4831	247265	606	4769	4819	88171	7287	0.0195377	0.989624	-2.1402	0.9973
10.279	8314	10488	37365	62782	30996	21561	4844	237776	643	4869	4805	84989	7355	0.0203721	1.01332	-1.7677	1.1149
10.314	8423	10720	36572	63494	31447	21716	4743	238593	660	4674	4819	87078	7887	0.019879	0.969911	-1.9334	1.3668
10.344	8510	10557	36702	63981	31344	22409	4509	238419	642	4557	4934	86854	7380	0.0189121	0.923591	-2.251	1.4369
10.372	8635	10843	38753	64948	31923	22997	5317	244793	672	4619	4900	88037	7579	0.0217204	0.942653	-1.9383	1.2585
10.402	8900	10628	39760	66040	31688	22897	5126	246786	626	4775	4939	90568	7671	0.020771	0.966795	-2.1194	1.167
10.429	8627	11076	38183	65437	32565	22856	5139	243241	622	4671	4958	88824	7481	0.0211272	0.942114	-2.2268	1.3223
10.453	8640	10460	38499	64575	31557	22153	5118	241670	624	4660	4798	87679	7340	0.0211776	0.971238	-2.0518	1.0847
10.478	9053	10677	38951	65603	32073	23084	5044	244157	691	4730	4946	89721	7548	0.0206588	0.956328	-2.0314	1.2247
10.504	8487	10820	39130	64256	31959	22331	5076	238564	625	4804	4963	85839	7823	0.0212773	0.967963	-2.0034	1.4205
10.527	8280	11166	38344	61672	31600	22011	4700	232989	646	4554	4968	86799	7686	0.0201726	0.916667	-1.8618	1.8335
10.555	8590	10676	37819	62304	31022	22492	4694	232808	624	4420	4879	88138	7608	0.0201625	0.905923	-2.2484	1.6865
10.587	8523	10189	38296	63544	32354	23141	5225	240165	581	4421	4783	89778	7352	0.0217559	0.924315	-2.6576	1.236
10.608	8671	10693	37225	62875	31474	22408	4701	238398	666	4732	4942	85871	7321	0.0197191	0.957507	-2.0049	1.3565
10.64	8310	10657	37823	63327	32014	22294	4801	244070	670	4729	5103	86583	7103	0.0196706	0.92671	-1.8443	1.3381
10.658	8337	10588	36310	64200	32386	22497	4914	245728	663	4505	4989	85943	8269	0.0199977	0.902987	-2.226	1.5116
10.684	8776	10452	35743	64548	33646	22497	4836	241303	675	4629	5245	89645	7712	0.0200412	0.882555	-2.4577	1.5104
10.71	8079	10571	36203	61212	34650	22706	4230	220644	605	4297	5554	86221	8495	0.0191712	0.773677	-3.1199	2.781
10.737	7852	10336	34494	58892	34180	22061	4197	210616	555	4196	5378	81989	8493	0.0199273	0.780216	-3.3915	2.8578
10.764	7703	10135	34513	58046	31490	20829	4390	213087	622	4313	5018	80324	7750	0.0206019	0.859506	-2.3177	2.2021
10.787	7448	10316	35210	57063	31605	20947	4532	210525	611	4229	4954	80024	7759	0.0215271	0.853654	-2.2601	2.3423
10.813	7504	10114	35065	58449	32571	20907	4663	211999	649	4276	5346	82440	8850	0.0219954	0.79985	-2.3026	2.6724
10.836	8462	10360	36158	62525	35001	22647	4514	218459	515	4297	5621	89513	9074	0.0206629	0.764455	-3.7471	2.7883
10.862	8427	10405	36977	60719	36425	22593	4355	209106	570	4293	5706	90265	9243	0.0208268	0.752366	-3.6226	3.1977
10.883	8414	11121	35042	58547	37032	22376	4481	201543	554	3851	6063	89393	8969	0.0222335	0.635164	-3.8159	3.9009
10.902	8379	10111	36700	57842	41695	23265	4238	189475	495	3686	6262	95886	9845	0.0223671	0.58863	-5.1505	4.5527
10.929	8088	10203	37632	55145	41785	22771	3513	177424	461	3594	6635	96383	9502	0.0198	0.541673	-5.3678	5.3796
10.954	8332	10304	36123	58547	39845	22697	4289	191897	481	3694	6428	93562	9503	0.0223505	0.574673	-4.8743	4.4785
10.981	8289	10267	37799	56656	43433	23112	3906	181227	471	3759	6838	100355	9850	0.0215531	0.549722	-5.3895	5.2105
11.008	9055	10371	37450	58828	43571	23806	4159	184810	514	3671	6531	102693	10106	0.0225042	0.562089	-5.4482	4.9155
11.037	10021	11045	37769	64793	43370	23624	4336	205095	500	4128	6156	106844	9843	0.0211414	0.670565	-5.1843	3.7947
11.068	9240	10378	34243	58416	52420	22762	3992	174362	419	3269	8033	105105	24114	0.0228949	0.406946	-7.5343	7.6859
11.102	8270	11062	36717	49234	52458	21034	3625	144978	383	2698	8045	101279	19677	0.0250038	0.335364	-7.2667	9.2198
11.131	9122	11284	35565	57949	43811	22289	4059	184039	513	3839	6377	102562	11331	0.0220551	0.602007	-5.123	5.0413
11.165	9228	11438	36481	60140	41668	23859	4331	213797	569	4338	5132	98472	8788	0.0202575	0.845284	-4.3007	2.8711
11.195	9478	11572	36632	64968	36059	23808	4557	237841	690	4441	4985	96251	7689	0.0191599	0.890873	-2.9252	1.8184
11.226	9561	11778	38833	64525	37601	24131	4428	229746	653	4643	5226	97510	9367	0.0192735	0.888442	-3.2614	2.5318
11.262	9621	11438	39215	65237	36811	24149	5050	232763	645	4460	5184	96098	9590	0.0216959	0.86034	-3.1944	2.3701
11.295	9704	10895	36427	65847	33899	23753	5065	238973	675	4507	5244	93993	8409	0.0211949	0.859458	-2.854	1.7785
11.327	9991	10769	35248	66173	34322	23803	4278	237415	650	4420	5227	95280	8459	0.0180191	0.845609	-3.397	1.9561
11.357	9673	11193	36642	65467	36269	23545	4637	229714	562	4306	5452	96743	8831	0.020186	0.789802	-3.7491	2.4706
11.397	10048	11630	38928	65105	37419	23843	4883	229871	608	4417	5610	98788	9373	0.0212423	0.787344	-3.4537	2.73
11.434	9784	11115	38778	64968	38972	24839	4283	230385	708	4610	5732	99576	9270	0.0185906	0.804257	-3.5134	2.7827
11.472	9871	10730	36926	66115	38480	24083	4473	233976	634	4633	5351	101101	8491	0.0191173	0.865819	-3.758	2.0442
11.507	10236	10648	37030	68123	35483	24839	4860	240245	623	4749	5168	98880	8677	0.0202293	0.918924	-3.6045	1.5937
11.545	9729	10398	37376	69064	33906	24199	4863	246770	634	4884	5029	95899	7935	0.0197066	0.971167	-3.0814	1.087
11.581	9920	10957	39948	70130	34048	25056	4317	250586	575	4817	4825	95859	7440	0.0172276	0.998342	-3.3736	1.1287
11.619	9456	10959	35217	66760	32770	23143	4602	240764	624	4928	4816	91464	7526	0.0191142	1.02326	-2.7897	1.033
11.653	9661	10717	37854	68150	34164	23939	4952	242891	617	5252	4765	94518	7317	0.0203877	1.1022	-2.8872	0.6988
11.682	9969	10671	37664	70395	36087	23909	4523	243440	620	5565	4661	98979	7387	0.0185795	1.19395	-3.2207	0.496
11.712	9695	10541	34241	72319	32178	22154	4830	245243	651	5569	4333	93144	6599	0.0196948	1.28525	-2.4111	-0.3763
11.75	9318	10086	31917	69720	30225	20714	4742	237768	627	5481	4335	89475	6354	0.0199438	1.26436	-2.1996	-0.4349
11.788	9433	10041	31913	72467	30544	21168	4909	247937	609	5458	4122	91660	6333	0.0197994	1.32411	-2.4059	-0.8821
11.819	9218	9752	33008	72841	29992	21060	4782	246630	567	5525	4198	89469	6051	0.0193894	1.3161	-2.4535	-0.905
11.847	9936	10192	34300	74101	29271	21122	4235	251177	664	5744	4132	92414	6126	0.0168606	1.39013	-1.9066	-0.9064
11.872	10091	10077	35134	77535	30311	20887	4670	255524	629	5886	4253	96471	5946	0.0182762	1.38396	-2.0078	-1.1828
11.896	10116	10092	34983	76425	31106	21201	4630	256544	651	5656	4167	96081	6243	0.0180476	1.35733	-2.1574	-1.021
11.925	10262	10577	36401	74402	31349	22329	5020	255871	669	5819	4035	95894	6251	0.0196193	1.44213	-2.0296	-1.0484
11.954	9519	10279	36045	70627	31781	22855	4695	244418	665	5419	4343	92776	6351	0.0192089	1.24776	-2.3626	-0.2211
11.982	8848	10542	39735	67604	31333	22299	4739	239903	659	4990	4278	89980	6736	0.0197538	1.16643	-1.8843	0.4014
12.014	8907	10616	39523	69176	32223	22716	4656	250409	644	5456	4105	90605	6189	0.0185936	1.32911	-1.9628	-0.2914
12.045	9826	10020	41530	74052	31086	22385	4906	261101	626	5670	4086	94106	5853	0.0187897	1.38767	-1.8686	-0.9966
12.076	9877	10007	38713	77117	30850	22078	4809	263232	590	5531	3862	94833	5377	0.0182691	1.43216	-2.196	-1.4947
12.1	9873	10225	37660	78624	32159	22105	4878	267434	611	5505	3932	96323	6010	0.01824	1.40005	-2.3322	-1.3098
12.128	10015	10131	40577	78906	32267	22677	5033	272633	587	5778	4270	96050	5907	0.0184607	1.35316	-2.2742	-1.1856
12.158	10314	10287	41513	81701	33021	23162	4574	279143	616	5746	4294	98971	6043	0.0163859	1.33815	-2.3964	-1.0854
12.193	10478	10237	40805	81862	33417	23409	5492	281891	667	5386	4276	100933	6652	0.0194827	1.25959	-2.2918	-1.037
12.222	10041	10235	41043	79508	32082	23457	4839	280232	700	5470	4015	97234	6290	0.0172678	1.36239	-1.9795	-1.1621
12.255	10316	10199	41147	78118	31377	23447	5118	278242	636	5631	4064	95387	6224	0.0183941	1.38558	-2.0936	-1.2439
12.285	9685	10277	39655	77251	31174	22353	5042	275922	637	5433	3805	94208	6042	0.0182733	1.42786	-1.868	-1.4094
12.324	10054	10257	39050	78854	31209	22929	5049	279213	630	5546	4120	95165	6330	0.018083	1.34612	-2.1213	-1.2069
12.356	9885	10209	39651	79205	31728	23434	5018	279953	667	5299	4025	94486	6083	0.0179244	1.31652	-2.124	-1.2079
12.387	9660	9982	40451	75664	31182	22806	4720	272059	558	5398	4039	92754	6568	0.0173492	1.33647	-2.459	-0.8767
12.422	9953	10329	40552	75598	31963	22774	5186	272269	641	5302	4419	94360	6767	0.0190473	1.19982	-2.0454	-0.4866
12.456	9981	10060	40576	77971	33344	23515	5001	273290	706	5379	4603	96632	7438	0.0182992	1.16859	-2.2591	-0.2622
12.492	9798	9779	40391	77856	33671	23913	5240	271734	653	5087	4509	97346	8131	0.0192836	1.12819	-2.7378	-0.1024
12.529	9818	9788	40656	77169	34217	24413	5011	271714	544	5217	4521	98112	7717	0.0184422	1.15395	-3.3701	-0.152
12.567	9828	9731	40707	75976	35665	24499	4736	271073	652	5160	4758	97081	8021	0.0174713	1.08449	-3.1129	0.2481
12.594	9648	9699	39002	73247	34827	23674	4650	262728	596	5139	4423	96597	7667	0.0176989	1.16188	-3.2225	0.0321
12.625	9572	9907	39226	74361	33966	24238	4556	265422	545	5370	4436	95680	7259	0.0171651	1.21055	-3.3497	-0.1527
12.654	9544	10091	39296	73184	33003	23674	4757	265315	615	5423	4519	92977	7402	0.0179296	1.20004	-2.6576	-0.0761
12.679	9061	9966	39905	71486	31967	22993	4600	262300	654	5235	4309	90497	7332	0.0175372	1.2149	-2.1941	-0.0539
12.705	9820	10049	41714	76349	33281	24169	5368	273344	582	5500	4415	96489	6923	0.0196383	1.24575	-2.6728	-0.5748
12.734	9981	10076	37776	76810	31159	23484	4917	275413	577	5323	4202	94252	6711	0.0178532	1.26678	-2.697	-0.851
12.762	9856	9997	38749	77718	31327	23072	4627	277249	654	5583	4068	96766	6713	0.016689	1.37242	-2.2154	-1.0596
12.792	10674	9943	40081	80804	31034	23996	4934	280977	636	5667	4192	100497	6359	0.0175602	1.35186	-2.4114	-1.2711
12.819	10451	10318	38998	80389	31801	24174	4693	277769	590	5435	4083	101152	6301	0.0168953	1.33113	-2.8288	-1.0953
12.848	10742	10389	42047	81750	31449	24303	5061	283037	672	5469	4096	101937	6415	0.0178811	1.33521	-2.1826	-1.1529
12.879	10895	10446	42698	83318	31802	24012	5291	283618	574	5598	4104	104640	5990	0.0186554	1.36404	-2.492	-1.4081
12.906	10704	10670	40344	82391	32274	24193	4859	282343	657	5523	4110	102882	6243	0.0172096	1.3438	-2.3963	-1.1677
12.936	10631	10287	38956	80139	32100	24281	4897	278198	580	5631	4360	102224	6515	0.0176026	1.29151	-2.8821	-0.95
12.963	10878	10140	40827	80652	31756	23834	4892	277306	587	5637	4289	104297	6391	0.0176412	1.31429	-2.6681	-1.0427
12.996	10611	10542	41952	82941	32091	23932	5138	285591	684	5512	4226	103676	6111	0.0179908	1.30431	-2.0329	-1.1946
13.026	10510	10446	40131	82431	31892	24217	5180	282362	592	5375	4192	101197	6383	0.0183452	1.2822	-2.6644	-1.1069
13.053	10357	10501	36822	78930	30821	22398	4891	270782	600	5353	4029	96799	6554	0.0180625	1.32862	-2.4122	-1.0578
13.082	9935	10390	35355	78251	30316	22684	4877	270203	636	5510	4225	94319	6666	0.0180494	1.30414	-2.271	-0.9567
13.113	9696	10606	35148	76796	30146	22660	4888	272437	603	5573	4172	93008	6244	0.0179418	1.33581	-2.2271	-1.0959
13.148	10017	10064	37664	79492	30965	23198	5043	275395	615	5560	4216	95734	6514	0.0183119	1.31879	-2.4023	-1.1288
13.186	10444	10480	40395	80180	31678	23602	4581	279479	599	5712	4381	97611	6330	0.0163912	1.30381	-2.4531	-0.8894
13.215	10166	10116	41623	80239	30609	23350	4972	277051	614	5550	4470	95784	6508	0.0179462	1.24161	-2.1445	-0.7951
13.248	10311	10186	40856	80960	31115	23903	4941	280090	602	5591	4179	97402	6669	0.0176408	1.33788	-2.4478	-1.0631
13.285	10636	10419	41376	83107	32170	25138	4833	284089	628	5690	4191	99052	6628	0.0170123	1.35767	-2.6732	-1.0908
13.316	10590	10233	39888	82025	31502	24683	4920	281743	615	5534	4067	96466	6826	0.0174627	1.36071	-2.7318	-1.1462
13.348	10345	10349	40022	80510	30728	24481	4790	277094	567	5790	4331	95223	6679	0.0172866	1.33687	-2.7036	-0.9222
13.381	10090	10585	40576	79135	30075	23934	5176	273985	648	5623	4305	92896	6459	0.0188915	1.30616	-1.9465	-0.8799
13.412	10418	10225	41101	82477	31611	24215	4800	278852	657	5606	4209	96032	6378	0.0172134	1.33191	-2.3551	-1.0845
13.435	10151	10459	38434	79002	30865	22991	4924	270222	696	5597	4343	94602	6227	0.0182221	1.28874	-1.8907	-0.912
13.457	10123	10304	36717	77568	29874	22338	4654	264104	663	5677	4240	92900	6261	0.0176218	1.33892	-1.9778	-0.9708
13.481	10209	10178	35836	76887	29422	21811	4538	261912	662	5688	4240	92155	6027	0.0173264	1.34151	-1.9181	-1.0538
13.504	9814	10448	36405	76661	29621	21768	4978	262759	611	5663	4249	91700	6037	0.0189451	1.33278	-1.899	-1.0441
13.526	9804	10303	39877	78125	29895	22619	4598	266503	587	5788	4223	93131	5931	0.0172531	1.37059	-2.0638	-1.0265
13.549	10492	10675	41989	80741	30570	22603	5368	274286	654	5939	4410	96378	5576	0.0195708	1.34671	-1.4887	-1.2762
13.574	11114	10227	42800	86512	32795	23882	5167	288024	671	5916	4054	104429	6162	0.0179395	1.4593	-2.2115	-1.701
13.597	10769	10145	40862	84775	32263	23214	5219	285847	601	5948	4027	101474	5871	0.018258	1.47703	-2.3552	-1.8602
13.622	11190	10262	42148	85953	32944	23716	5170	285609	634	6026	4049	102976	6281	0.0181017	1.48827	-2.3933	-1.6995
13.646	10863	10365	41569	84948	32246	23912	5037	282902	700	5960	4133	102071	6179	0.0178048	1.44205	-2.0683	-1.5184
13.673	10920	10283	42061	84717	32211	23499	4895	283167	639	6013	4002	100744	6462	0.0172866	1.5025	-2.2716	-1.5634
13.699	10921	10439	42160	84869	31975	23641	4978	283654	649	5973	4205	102495	6365	0.0175495	1.42045	-2.1613	-1.3842
13.727	10855	10441	41825	86159	32422	24453	5465	280122	657	5968	4185	102080	6194	0.0195094	1.42605	-2.3037	-1.5172
13.752	9977	10372	40535	81808	31328	22816	4649	272401	651	5829	4129	94765	6106	0.0170668	1.41172	-1.9872	-1.2112
13.777	10116	10209	39736	82066	31506	22706	5059	272389	612	6013	4239	96759	5999	0.0185727	1.41849	-2.1382	-1.4038
13.806	10924	10533	41964	85795	32112	23673	5063	278609	687	6077	4225	101069	6407	0.0181724	1.43834	-2.0351	-1.3631
13.832	10854	10541	40281	84871	32102	24077	5255	276308	688	6147	4277	99839	6108	0.0190186	1.43722	-2.1325	-1.4623
13.86	11229	10578	41459	87702	33177	24156	4980	279758	650	6301	4360	102203	6056	0.0178011	1.44518	-2.4405	-1.4816
13.887	10844	10375	41408	83813	32068	23169	5021	271731	639	5949	4330	98377	6458	0.0184778	1.3739	-2.2416	-1.1177
13.914	10945	10725	42358	87583	32121	23721	5189	277123	670	5912	4296	100236	6343	0.0187245	1.37616	-2.0985	-1.2471
13.946	10997	10552	42493	88385	33068	23913	5041	279960	618	5978	4130	101531	6485	0.0180061	1.44746	-2.541	-1.4203
13.978	11354	10299	42976	89112	32763	24480	5015	285145	659	6032	4287	103239	6703	0.0175875	1.40704	-2.4932	-1.3663
14.009	11721	10651	43265	89693	33702	25096	5202	284787	717	6126	4412	103110	6573	0.0182663	1.38849	-2.3824	-1.2935
14.039	11366	10103	42278	89358	33559	25033	5293	285289	579	6229	4225	102841	6755	0.0185531	1.47432	-3.067	-1.6006
14.054	11566	10295	41482	88549	33697	24701	5096	279559	633	6161	4286	102862	6630	0.0182287	1.43747	-2.8692	-1.4186
14.065	11433	10242	40885	88993	34390	24940	4813	278066	614	5923	4318	103677	6860	0.0173088	1.3717	-3.2579	-1.1619
14.077	11211	10204	42104	88883	34125	24951	4632	278764	609	5884	4487	103751	6825	0.0166162	1.31134	-3.1813	-0.9354
14.088	11454	10198	42025	89159	35005	25884	4824	276571	598	6084	4603	103012	7113	0.0174422	1.32175	-3.5094	-0.8613
14.097	11606	10274	42612	89892	36556	26568	4984	273614	633	5872	4488	104922	7338	0.0182154	1.30838	-3.6841	-0.7536
14.108	11799	10301	43552	89661	36960	26475	4558	270358	628	5989	4708	104552	7924	0.0168591	1.27209	-3.8111	-0.3169
14.119	11209	10415	43052	88155	37097	26837	5063	267795	647	6051	4796	103473	7226	0.0189063	1.26168	-3.5571	-0.4426
14.132	11221	10096	42114	87702	35648	25080	5132	268959	599	6017	4345	101595	6632	0.019081	1.38481	-3.3668	-1.1236
14.145	10809	10466	42074	87324	36021	24823	5169	269058	542	5934	4614	100875	6521	0.0192115	1.28609	-3.4813	-0.8075
14.159	11511	10112	41276	88457	36292	24767	5661	270891	643	6000	4341	102734	6072	0.0208977	1.38217	-3.1214	-1.4704
14.174	11049	10147	40685	86905	35738	24453	5388	268232	554	5959	4520	103203	6256	0.0200871	1.31836	-3.4454	-1.1313
14.187	11105	10098	41145	88101	35572	23934	4977	273151	663	5983	4269	103104	5819	0.0182207	1.4015	-2.8295	-1.4943
14.203	11198	10092	39596	87858	34767	23938	5164	269487	601	5941	4022	101644	5738	0.0191623	1.47713	-3.1367	-1.7742
14.218	10883	10023	41511	89742	35437	23996	5380	273872	589	6196	4010	103114	5897	0.0196442	1.54514	-3.042	-1.9242
14.235	11178	10051	41482	90396	35924	24801	5123	276285	620	5949	4157	104143	5991	0.0185424	1.43108	-3.2456	-1.6258
14.253	11316	10393	41732	91403	36316	24365	5418	277632	675	5905	4171	104884	6139	0.019515	1.41573	-2.8595	-1.5908
14.272	11275	10201	43036	91011	35567	24819	5015	278065	663	5886	4417	103722	6182	0.0180354	1.33258	-2.939	-1.2588
14.292	11375	10166	43664	88423	35659	24334	5054	271707	565	5751	4170	104424	5903	0.0186009	1.37914	-3.3008	-1.3591
14.311	11401	10103	43271	90608	36074	24762	5061	275546	589	5911	4187	106740	5811	0.0183672	1.41175	-3.3167	-1.5581
14.33	11487	10499	42432	91697	36907	24499	5242	274555	572	5903	4085	106477	5199	0.0190927	1.44504	-3.347	-1.8411
14.346	11272	10005	41572	90185	36185	23950	5322	272117	634	5964	4070	104330	5522	0.0195578	1.46536	-3.0048	-1.8706
14.363	11413	9883	41146	91719	36310	23985	5237	272902	647	6007	4171	106678	5474	0.01919	1.44018	-3.0601	-1.8879
14.377	11666	9943	42858	93676	36450	24116	5376	275068	560	6019	4173	107977	5384	0.0195443	1.44237	-3.398	-1.962
14.391	11311	10471	42640	92532	36201	23771	5231	273730	575	6015	4192	107248	5743	0.0191101	1.43488	-3.1244	-1.6492
14.407	11509	10154	42546	91993	36788	24151	5377	275221	672	6237	4301	106737	5503	0.019537	1.45013	-2.8077	-1.8238
14.425	11781	10656	43299	92312	36739	23812	4725	275295	648	6247	4395	109368	5842	0.0171634	1.42139	-2.8716	-1.4013
14.447	11813	10681	43510	91939	36297	23716	5006	275514	650	6090	4363	107865	5556	0.0181697	1.39583	-2.724	-1.5062
14.475	11503	10409	43761	92690	36517	22989	5006	272235	569	6318	4251	108296	5551	0.0183885	1.48624	-2.9668	-1.73
14.495	11758	10124	44211	94730	37004	23010	5144	274392	622	6164	4402	109137	5553	0.0187469	1.40027	-2.858	-1.6913
14.518	11516	10414	43215	93866	36585	23175	5208	272078	572	6228	4302	108945	5538	0.0191416	1.4477	-3.0295	-1.7324
14.537	11254	10197	40773	91887	35813	22035	4685	268051	575	6230	4296	106760	5503	0.017478	1.45019	-2.9517	-1.6892
14.559	11185	10275	41391	90644	35426	22841	4944	269995	620	6424	4241	104657	4969	0.0183115	1.51474	-2.6244	-1.9927
14.573	11542	10337	41639	93778	36742	23144	5117	272394	668	6309	4003	106488	5622	0.0187853	1.57607	-2.7405	-2.051
14.589	11584	10278	42587	94580	35989	23499	4856	272405	557	6271	4042	107210	5769	0.0178264	1.55146	-3.2908	-1.8943
14.609	11238	10534	41102	93532	35777	23536	4896	268736	582	6165	4143	105593	5467	0.0182186	1.48805	-3.1341	-1.7718
14.629	10829	10137	42585	89821	34734	21800	5455	260567	596	6014	4224	102596	5279	0.0209351	1.42377	-2.4191	-1.7047
14.647	11163	10307	41778	89435	34661	21948	4518	256594	625	5759	4031	103826	5443	0.0176076	1.42868	-2.6649	-1.4273
14.667	11633	10475	42578	91226	36220	22233	4436	258237	541	5845	4356	109036	5097	0.017178	1.34183	-3.2479	-1.2793
14.682	11574	10262	42206	91970	36347	22362	4971	262532	613	5876	4072	109313	5089	0.0189348	1.44303	-2.8701	-1.7951
14.698	11647	10377	41209	92163	36656	21860	4767	264882	573	6122	4088	109401	5187	0.0179967	1.49755	-3.0108	-1.873
14.711	11473	10484	40902	93511	36236	21793	5145	267886	620	6049	4122	108200	5294	0.0192059	1.46749	-2.6482	-1.9206
14.727	11270	9909	40595	92512	36906	22357	5529	267328	589	5914	4358	106769	5425	0.0206825	1.35704	-3.0628	-1.7617
14.741	11390	10182	40931	93569	37371	22693	5088	265254	610	5797	4173	109038	5202	0.0191816	1.38917	-3.1448	-1.7603
14.752	11081	10046	41134	92938	35665	22327	5281	265894	536	6094	4142	106883	5659	0.0198613	1.47127	-3.1527	-1.85
14.764	10849	10360	40623	91747	36600	22508	4799	258978	538	5508	4433	105445	6031	0.0185305	1.2425	-3.4961	-0.9121
14.774	11560	10288	41035	91666	37153	22740	5463	252684	534	5716	4383	110170	6190	0.0216199	1.30413	-3.6086	-1.085
14.783	11217	10262	41310	92439	36739	22669	4617	256630	589	5951	4241	108338	5808	0.0179909	1.40321	-3.2774	-1.2916
14.793	11552	10027	41455	93264	38281	23334	4969	258331	565	5647	4148	109472	5699	0.019235	1.36138	-3.7767	-1.4145
14.802	11155	10385	41064	91695	36604	22484	5156	267851	631	5893	4174	104183	5861	0.0192495	1.41184	-2.8148	-1.5587
14.811	11584	10249	41434	95291	35978	22677	5149	276611	606	5789	4159	103834	5896	0.0186146	1.39192	-2.9865	-1.7467
14.828	11426	10237	41228	92714	35937	22837	5115	269050	652	5667	4156	101631	5997	0.0190113	1.36357	-2.8673	-1.493
14.847	11357	10299	40934	93879	35267	23270	5058	274908	606	6016	4094	101624	5673	0.0183989	1.46947	-2.9666	-1.8852
14.867	11278	10415	39991	94446	35008	22384	5613	280400	593	5826	3952	100602	5390	0.0200178	1.47419	-2.7166	-2.2589
14.882	10954	10207	39448	93054	34512	22406	5146	274677	587	5639	4138	99648	5912	0.0187347	1.36274	-2.9241	-1.6877
14.898	11133	10716	40618	91888	33708	22438	5571	270820	606	5650	3928	98926	6080	0.0205709	1.43839	-2.5403	-1.7188

## Sheet: Figure S6
Supplementary Figure 6. Scatter plots and correlation results for the relationships between SiO2/Al3O2, SiO2 and biogenic silica (BSi).
COLUMN	DESCRIPTION
SiO2/Al2O3	The ratio of SiO2 to Al2O3 for core KNS15D
SiO2	SiO2 data from core KNS15D
BSi	Biogenic silica for core KNS15D
SiO2/Al2O3	SiO2 (%)	SiO2/Al2O3	BSi (%)	SiO2 (%)	BSi (%)
3.3397	59.48	3.3397	5.23235	59.48	5.23235
3.28659	59.29	3.28659	4.31968	59.29	4.31968
3.32	59.76	3.32	4.88157	59.76	4.88157
3.28438	59.71	3.28438	4.68617	59.71	4.68617
3.40327	60.34	3.40327	8.0063	60.34	8.0063
3.46202	61.07	3.46202	10.5434	61.07	10.5434
3.74267	62.54	3.74267	10.796	62.54	10.796
3.61232	61.59	3.61232	11.1232	61.59	11.1232
3.55755	61.51	3.55755	9.21753	61.51	9.21753
3.51027	61.5	3.51027	8.70934	61.5	8.70934
3.69923	62.11	3.69923	9.96392	62.11	9.96392
3.58611	61.43	3.58611	9.05288	61.43	9.05288
3.63263	61.9	3.63263	9.68173	61.9	9.68173
3.72695	62.65	3.72695	12.2016	62.65	12.2016
3.83051	63.28	3.83051	11.9968	63.28	11.9968
4.01224	62.27	4.01224	15.8226	62.27	15.8226
4.12708	64.63	4.12708	15.7412	64.63	15.7412
4.00686	64.23	4.00686	14.02	64.23	14.02
3.91651	63.8	3.91651	12.5068	63.8	12.5068
3.95016	61.82	3.95016	14.4127	61.82	14.4127
3.98604	62.82	3.98604	16.0314	62.82	16.0314
3.95457	63.55	3.95457	14.0409	63.55	14.0409
3.62142	61.89	3.62142	10.0562	61.89	10.0562
3.67713	62.07	3.67713	10.3655	62.07	10.3655
3.91128	63.48	3.91128	13.8709	63.48	13.8709
4.07653	63.92	4.07653	13.6112	63.92	13.6112
3.8496	62.71	3.8496	12.3283	62.71	12.3283
3.77025	62.36	3.77025	10.8992	62.36	10.8992
3.88615	63.15	3.88615	12.6464	63.15	12.6464
3.68487	62.09	3.68487	10.9824	62.09	10.9824
3.84211	62.78	3.84211	11.4068	62.78	11.4068
3.57126	61.14	3.57126	9.17081	61.14	9.17081
3.69208	62.47	3.69208	9.5173	62.47	9.5173
3.86021	62.96	3.86021	11.3631	62.96	11.3631
3.88217	62.93	3.88217	10.5568	62.93	10.5568
3.83841	62.95	3.83841	10.7969	62.95	10.7969
3.91262	63.58	3.91262	10.6002	63.58	10.6002
3.84839	63.46	3.84839	8.57166	63.46	8.57166
3.89045	63.57	3.89045	9.18261	63.57	9.18261
3.73258	62.67	3.73258	9.28765	62.67	9.28765
3.66549	62.57	3.66549	8.13517	62.57	8.13517
3.73024	62.78	3.73024	8.22947	62.78	8.22947
3.68101	62.43	3.68101	9.3402	62.43	9.3402
3.65711	62.5	3.65711	8.32381	62.5	8.32381
3.7855	63.18	3.7855	10.3153	63.18	10.3153
3.80109	62.87	3.80109	10.6688	62.87	10.6688
3.623	61.12	3.623	9.50533	61.12	9.50533
3.72252	62.65	3.72252	8.54464	62.65	8.54464
3.72031	62.65	3.72031	7.97171	62.65	7.97171
3.81769	63.03	3.81769	10.622	63.03	10.622
3.9206	63.2	3.9206	10.631	63.2	10.631
3.76313	61.64	3.76313	10.9683	61.64	10.9683
3.60911	61.03	3.60911	7.9873	61.03	7.9873
3.77998	63.05	3.77998	9.44792	63.05	9.44792
3.93169	63.89	3.93169	11.8776	63.89	11.8776
3.94372	63.77	3.94372	10.5638	63.77	10.5638
3.97241	63.36	3.97241	9.92189	63.36	9.92189
3.88559	62.83	3.88559	11.4923	62.83	11.4923
3.96877	63.54	3.96877	11.0545	63.54	11.0545
3.92412	63.61	3.92412	10.8079	63.61	10.8079
3.91569	63.63	3.91569	10.3167	63.63	10.3167
3.90613	63.67	3.90613	11.7396	63.67	11.7396
4.03214	63.99	4.03214	11.8648	63.99	11.8648
4.61915	67.07	4.61915	15.2974	67.07	15.2974
4.48059	66.94	4.48059	18.1396	66.94	18.1396
4.80966	67.72	4.80966	19.0996	67.72	19.0996
5.07613	68.68	5.07613	21.5842	68.68	21.5842
4.61549	66.74	4.61549	15.0965	66.74	15.0965
4.10473	64.28	4.10473	12.7181	64.28	12.7181
4.16346	64.95	4.16346	13.0583	64.95	13.0583
4.24612	65.73	4.24612	12.9204	65.73	12.9204
4.15882	63.63	4.15882	13.4857	63.63	13.4857
4.60412	66.99	4.60412	17.1339	66.99	17.1339
4.77645	67.73	4.77645	17.4667	67.73	17.4667
4.89914	68.49	4.89914	18.4141	68.49	18.4141
5.29076	70.42	5.29076	24.3363	70.42	24.3363
5.10191	69.59	5.10191	24.7153	69.59	24.7153
5.74475	71.12	5.74475	28.4605	71.12	28.4605
5.65949	70.97	5.65949	25.029	70.97	25.029
5.14656	69.53	5.14656	23.904	69.53	23.904
5.33333	70.56	5.33333	23.2843	70.56	23.2843
6.2146	71.53	6.2146	26.9169	71.53	26.9169
6.6865	75.29	6.6865	32.2949	75.29	32.2949
6.47586	73.76	6.47586	26.1956	73.76	26.1956
7.55796	76.94	7.55796	30.5172	76.94	30.5172
4.69758	67.88	4.69758	23.6966	67.88	23.6966
4.26295	65.82	4.26295	11.8495	65.82	11.8495
4.19388	65.76	4.19388	13.064	65.76	13.064
4.12075	65.52	4.12075	10.3906	65.52	10.3906
4.09222	65.23	4.09222	9.49438	65.23	9.49438
4.05823	64.81	4.05823	9.89728	64.81	9.89728
4.11628	65.49	4.11628	6.91668	65.49	6.91668
4.06929	65.19	4.06929	10.8085	65.19	10.8085
4.09199	65.39	4.09199	10.6765	65.39	10.6765
4.00184	65.11	4.00184	7.10098	65.11	7.10098
4.02221	65.2	4.02221	7.13976	65.2	7.13976
4.0037	64.98	4.0037	5.56571	64.98	5.56571
3.9748	64.67	3.9748	6.62067	64.67	6.62067
3.74605	64.02	3.74605	7.60552	64.02	7.60552
3.87998	64.33	3.87998	6.37422	64.33	6.37422
4.13148	65.36	4.13148	8.633	65.36	8.633
4.17297	65.14	4.17297	7.4499	65.14	7.4499
4.55578	67.38	4.55578	9.50839	67.38	9.50839
5.12	67.84	5.12	17.6974	67.84	17.6974
4.91209	67.05	4.91209	17.256	67.05	17.256
5.10801	69.52	5.10801	23.3901	69.52	23.3901
5.04918	67.76	5.04918	17.3524	67.76	17.3524
4.44014	65.27	4.44014	12.2067	65.27	12.2067
4.16863	63.78	4.16863	8.52	63.78	8.52
4.19231	65.4	4.19231	8.60565	65.4	8.60565
4.19051	65.33	4.19051	8.83776	65.33	8.83776
4.16475	65.22	4.16475	9.55067	65.22	9.55067
4.18754	65.2	4.18754	9.11081	65.2	9.11081
4.2915	65.66	4.2915	8.58541	65.66	8.58541
3.86643	64.26	3.86643	6.04472	64.26	6.04472
3.75368	63.7	3.75368	4.51388	63.7	4.51388
3.7469	63.51	3.7469	5.50753	63.51	5.50753
3.6983	63.13	3.6983	4.70884	63.13	4.70884
3.71807	63.17	3.71807	5.94996	63.17	5.94996
3.75341	63.32	3.75341	4.31014	63.32	4.31014
4.06621	65.1	4.06621	3.51561	65.1	3.51561
3.98702	64.51	3.98702	4.53006	64.51	4.53006
4.56676	67.04	4.56676	2.07717	67.04	2.07717
3.96547	64.32	3.96547	1.98173	64.32	1.98173
4.27479	65.96	4.27479	2.86925	65.96	2.86925
3.67793	63.15	3.67793	2.80174	63.15	2.80174
3.46804	62.39	3.46804	2.59646	62.39	2.59646
3.47991	62.36	3.47991	2.26095	62.36	2.26095
3.45228	62.21	3.45228	3.06024	62.21	3.06024
3.45368	61.89	3.45368	3.39904	61.89	3.39904
3.45689	61.74	3.45689	5.72423	61.74	5.72423
3.45196	61.79	3.45196	5.9902	61.79	5.9902
3.52924	62.15	3.52924	4.87026	62.15	4.87026
3.45754	61.89	3.45754	4.68387	61.89	4.68387
3.40796	61.65	3.40796	6.2262	61.65	6.2262
3.32526	60.42	3.32526	2.82698	60.42	2.82698
3.39482	61.65	3.39482	2.65242	61.65	2.65242
3.30181	60.06	3.30181	1.96427	60.06	1.96427
3.31905	61.17	3.31905	2.45522	61.17	2.45522
3.32463	61.14	3.32463	2.69077	61.14	2.69077
3.31924	61.24	3.31924	2.29163	61.24	2.29163
3.28918	61.08	3.28918	1.93644	61.08	1.93644
3.3047	61.17	3.3047	1.84591	61.17	1.84591
3.31297	61.29	3.31297	1.75088	61.29	1.75088
3.33115	61.16	3.33115	1.38028	61.16	1.38028
3.33062	61.35	3.33062	1.66677	61.35	1.66677
3.32319	61.18	3.32319	1.85224	61.18	1.85224
3.32844	61.21	3.32844	1.54048	61.21	1.54048
3.30545	61.25	3.30545	1.44283	61.25	1.44283
3.30421	61.26	3.30421	1.41616	61.26	1.41616
3.33189	61.44	3.33189	1.37371	61.44	1.37371
3.30724	61.25	3.30724	1.57543	61.25	1.57543
3.32007	60.89	3.32007	2.79616	60.89	2.79616

## Sheet: Figure S9
Supplementary Figure 9. Pollen diagram for core TWK15A from Tiewaike Lake
COLUMN	DESCRIPTION
Depth	Depth from core TWK15A
Age	Age from core TWK15A
Betula to Potamogestonaceae	Pollen taxa percentage (%) from core TWK15A
A/C	The ratio of Artemisia to Chenopodiaceae
Trees & Shrubs	The sum of trees and shrubs pollen
Concentration	Total pollen concentration
Depth (cm)	Age (cal yr BP)	Betula (%)	Picea (%)	Larix (%)	Pinus (%)	Ephedraceae (%)	Chenopodiaceae (%)	Artemisia (%)	Poaceae (%)	Asteraceae (%)	Ranunculaceae (%)	Cyperaceae (%)	Umbelliferae (%)	Caryophyllaceae (%)	Fabaceae (%)	Polygonaceae (%)	Lamiaceae (%)	Typha (%)	Potamogestonaceae (%)	A/C	Trees & Shrubs (%)	Concentration (grains/g)
12.31	75	28.1536	4.93601	0	1.82815	0	15.9049	43.1444	4.20475	0.365631	0	1.09689	0	0	0	0	0.365631	0.364299	0	2.71264	34.9177	166113
34.87	394	23.34	8.65191	0	3.42052	0	13.2797	48.0885	2.01207	0.201207	0	0	0	0	0	0	1.00604	0	0	3.62121	35.4125	202891
44.92	476	27.3092	9.23695	0	3.41365	0	10.6426	42.9719	5.22088	0.60241	0	0.60241	0	0	0	0	0	0	0	4.03774	39.9598	111518
50.67	510	29.8182	16.3636	0	2.18182	0	10.3636	40.1818	0.363636	0	0	0.181818	0	0	0.363636	0	0.181818	0	0	3.87719	48.3636	164125
56.21	542	24.5318	14.794	0	2.24719	0	9.55056	47.5655	1.31086	0	0	0	0	0	0	0	0	0	0	4.98039	41.573	120258
57.44	550	21.3147	9.16335	0	3.38645	0	10.757	49.2032	4.18327	0.796813	0	0.796813	0	0	0	0	0.398406	0	0	4.57407	33.8645	183907
80	663	29.1089	7.92079	0	4.55446	0	11.4851	40.396	5.54455	0	0	0.990099	0	0	0	0	0	0	0	3.51724	41.5842	182851
102.56	788	27.6471	6.27451	0	4.5098	0	11.1765	44.3137	4.90196	0.392157	0	0.392157	0	0	0	0	0.392157	0	0	3.96491	38.4314	173778
126.15	998	33.9216	7.05882	0	2.94118	0	12.7451	39.4118	3.13725	0.196078	0	0.588235	0	0	0	0	0	0	0	3.09231	43.9216	121871
147.69	1161	28.8032	7.30223	0	1.21704	0	14.6045	41.5822	6.28803	0.20284	0	0	0	0	0	0	0	0	0	2.84722	37.3225	136212
167.79	1311	24.622	8.85529	0	3.23974	0	15.1188	42.5486	4.10367	0	0	1.2959	0	0	0	0	0.215983	0	0	2.81429	36.7171	162491
188.31	1620	35.0097	5.02901	0	1.74081	0	14.5068	37.1373	5.60928	0	0	0	0	0	0.967118	0	0	0	0	2.56	41.7795	167478
197.54	1831	32.5758	3.59848	0	0.94697	0	16.6667	42.4242	3.59848	0.189394	0	0	0	0	0	0	0	0	0	2.54545	37.1212	179787
207.79	1996	38.4016	1.75439	0	1.16959	0	17.154	39.3762	1.94932	0.194932	0	0	0	0	0	0	0	0.194553	0	2.29545	41.3255	151133
208.82	2010	28.9362	1.06383	0	2.34043	0	16.8085	46.8085	4.04255	0	0	0	0	0	0	0	0	0	0	2.78481	32.3404	154849
218.05	2130	36.3465	2.82486	0	1.88324	0	17.8908	37.4765	2.63653	0.94162	0	0	0	0	0	0	0	0	0	2.09474	41.0546	182518
228.31	2293	42.8319	5.84071	0	0.707965	0	9.38053	36.2832	4.60177	0	0	0	0	0	0	0	0.353982	0	0	3.86792	49.3805	167725
229.33	2315	32.5911	2.42915	0	2.02429	0	15.7895	46.1538	0	0.607287	0	0.404858	0	0	0	0	0	0	0	2.92308	37.0445	98526.4
249.85	3331	38.3268	3.11284	0	0	0	16.9261	37.1595	3.89105	0	0	0	0	0	0.194553	0	0.389105	1.15385	0	2.1954	41.4397	79914
270.36	4380	51.0638	1.54739	0	0.386847	0	15.4739	27.4662	3.86847	0	0	0.193424	0	0	0	0	0	1.71103	0	1.775	52.9981	120781
273.44	4451	42.6641	0.772201	0	0.3861	0	14.0927	37.0656	4.2471	0.3861	0	0.3861	0	0	0	0	0	0.192678	0	2.63014	43.8224	125381
293.35	4804	49.3671	0	0	0	0	13.2911	31.4346	0.843882	0.21097	3.16456	0.632911	0.21097	0.421941	0.421941	0	0	2.42424	1.81818	2.36508	49.3671	118347
303.42	4984	59.4912	1.95695	0	0.195695	0	13.3072	21.3307	3.13112	0	0	0.587084	0	0	0	0	0	3.2197	0	1.60294	61.6438	158024
313.49	5164	55.9006	0	0	0	0	12.4224	30.2277	0.621118	0	0.621118	0	0	0	0.207039	0	0	2.01613	0.604839	2.43333	55.9006	159835
323.77	5331	64.2994	1.72745	0	0.191939	0	9.02111	22.6488	1.53551	0.383877	0	0.191939	0	0	0	0	0	1.69811	0	2.51064	66.2188	220509
333.84	5505	59.2	0	0	0	0	11.6	26.8	0	0.4	0	0.2	1.2	0	0	0	0.6	0	0	2.31034	59.2	154430
343.91	5682	62.4088	2.37226	0	0.182482	0	8.94161	21.7153	3.64964	0.364964	0	0	0	0	0	0.364964	0	1.08303	0	2.42857	64.9635	236133
354.19	5858	61.1691	0	0	0	0	8.76827	28.6013	0	0	0	0.626305	0.208768	0	0	0	0.626305	0.4158	0	3.2619	61.1691	158511
364.26	6037	61.5385	2.5641	0	0.591716	0	5.71992	18.5404	10.6509	0.197239	0	0.197239	0	0	0	0	0	0.392927	0	3.24138	64.6943	136926
374.53	6230	52.3077	0	0	0.43956	0	20	26.3736	0	0	0	0.43956	0.21978	0	0	0	0.21978	0.655022	0	1.31868	52.7473	159426
384.61	6488	67.0792	2.9703	0	1.23762	0	13.8614	13.8614	0	0.742574	0	0.247525	0	0	0	0	0	1.22249	0	1	71.2871	113390
394.68	6643	53.0405	0	0	0.337838	0	14.8649	30.7432	0.337838	0.337838	0	0	0.337838	0	0	0	0	1.33333	0	2.06818	53.3784	26485
404.95	6732	40.0468	2.34192	0	1.17096	0	12.6464	34.8946	7.49415	0	0	0	1.17096	0	0	0	0.234192	0	0	2.75926	43.5597	64289.8
415.03	6826	55.1402	1.86916	0	0	0	9.34579	24.2991	7.47664	0.934579	0	0.934579	0	0	0	0	0	1.83486	0	2.6	57.0093	10724.7
425.3	6918	60.6061	3.0303	0.40404	0.40404	0	10.7071	22.6263	1.81818	0	0	0.20202	0	0	0	0	0.20202	0	0	2.11321	64.4444	83202.4
435.78	7011	61.0738	0	0	0.33557	0	10.4027	20.8054	6.04027	0	0	0.671141	0	0	0	0	0.671141	1.97368	0	2	61.4094	53557.8
448.87	7132	36.214	9.0535	0.411523	1.44033	0	16.2551	29.0123	7.40741	0	0	0.205761	0	0	0	0	0	0	0	1.78481	47.1193	54426.3
455.92	7196	32.7616	0	0	0.686106	0	30.3602	29.6741	5.1458	0	0	0.51458	0	0	0	0	0.857633	0.511945	0	0.977401	33.4477	127941
469.02	7312	27.4725	10.6227	0	2.5641	0	19.0476	37.1795	2.9304	0	0	0	0	0	0	0	0.18315	7.14286	0	1.95192	40.6593	71140.6
476.07	7378	18.8153	0	0	0	0.696864	12.1951	21.9512	22.9965	0	0	21.9512	0	0	0	0	1.39373	1.03448	0	1.8	18.8153	41988.6
485.14	7503	16.2162	7.02703	0	0	0	29.7297	39.4595	2.16216	0.540541	4.86486	0	0	0	0	0	0	0	0	1.32727	23.2432	17404.7
489.16	7581	14.3293	8.84146	0	0.304878	0	27.1341	42.0732	4.57317	0.304878	0.914634	0	0	1.52439	0	0	0	0.535236	0	1.55056	23.4756	27763.6
495.21	7696	7.48299	14.966	0	2.04082	0	28.5714	41.4966	2.72109	0.680272	1.36054	0	0	0	0	0.680272	0	0	0	1.45238	24.4898	13906.4
505.28	7887	10.951	14.121	0	0.576369	0	21.3256	47.5504	2.30548	0	2.59366	0	0	0	0	0.576369	0	0	0	2.22973	25.6484	23885.8
509.31	7961	11.1111	4.44444	0	0	0	28.8889	51.1111	4.44444	0	0	0	0	0	0	0	0	1.03627	0	1.76923	15.5556	11877.4
515.35	8072	8.29876	5.39419	1.03734	0.829876	0	24.0664	46.473	9.54357	1.03734	1.65975	0.829876	0	0.829876	0	0	0	0	0	1.93103	15.5602	35806.8
529.46	8450	6.54397	8.38446	0	0	0	24.5399	43.5583	7.77096	1.63599	6.13497	0.408998	0	0.613497	0	0.408998	0	13.2979	0	1.775	14.9284	30102.1
535.5	8813	0	9.44882	0	0.787402	0	29.1339	29.1339	3.93701	0.787402	25.1969	0	0	0	0	1.5748	0	0	0	1	10.2362	4231.84
549.6	9143	0	35.2273	0	5.68182	0	23.8636	27.2727	2.27273	0	4.54545	0	0	1.13636	0	0	0	0	0	1.14286	40.9091	2878.5

## Sheet: Figure S10+S11+S12
Supplementary Figure 10. Comparison of selected environmental proxies from core TWK15A from Tiewaike Lake.
Supplementary Figure 11. Comparison of selected XRF elements from core TWK15A from Tiewaike Lake.
Supplementary Figure 12. Scatter plots and correlation results for the XRF-scanning data (Sr, Rb, Rb/Sr and Ti) from core TWK15A from Tiewaike Lake.
COLUMN	DESCRIPTION
Age	Age from core TWK15A
Trees & shrubs	The sum of trees and shrubs pollen percentages of core TWK15A
δ13Corg	The stable carbon isotope composition of bulk organic matter of core TWK15A
δ15Norg	The stable nitrogen isotope composition of bulk organic matter of core TWK15A
TOC	Total organic carbon for core TWK15A
TN	Total nitrogen for core TWK15A
C/N	The ratio of total organic carbon to total nitrogen from core TWK15A
Ti, Rb, Sr, Mn, Fe	XRF-scanning elements from core TWK15A
Rb/Sr	The ratio of Rb to Sr
Mn/Fe	The ratio of Mn to Fe
Age (cal kyr BP)	Trees & shrubs (%)	Age (cal kyr BP)	δ13Corg (‰, VPDB)	Age (cal kyr BP)	δ15Norg (‰, Air-N2)	Age (cal kyr BP)	TOC (%)	Age (cal kyr BP)	TN (%)	Age (cal kyr BP)	C/N		Age (cal kyr BP)	Ti (10^4 cps)	Rb (10^3 cps)	Sr (10^3 cps)	Mn (10^3 cps)	Fe (10^5 cps)	Rb/Sr	Mn/Fe
0.075	34.9	0.075	-25.575	0.108	0.396	0.09	40.6243	0.09	2.63576	0.09	15.4128		0.071	0.1686	0.238	0.515	0.864	0.17131	0.46214	0.0504349
0.394	35.4	0.108	-25.546	0.181	0.015	0.216	40.5998	0.216	2.70896	0.216	14.9872		0.073	0.1615	0.408	0.82	0.947	0.25393	0.49756	0.0372937
0.476	40	0.138	-25.522	0.284	-0.719	0.377	41.8441	0.377	2.79023	0.377	14.9967		0.075	0.2617	0.658	1.508	1.474	0.50991	0.43634	0.0289071
0.51	48.4	0.181	-25.522	0.317	-0.46	0.476	42.129	0.476	2.74954	0.476	15.3222		0.078	0.3245	0.723	1.728	2.008	0.79576	0.4184	0.0252337
0.542	41.6	0.216	-25.43	0.334	-0.504	0.542	41.1342	0.542	2.75228	0.542	14.9455		0.081	0.3342	0.817	2.05	2.114	0.93127	0.39854	0.0227002
0.55	33.9	0.27	-25.461	0.418	-0.38	0.633	40.9958	0.633	2.91184	0.633	14.079		0.084	0.3239	0.833	2.018	2.189	0.94124	0.41278	0.0232566
0.663	41.6	0.284	-25.686	0.496	-0.356	0.658	41.1807	0.658	3.0115	0.658	13.6745		0.087	0.3157	0.77	1.979	2.225	0.88562	0.38909	0.0251236
0.788	38.4	0.302	-25.736	0.529	-0.467	0.708	43.1996	0.708	3.00062	0.708	14.3969		0.09	0.3204	0.795	2.018	1.779	0.85381	0.39395	0.020836
0.998	43.9	0.317	-25.686	0.563	-0.448	0.778	43.259	0.778	2.93979	0.778	14.715		0.093	0.3272	0.772	2.094	2.178	0.82027	0.36867	0.0265522
1.161	37.3	0.334	-25.633	0.594	-0.465	0.875	44.0603	0.875	3.09888	0.875	14.2181		0.096	0.354	0.799	2.055	2.143	0.88349	0.38881	0.0242561
1.311	36.7	0.347	-25.639	0.648	-0.583	0.979	44.294	0.979	3.13713	0.979	14.1193		0.099	0.334	0.97	2.123	2.091	0.91236	0.4569	0.0229186
1.62	41.8	0.377	-25.657	0.673	-0.516	1.066	43.6205	1.066	3.10692	1.066	14.0398		0.102	0.3532	0.801	2.146	2.149	0.94676	0.37325	0.0226985
1.831	37.1	0.418	-25.788	0.697	-0.577	1.151	43.7975	1.151	3.16952	1.151	13.8183		0.105	0.3696	0.91	2.253	2.082	0.97493	0.40391	0.0213554
1.996	41.3	0.441	-25.894	0.722	-0.549	1.189	40.1695	1.189	3.38248	1.189	11.8758		0.108	0.3712	0.894	2.167	2.214	0.97395	0.41255	0.0227322
2.01	32.3	0.463	-25.9	0.76	-0.488	1.257	43.2611	1.257	3.00189	1.257	14.4113		0.111	0.3511	0.85	2.261	2.058	0.98695	0.37594	0.0208521
2.13	41.1	0.476	-25.735	0.807	-0.421	1.334	44.9405	1.334	3.06659	1.334	14.6549		0.113	0.3293	0.837	2.084	2.166	0.93879	0.40163	0.0230723
2.293	49.4	0.496	-25.708	0.854	-0.6	1.478	41.8316	1.478	3.22041	1.478	12.9895		0.116	0.3524	0.911	2.155	2.286	0.93997	0.42274	0.0243199
2.315	37	0.51	-25.553	0.907	-0.583	1.687	42.65	1.687	3.21028	1.687	13.2855		0.119	0.3451	0.766	2.069	2.1	0.99461	0.37023	0.0211138
3.331	41.4	0.529	-25.678	0.959	-0.6	1.926	41.1063	1.926	3.19107	1.926	12.8817		0.121	0.3089	0.783	2.05	2.517	1.01102	0.38195	0.0248956
4.38	53	0.542	-25.662	1.008	-0.607	2.052	40.2247	2.052	3.20559	2.052	12.5483		0.124	0.2957	0.936	2	1.737	0.95886	0.468	0.0181153
4.451	43.8	0.563	-25.645	1.049	-0.611	2.183	40.8725	2.183	3.04182	2.183	13.4369		0.127	0.3589	0.883	2.392	1.946	0.90303	0.36915	0.0215497
4.804	49.4	0.576	-25.683	1.091	-0.439	2.45	40.7538	2.45	3.07695	2.45	13.2449		0.13	0.3215	0.775	2.212	2.13	0.92573	0.35036	0.0230089
4.984	61.6	0.594	-25.691	1.134	-0.443	2.942	40.157	2.942	3.17831	2.942	12.6347		0.132	0.3482	0.811	1.938	2.311	0.86685	0.41847	0.0266597
5.164	55.9	0.612	-25.628	1.178	-0.613	3.444	40.2901	3.444	3.20831	3.444	12.558		0.135	0.3164	0.851	2.124	1.389	0.81996	0.40066	0.0169399
5.331	66.2	0.623	-25.824	1.205	-0.595	3.915	38.8616	3.915	3.05778	3.915	12.7091		0.138	0.3402	0.961	2.315	1.613	0.79108	0.41512	0.0203898
5.505	59.2	0.633	-25.95	1.242	-0.372	4.451	39.6999	4.451	2.95122	4.451	13.452		0.14	0.3272	0.899	1.996	2.019	0.76117	0.4504	0.026525
5.682	65	0.648	-25.951	1.28	-0.494	4.804	41.4683	4.804	3.26731	4.804	12.6919		0.143	0.3101	0.843	1.925	1.68	0.75527	0.43792	0.0222437
5.858	61.2	0.658	-26.144	1.319	-0.529	4.965	36.4395	4.965	2.73811	4.965	13.3083		0.146	0.3196	0.809	2.078	1.855	0.78131	0.38932	0.0237422
6.037	64.7	0.673	-26.418	1.356	-0.573	5.146	38.861	5.146	2.87158	5.146	13.533		0.148	0.3249	0.893	2.165	1.69	0.81248	0.41247	0.0208005
6.23	52.7	0.682	-26.013	1.439	-0.59	5.316	39.9788	5.316	3.02654	5.316	13.2094		0.151	0.3245	0.754	1.988	2.224	0.83813	0.37928	0.0265353
6.488	71.3	0.697	-26.329	1.537	-0.732	5.486	39.6266	5.486	3.01275	5.486	13.153		0.154	0.3106	0.821	2.139	1.999	0.85888	0.38382	0.0232745
6.643	53.4	0.708	-25.789	1.641	-0.693	5.664	39.4631	5.664	2.96884	5.664	13.2924		0.156	0.304	0.68	2.13	2.277	0.94104	0.31925	0.0241966
6.732	43.6	0.722	-26.468	1.758	-0.648	5.841	39.4804	5.841	2.97914	5.841	13.2523		0.159	0.2594	0.702	1.709	1.769	0.8262	0.41077	0.0214113
6.826	57	0.734	-26.39	1.88	-0.863	6.021	38.8305	6.021	2.88262	6.021	13.4705		0.162	0.262	0.732	1.889	2.036	0.75327	0.38751	0.0270288
6.918	64.4	0.76	-26.326	1.954	-0.753	6.207	37.4756	6.207	2.74436	6.207	13.6555		0.164	0.3097	0.809	1.974	2.16	0.79099	0.40983	0.0273076
7.011	61.4	0.778	-26.269	2.024	-0.958	6.464	38.3539	6.464	2.78083	6.464	13.7922		0.167	0.3091	0.813	2.001	2.174	0.78906	0.4063	0.0275518
7.132	47.1	0.807	-26.611	2.094	-0.97	6.633	40.1319	6.633	3.07197	6.633	13.0639		0.17	0.3746	0.906	1.965	1.867	0.76647	0.46107	0.0243584
7.196	33.4	0.826	-26.523	2.154	-0.914	6.724	43.6536	6.724	3.51301	6.724	12.4263		0.172	0.336	1.007	1.938	2	0.80521	0.51961	0.0248382
7.312	40.7	0.854	-26.623	2.198	-0.828	6.817	45.6369	6.817	3.68255	6.817	12.3927		0.175	0.3218	0.848	2.033	2.142	0.81119	0.41712	0.0264057
7.378	18.8	0.875	-26.691	2.229	-0.871	6.909	43.8394	6.909	3.57254	6.909	12.2712		0.178	0.2701	0.891	2.04	1.972	0.79129	0.43676	0.0249213
7.503	23.2	0.907	-26.79	2.347	-1.083	6.957	44.2082	6.957	3.66184	6.957	12.0727		0.181	0.2825	0.9	2.074	2.44	0.77414	0.43394	0.0315188
7.581	23.5	0.928	-26.655	2.603	-0.964	7.038	41.5074	7.038	3.24058	7.038	12.8087		0.184	0.3123	0.866	2.033	2.206	0.80772	0.42597	0.0273114
7.696	24.5	0.959	-26.606	2.841	-1.013	7.086	45.9728	7.086	3.81987	7.086	12.0351		0.187	0.3012	0.743	1.999	2.132	0.77359	0.37169	0.0275598
7.887	25.6	0.979	-26.589	3.099	-0.791	7.132	45.1408	7.132	3.37331	7.132	13.3818		0.19	0.3019	0.83	1.973	1.863	0.7552	0.42068	0.024669
7.961	15.6	1.008	-27.024	3.37	-0.559	7.178	46.4738	7.178	3.70714	7.178	12.5363		0.193	0.3149	0.848	1.809	1.762	0.75897	0.46877	0.0232157
8.072	15.6	1.025	-26.825	3.559	-0.305	7.231	42.894	7.231	3.26769	7.231	13.1267		0.197	0.2994	0.804	1.835	1.992	0.77049	0.43815	0.0258537
8.45	14.9	1.049	-26.894	3.793	-0.185	7.312	41.0694	7.312	3.21521	7.312	12.7735		0.2	0.2987	0.871	2.046	1.804	0.75601	0.42571	0.0238621
8.813	10.2	1.066	-26.742	4.11	-0.053	7.359	40.5977	7.359	3.3177	7.359	12.2367		0.203	0.2842	0.875	2.106	1.948	0.77295	0.41548	0.0252021
9.143	40.9	1.091	-27.164	4.404	-0.187	7.414	29.1468	7.414	2.93196	7.414	9.94106		0.206	0.2625	0.903	2.1	2.289	0.77958	0.43	0.029362
		1.108	-26.946	4.821	-0.302	7.677	50.3871	7.677	3.8364	7.677	13.1339		0.21	0.2949	0.771	2.063	2.048	0.76519	0.37373	0.0267646
		1.134	-27.011	4.838	-0.316	7.774	46.3629	7.774	3.487	7.774	13.2959		0.213	0.2961	0.893	2.108	1.953	0.76576	0.42362	0.0255041
		1.151	-27.102	4.928	-0.106	7.961	51.1235	7.961	4.24541	7.961	12.0421		0.216	0.2921	0.939	2.138	2.09	0.75251	0.4392	0.0277737
		1.178	-27.366	5.021	-0.033	8.054	41.4151	8.054	3.62564	8.054	11.4229		0.219	0.3303	0.771	1.927	1.786	0.72604	0.4001	0.0245992
		1.189	-27.469	5.111	0.022	8.144	42.8925	8.144	3.47167	8.144	12.355		0.223	0.3012	0.758	1.989	1.782	0.71306	0.3811	0.0249909
		1.205	-27.576	5.199	0.074	8.234	35.087	8.234	2.83984	8.234	12.3553		0.226	0.3016	0.897	2.21	1.978	0.70184	0.40588	0.0281831
		1.22	-26.865	5.285	-0.138	8.45	17.8017	8.45	1.2784	8.45	13.925		0.229	0.2662	0.798	2.023	1.458	0.67384	0.39446	0.0216372
		1.242	-26.861	5.363	0.405	8.813	2.84858	8.813	0.387783	8.813	7.3458		0.232	0.3092	0.843	2.192	2.314	0.76155	0.38458	0.0303854
		1.257	-26.777	5.449	0.453	8.929	2.46972	8.929	0.32605	8.929	7.57465		0.235	0.3382	0.937	2.283	1.994	0.76271	0.41042	0.0261436
		1.28	-26.874	5.541	0.268	9.039	4.27096	9.039	0.432087	9.039	9.88448		0.239	0.3273	0.885	2.217	2.022	0.72783	0.39919	0.0277812
		1.295	-27.07	5.628	0.568	9.143	2.17731	9.143	0.165572	9.143	13.1502		0.242	0.33	1.01	2.362	1.982	0.72426	0.4276	0.0273659
		1.319	-27.027	5.72	0.728								0.245	0.3263	0.835	2.22	1.982	0.74983	0.37613	0.0264327
		1.334	-26.821	5.806	0.767								0.248	0.346	0.967	2.287	1.995	0.74301	0.42282	0.0268502
		1.356	-26.956	5.895	0.318								0.252	0.3037	0.87	2.276	1.877	0.72046	0.38225	0.0260528
		1.382	-27.002	5.988	0.703								0.255	0.3178	0.834	2.123	1.786	0.73375	0.39284	0.0243407
		1.439	-27.171	6.07	0.484								0.258	0.3483	0.9	2.309	1.919	0.74073	0.38978	0.0259069
		1.478	-26.604	6.162	-0.036								0.261	0.3282	0.941	2.452	2.079	0.71928	0.38377	0.0289039
		1.537	-27.448	6.282	0.024								0.264	0.3154	0.986	2.402	1.986	0.73406	0.41049	0.027055
		1.578	-27.133	6.415	0.351								0.267	0.338	0.964	2.356	1.559	0.75861	0.40917	0.0205507
		1.641	-27.411	6.531	-1.909								0.27	0.3706	1.044	2.354	2.177	0.77944	0.4435	0.0279303
		1.687	-26.762	6.551	-1.557								0.273	0.3376	0.89	2.309	1.827	0.75127	0.38545	0.0243188
		1.758	-26.504	6.615	-1.687								0.276	0.344	0.964	2.337	1.603	0.76011	0.41249	0.0210891
		1.807	-26.812	6.66	-1.146								0.278	0.3057	0.934	2.335	1.747	0.76508	0.4	0.0228342
		1.88	-26.884	6.706	-1.557								0.281	0.3925	1.055	2.342	2.192	0.78282	0.45047	0.0280013
		1.926	-26.449	6.751	-1.232								0.284	0.3867	0.987	2.502	1.904	0.74468	0.39448	0.025568
		1.954	-26.668	6.798	-0.73								0.287	0.3379	1.104	2.418	1.433	0.72147	0.45658	0.0198622
		1.982	-26.58	6.844	-1.821								0.29	0.2956	1.064	2.475	1.84	0.69128	0.4299	0.0266173
		2.024	-26.741	6.889	-0.882								0.293	0.3562	1.005	2.484	1.718	0.71804	0.40459	0.0239262
		2.052	-27.149	6.918	-0.871								0.296	0.3057	0.885	2.497	1.455	0.74342	0.35443	0.0195717
		2.094	-26.817	6.936	-1.303								0.299	0.2895	1.024	2.461	2.211	0.72521	0.41609	0.0304877
		2.118	-26.681	6.975	-2.156								0.302	0.3304	0.931	2.337	1.881	0.68139	0.39837	0.0276053
		2.154	-27.186	7.02	-0.943								0.305	0.3533	1.097	2.478	1.782	0.71958	0.4427	0.0247644
		2.183	-28.542	7.067	-1.394								0.308	0.3662	0.976	2.311	2.048	0.71519	0.42233	0.0286357
		2.198	-27.134	7.114	-1.815								0.311	0.3264	0.812	2.288	1.661	0.71053	0.3549	0.0233769
		2.229	-26.841	7.159	-1.731								0.314	0.3545	0.949	2.4	1.992	0.7202	0.39542	0.027659
		2.272	-27.062	7.205	-1.326								0.317	0.3483	0.944	2.233	1.595	0.72818	0.42275	0.0219039
		2.347	-27.909	7.249	-1.942								0.32	0.3403	0.907	2.383	2.171	0.74136	0.38061	0.029284
		2.45	-28.013	7.294	-0.621								0.322	0.3345	1.029	2.27	2.233	0.76038	0.4533	0.0293669
		2.603	-28.107	7.34	-1.227								0.325	0.3621	0.905	2.355	2.054	0.75467	0.38429	0.0272172
		2.697	-28.346	7.387	-1.868								0.328	0.3119	0.981	2.249	1.649	0.7407	0.43619	0.0222627
		2.841	-28.611	7.449	-1.088								0.331	0.2941	0.934	2.116	1.903	0.70608	0.4414	0.0269516
		2.942	-27.558	7.542	-1.669								0.334	0.337	0.95	2.066	2.037	0.68086	0.45983	0.029918
		3.099	-28.523	7.639	-1.357								0.337	0.2937	0.957	2.023	1.751	0.6528	0.47306	0.0268229
		3.215	-28.454	7.735	-1.254								0.339	0.3091	0.771	1.973	1.74	0.62038	0.39078	0.0280473
		3.37	-28.822	7.831	-1.098								0.342	0.2771	0.712	1.912	1.768	0.61997	0.37238	0.0285175
		3.444	-28.83	8.017	-1.231								0.345	0.3068	0.808	1.997	1.722	0.64741	0.40461	0.0265983
		3.559	-29.172	8.108	-1.269								0.347	0.3139	0.797	1.977	1.618	0.65998	0.40314	0.0245159
		3.645	-29.059	8.357	-0.421								0.35	0.3368	0.829	1.945	1.911	0.66032	0.42622	0.0289405
		3.793	-29.088	8.871	0.937								0.353	0.3173	0.797	2.061	2.05	0.66822	0.38671	0.0306785
		3.915	-29.168	8.996	0.243								0.356	0.3185	0.741	2.203	1.609	0.67682	0.33636	0.0237729
		4.11	-28.413										0.358	0.312	0.804	2.091	2.034	0.67913	0.38451	0.0299501
		4.253	-28.9										0.361	0.3049	0.92	2.143	1.886	0.69255	0.4293	0.0272327
		4.404	-29.196										0.364	0.3159	0.763	2.06	2.039	0.72555	0.37039	0.0281028
		4.451	-28.18										0.366	0.3593	0.836	2.031	1.805	0.73194	0.41162	0.0246605
		4.549	-29.082										0.369	0.3156	0.886	2.15	1.582	0.69575	0.41209	0.0227381
		4.821	-28.353										0.372	0.2687	0.797	2.157	2.353	0.66242	0.36949	0.0355213
		4.838	-27.912										0.375	0.3125	0.848	2.271	1.771	0.65682	0.3734	0.0269632
		4.874	-28.411										0.377	0.334	0.795	2.279	1.977	0.69575	0.34884	0.0284154
		4.928	-27.74										0.38	0.3428	0.874	2.411	1.9	0.72907	0.36251	0.0260606
		4.965	-27.524										0.383	0.3527	0.809	2.588	1.72	0.71352	0.3126	0.0241058
		5.021	-27.66										0.385	0.3711	0.781	2.37	1.729	0.65435	0.32954	0.0264232
		5.057	-27.564										0.388	0.3699	0.855	2.263	1.743	0.65465	0.37782	0.0266249
		5.111	-27.742										0.391	0.3297	0.892	2.495	1.696	0.67949	0.35752	0.0249599
		5.146	-27.679										0.394	0.3507	0.943	2.593	1.907	0.71248	0.36367	0.0267657
		5.199	-27.685										0.396	0.384	0.913	2.548	1.931	0.73369	0.35832	0.026319
		5.232	-27.718										0.398	0.3531	0.807	2.455	1.753	0.7792	0.32872	0.0224974
		5.285	-27.905										0.4	0.2877	0.972	2.541	1.702	0.74342	0.38253	0.0228942
		5.316	-27.779										0.403	0.2847	0.835	2.437	1.947	0.65383	0.34263	0.0297784
		5.363	-27.725										0.405	0.3032	0.886	2.34	2.186	0.70674	0.37863	0.0309308
		5.397	-27.711										0.407	0.335	0.82	2.455	1.578	0.71562	0.33401	0.0220508
		5.449	-27.645										0.409	0.3065	0.879	2.474	1.898	0.62851	0.3553	0.0301984
		5.486	-27.633										0.411	0.3387	0.787	2.28	1.928	0.60253	0.34518	0.0319984
		5.541	-27.916										0.413	0.2812	0.772	2.355	1.763	0.6166	0.32781	0.0285923
		5.576	-27.956										0.416	0.2663	0.802	2.263	1.447	0.59002	0.3544	0.0245246
		5.628	-28.177										0.418	0.2769	0.927	2.299	1.397	0.61177	0.40322	0.0228354
		5.664	-28.121										0.42	0.3049	0.844	2.424	1.425	0.65743	0.34818	0.0216753
		5.72	-28.438										0.422	0.3471	0.835	2.464	1.68	0.71978	0.33888	0.0233405
		5.755	-28.628										0.424	0.3198	0.858	2.528	1.769	0.72584	0.3394	0.0243718
		5.806	-28.992										0.426	0.2716	0.822	2.512	1.889	0.72721	0.32723	0.025976
		5.841	-28.396										0.428	0.3409	0.911	2.411	1.246	0.74032	0.37785	0.0168306
		5.895	-28.177										0.431	0.2956	0.872	2.306	1.624	0.71903	0.37814	0.022586
		5.934	-27.789										0.433	0.3259	0.935	2.544	1.773	0.70951	0.36753	0.0249891
		5.988	-28.457										0.435	0.3611	0.862	2.357	1.755	0.69919	0.36572	0.0251005
		6.021	-28.088										0.437	0.2766	0.773	2.297	1.655	0.66332	0.33653	0.0249503
		6.07	-27.865										0.439	0.2705	0.765	2.206	1.707	0.67679	0.34678	0.025222
		6.102	-27.597										0.441	0.3039	0.799	2.408	1.784	0.68461	0.33181	0.0260586
		6.162	-26.987										0.444	0.3122	0.856	2.472	2.06	0.70934	0.34628	0.0290411
		6.207	-26.871										0.446	0.3081	0.841	2.435	1.603	0.68474	0.34538	0.0234103
		6.282	-26.717										0.448	0.2663	0.91	2.428	1.83	0.67768	0.37479	0.0270039
		6.338	-26.609										0.449	0.2653	0.799	2.288	1.673	0.70853	0.34921	0.0236123
		6.415	-27.523										0.45	0.2839	0.895	2.427	1.783	0.63106	0.36877	0.028254
		6.464	-26.98										0.451	0.2421	0.728	2.449	1.573	0.66873	0.29726	0.0235222
		6.531	-22.374										0.453	0.3187	0.907	2.468	1.73	0.66178	0.3675	0.0261416
		6.551	-21.587										0.454	0.2616	0.723	2.382	1.598	0.62992	0.30353	0.0253683
		6.572	-20.773										0.455	0.2885	0.731	2.32	1.593	0.6437	0.31509	0.0247476
		6.615	-23.01										0.456	0.3084	0.749	2.337	1.714	0.69099	0.3205	0.024805
		6.633	-21.042										0.457	0.3455	0.844	2.507	1.521	0.6824	0.33666	0.022289
		6.66	-23.418										0.458	0.3415	0.788	2.386	1.918	0.74358	0.33026	0.0257941
		6.68	-22.201										0.46	0.3009	0.78	2.392	1.672	0.68052	0.32609	0.0245694
		6.706	-19.534										0.461	0.2784	0.853	2.508	1.971	0.65018	0.34011	0.0303147
		6.724	-20.456										0.462	0.2852	0.87	2.455	1.569	0.63682	0.35438	0.024638
		6.751	-22.414										0.463	0.2654	0.795	2.438	1.818	0.64908	0.32609	0.0280089
		6.77	-20.999										0.464	0.325	0.939	2.547	1.709	0.68577	0.36867	0.0249209
		6.817	-22.448										0.465	0.3039	0.828	2.599	1.866	0.69099	0.31858	0.0270047
		6.844	-20.058										0.467	0.3484	0.829	2.658	1.512	0.66572	0.31189	0.0227123
		6.862	-21.522										0.468	0.2559	0.9	2.544	1.562	0.65927	0.35377	0.0236929
		6.889	-21.784										0.469	0.2821	0.929	2.716	1.796	0.64873	0.34205	0.0276849
		6.918	-21.245										0.47	0.3104	0.924	2.689	1.695	0.66937	0.34362	0.0253223
		6.936	-21.94										0.471	0.2641	0.883	2.784	1.562	0.67363	0.31717	0.0231878
		6.975	-21.354										0.472	0.2896	0.915	2.676	1.185	0.61066	0.34193	0.0194052
		6.993	-19.733										0.473	0.2876	0.858	2.554	1.479	0.60285	0.33594	0.0245335
		7.02	-21.146										0.475	0.2843	0.802	2.575	1.284	0.674	0.31146	0.0190504
		7.038	-20.792										0.476	0.3164	0.878	2.673	1.935	0.69219	0.32847	0.0279548
		7.067	-21.327										0.477	0.3267	0.942	2.614	1.753	0.69785	0.36037	0.02512
		7.086	-21.846										0.478	0.3596	0.891	2.467	1.713	0.72594	0.36117	0.023597
		7.114	-20.134										0.479	0.3127	0.916	2.555	1.585	0.69227	0.35851	0.0228957
		7.132	-19.548										0.481	0.2973	0.769	2.548	1.968	0.6891	0.30181	0.028559
		7.159	-20.656										0.482	0.2907	0.871	2.685	1.471	0.68247	0.32439	0.0215541
		7.178	-21.439										0.483	0.3202	0.717	2.47	2.058	0.6982	0.29028	0.0294758
		7.231	-20.917										0.484	0.2945	0.804	2.448	1.648	0.68558	0.32843	0.024038
		7.249	-21.636										0.486	0.3114	0.79	2.519	1.75	0.67719	0.31362	0.0258421
		7.268	-22.075										0.487	0.296	0.887	2.586	1.851	0.68789	0.343	0.0269084
		7.294	-21.566										0.488	0.3085	0.853	2.518	2.105	0.66696	0.33876	0.0315611
		7.312	-23.239										0.489	0.2815	0.951	2.408	1.505	0.63863	0.39493	0.0235661
		7.359	-22.479										0.49	0.2662	0.85	2.509	1.655	0.63279	0.33878	0.026154
		7.387	-20.713										0.492	0.2685	0.817	2.475	1.847	0.63113	0.3301	0.029265
		7.414	-25.212										0.493	0.3226	0.794	2.411	2.085	0.66088	0.32932	0.0315488
		7.449	-21.08										0.494	0.3129	0.893	2.485	1.465	0.66871	0.35936	0.0219079
		7.485	-21.183										0.495	0.2978	1.324	2.771	1.324	0.6474	0.47781	0.020451
		7.542	-21.581										0.496	0.304	0.978	2.748	1.843	0.70219	0.3559	0.0262465
		7.581	-23.164										0.498	0.3483	0.813	2.435	1.946	0.7129	0.33388	0.027297
		7.639	-22.46										0.499	0.3318	0.93	2.741	2.032	0.7027	0.33929	0.028917
		7.677	-23.766										0.5	0.3074	0.764	2.432	1.454	0.67024	0.31414	0.0216937
		7.735	-22.32										0.501	0.2807	0.855	2.457	1.606	0.64205	0.34799	0.0250136
		7.774	-25.403										0.502	0.3085	0.839	2.538	1.479	0.64547	0.33058	0.0229135
		7.831	-22.64										0.504	0.2824	0.966	2.605	1.798	0.64111	0.37083	0.0280451
		7.868	-22.722										0.505	0.2866	0.889	2.43	1.43	0.67583	0.36584	0.0211592
		7.961	-23.469										0.506	0.2633	0.887	2.642	2.512	0.67256	0.33573	0.0373498
		8.017	-22.935										0.507	0.2971	0.802	2.483	1.832	0.66937	0.323	0.027369
		8.054	-21.921										0.509	0.3299	0.945	2.538	1.722	0.68076	0.37234	0.0252953
		8.108	-22.641										0.51	0.3174	0.791	2.351	1.264	0.66512	0.33645	0.0190041
		8.144	-24.271										0.511	0.3285	0.82	2.412	1.894	0.68439	0.33997	0.0276743
		8.234	-23.74										0.512	0.2942	0.977	2.72	1.611	0.68545	0.35919	0.0235028
		8.45	-24.276										0.513	0.3271	0.875	2.435	1.631	0.66337	0.35934	0.0245866
		8.505	-23.534										0.515	0.3357	0.797	2.521	1.707	0.67085	0.31614	0.0254453
		8.813	-23.678										0.516	0.3262	0.809	2.421	1.624	0.67064	0.33416	0.0242157
		8.871	-24.374										0.517	0.283	0.781	2.538	1.321	0.67728	0.30772	0.0195045
		8.929	-24.308										0.518	0.2528	0.922	2.571	1.746	0.67096	0.35862	0.0260224
		8.954	-23.951										0.519	0.2925	0.91	2.547	1.428	0.66497	0.35728	0.0214747
		8.996	-24.666										0.521	0.3066	0.869	2.466	1.779	0.64764	0.35239	0.027469
		9.06	-25.051										0.522	0.3042	0.945	2.36	1.883	0.66068	0.40042	0.0285009
		9.101	-25.546										0.523	0.2836	0.971	2.625	1.65	0.68405	0.3699	0.024121
		9.143	-25.26										0.524	0.2979	0.843	2.506	1.753	0.68304	0.33639	0.0256647
													0.526	0.3078	1.018	2.607	2.178	0.68592	0.39049	0.031753
													0.527	0.3284	0.865	2.589	1.613	0.68143	0.33411	0.0236708
													0.528	0.275	0.967	2.645	2.029	0.67448	0.3656	0.0300824
													0.529	0.3153	0.791	2.736	1.854	0.71156	0.28911	0.0260554
													0.53	0.3217	0.888	2.461	1.681	0.69159	0.36083	0.0243063
													0.532	0.3096	0.851	2.593	1.773	0.70169	0.32819	0.0252676
													0.533	0.3207	1.023	2.66	1.639	0.69611	0.38459	0.0235451
													0.534	0.2674	0.965	2.617	1.608	0.6635	0.36874	0.0242351
													0.535	0.2661	0.796	2.511	1.52	0.66189	0.31701	0.0229645
													0.536	0.2682	0.883	2.8	1.545	0.6733	0.31536	0.0229467
													0.538	0.3034	0.861	2.738	1.841	0.66903	0.31446	0.0275175
													0.539	0.2881	0.903	2.521	1.659	0.69543	0.35819	0.0238557
													0.54	0.3105	0.933	2.577	1.793	0.6625	0.36205	0.0270642
													0.541	0.2798	0.85	2.61	1.766	0.67436	0.32567	0.0261878
													0.542	0.3046	0.728	2.471	1.789	0.65617	0.29462	0.0272643
													0.544	0.2992	0.868	2.558	1.788	0.64026	0.33933	0.0279262
													0.545	0.3289	0.821	2.521	2.125	0.64203	0.32566	0.0330981
													0.546	0.3026	0.842	2.667	1.367	0.66856	0.31571	0.0204469
													0.547	0.3197	0.913	2.626	1.718	0.65441	0.34768	0.0262527
													0.548	0.3303	0.925	2.35	1.769	0.67886	0.39362	0.0260584
													0.55	0.315	0.906	2.368	1.882	0.70099	0.3826	0.0268477
													0.551	0.2852	0.986	2.563	1.357	0.67651	0.38471	0.0200588
													0.552	0.3333	0.886	2.49	1.474	0.69284	0.35582	0.0212748
													0.553	0.2933	0.885	2.676	1.636	0.65845	0.33072	0.0248462
													0.554	0.3096	0.9	2.503	1.721	0.6786	0.35957	0.025361
													0.556	0.3078	0.913	2.435	1.464	0.6177	0.37495	0.0237008
													0.557	0.2936	0.89	2.532	1.403	0.63138	0.3515	0.0222212
													0.558	0.3062	0.854	2.586	1.526	0.61407	0.33024	0.0248506
													0.559	0.2608	0.916	2.63	1.127	0.61413	0.34829	0.0183512
													0.56	0.2998	0.875	2.437	1.425	0.66161	0.35905	0.0215384
													0.562	0.3218	0.873	2.321	2.053	0.68522	0.37613	0.0299612
													0.563	0.324	0.92	2.394	1.559	0.67238	0.38429	0.0231863
													0.564	0.3115	1.011	2.422	1.74	0.69528	0.41742	0.0250259
													0.565	0.3059	0.879	2.626	1.627	0.69854	0.33473	0.0232914
													0.566	0.3089	0.913	2.703	1.854	0.71952	0.33777	0.0257672
													0.568	0.2888	1.104	2.641	1.508	0.70565	0.41802	0.0213704
													0.569	0.2988	0.905	2.472	2.115	0.68593	0.3661	0.0308341
													0.57	0.2956	0.894	2.581	1.709	0.69209	0.34638	0.0246933
													0.571	0.3207	0.963	2.508	2.283	0.73813	0.38397	0.0309295
													0.572	0.2796	0.825	2.54	1.908	0.71074	0.3248	0.0268453
													0.573	0.3085	0.901	2.548	2.059	0.71075	0.35361	0.0289694
													0.575	0.2883	0.96	2.539	2.153	0.71079	0.3781	0.0302902
													0.576	0.321	1.025	2.744	1.492	0.70285	0.37354	0.0212279
													0.577	0.3489	0.855	2.746	1.962	0.73257	0.31136	0.0267824
													0.578	0.2868	0.868	2.475	1.984	0.67506	0.35071	0.02939
													0.579	0.3122	0.918	2.701	1.623	0.6955	0.33987	0.0233357
													0.58	0.3354	0.884	2.686	1.269	0.74253	0.32911	0.0170902
													0.581	0.3226	0.852	2.587	1.53	0.73577	0.32934	0.0207945
													0.583	0.275	0.96	2.59	1.494	0.69782	0.37066	0.0214095
													0.584	0.2794	0.92	2.532	1.401	0.70664	0.36335	0.0198262
													0.585	0.3146	0.935	2.708	1.961	0.73244	0.34527	0.0267735
													0.586	0.3199	0.993	2.575	1.404	0.69427	0.38563	0.0202227
													0.587	0.306	0.877	2.469	1.65	0.71	0.3552	0.0232394
													0.588	0.328	0.895	2.586	1.762	0.70839	0.34609	0.0248733
													0.59	0.2741	0.922	2.554	1.583	0.71062	0.361	0.0222763
													0.591	0.268	1.01	2.55	1.61	0.6889	0.39608	0.0233706
													0.592	0.2983	0.912	2.719	1.603	0.69224	0.33542	0.0231567
													0.593	0.2879	0.922	2.611	1.523	0.66413	0.35312	0.0229323
													0.594	0.2893	0.937	2.474	1.915	0.68381	0.37874	0.0280049
													0.595	0.2929	0.847	2.557	1.397	0.64586	0.33125	0.0216301
													0.596	0.2953	0.821	2.482	1.558	0.66851	0.33078	0.0233056
													0.597	0.3033	0.985	2.438	1.432	0.67246	0.40402	0.0212949
													0.598	0.2796	0.881	2.788	1.487	0.6661	0.316	0.022324
													0.599	0.2416	0.841	2.468	1.542	0.62299	0.34076	0.0247516
													0.6	0.2779	0.937	2.722	2.042	0.64452	0.34423	0.0316825
													0.601	0.2689	0.936	2.664	1.652	0.59912	0.35135	0.0275738
													0.602	0.2783	0.811	2.58	1.278	0.61391	0.31434	0.0208174
													0.603	0.3216	0.84	2.728	1.475	0.63769	0.30792	0.0231304
													0.604	0.293	0.873	2.521	1.34	0.62466	0.34629	0.0214517
													0.605	0.2911	0.82	2.453	1.745	0.6361	0.33428	0.0274328
													0.606	0.2276	0.901	2.652	1.121	0.6192	0.33974	0.018104
													0.607	0.2666	0.747	2.659	1.17	0.5847	0.28093	0.0200103
													0.608	0.3165	0.874	2.724	1.33	0.63623	0.32085	0.0209044
													0.609	0.251	0.867	2.597	1.446	0.58976	0.33385	0.0245184
													0.611	0.2349	0.836	2.361	1.074	0.59143	0.35409	0.0181594
													0.612	0.2647	0.948	2.66	1.643	0.63791	0.35639	0.025756
													0.613	0.2712	0.839	2.305	1.985	0.58526	0.36399	0.0339165
													0.614	0.2226	0.78	2.472	1.398	0.56625	0.31553	0.0246887
													0.615	0.3017	0.796	2.542	1.69	0.658	0.31314	0.0256839
													0.616	0.2529	0.927	2.529	1.314	0.56981	0.36655	0.0230603
													0.617	0.2997	0.848	2.502	1.674	0.62268	0.33893	0.0268838
													0.618	0.2685	0.877	2.319	1.664	0.65659	0.37818	0.0253431
													0.619	0.2916	0.77	2.614	1.746	0.66114	0.29457	0.0264089
													0.62	0.2607	0.87	2.384	1.446	0.61291	0.36493	0.0235924
													0.621	0.2856	0.861	2.638	2.019	0.63332	0.32638	0.0318796
													0.622	0.2733	0.805	2.474	1.531	0.60711	0.32538	0.0252178
													0.623	0.2568	0.916	2.427	1.501	0.64571	0.37742	0.0232457
													0.624	0.3057	0.932	2.52	1.853	0.62244	0.36984	0.0297699
													0.624	0.2609	0.95	2.586	1.766	0.62411	0.36736	0.0282963
													0.625	0.3068	0.901	2.654	1.367	0.64818	0.33949	0.0210898
													0.626	0.2864	0.78	2.603	1.276	0.66133	0.29965	0.0192945
													0.627	0.3278	0.963	2.45	2.112	0.66892	0.39306	0.0315733
													0.628	0.2837	0.982	2.543	1.37	0.63556	0.38616	0.0215558
													0.629	0.3027	0.923	2.679	1.93	0.67524	0.34453	0.0285824
													0.63	0.267	0.997	2.352	1.671	0.67047	0.42389	0.0249228
													0.631	0.2543	0.965	2.384	2.115	0.64318	0.40478	0.0328835
													0.632	0.2694	1.016	2.416	1.612	0.66254	0.42053	0.0243306
													0.633	0.2671	1.031	2.554	1.744	0.64988	0.40368	0.0268357
													0.634	0.2988	1.052	2.371	1.567	0.68759	0.44369	0.0227897
													0.635	0.2921	0.913	2.398	1.505	0.65569	0.38073	0.0229529
													0.636	0.2554	1.092	2.375	1.432	0.60854	0.45979	0.0235317
													0.637	0.3004	0.918	2.35	1.895	0.62275	0.39064	0.0304295
													0.638	0.3088	0.983	2.42	1.867	0.62314	0.4062	0.0299612
													0.639	0.308	0.97	2.306	2.159	0.62706	0.42064	0.0344305
													0.64	0.3103	0.979	2.27	1.782	0.66676	0.43128	0.0267263
													0.641	0.2923	1.044	2.409	1.946	0.69373	0.43337	0.0280513
													0.642	0.2916	1.231	2.433	2.262	0.70426	0.50596	0.0321188
													0.643	0.2944	1.187	2.369	1.636	0.69915	0.50106	0.0233998
													0.644	0.3017	1.102	2.602	2.042	0.68932	0.42352	0.0296234
													0.645	0.3096	1.043	2.259	2.006	0.67676	0.46171	0.0296412
													0.645	0.2794	0.953	2.548	1.516	0.67248	0.37402	0.0225434
													0.646	0.283	0.957	2.278	1.598	0.67214	0.42011	0.0237748
													0.647	0.2591	1.018	2.259	1.637	0.68995	0.45064	0.0237264
													0.648	0.3061	0.949	2.392	1.488	0.63937	0.39674	0.0232729
													0.649	0.2734	0.93	2.521	2.095	0.66086	0.3689	0.0317011
													0.65	0.2692	0.996	2.436	2.053	0.64184	0.40887	0.0319862
													0.651	0.3043	0.919	2.38	2.327	0.67606	0.38613	0.03442
													0.652	0.2993	1.095	2.589	2.112	0.68257	0.42294	0.0309419
													0.653	0.2831	0.982	2.583	1.991	0.668	0.38018	0.0298054
													0.653	0.3007	0.999	2.535	2.36	0.67	0.39408	0.0352239
													0.654	0.3237	0.972	2.505	2.395	0.68564	0.38802	0.0349309
													0.655	0.3279	0.974	2.612	2.339	0.70978	0.37289	0.0329539
													0.656	0.3262	0.931	2.322	2.097	0.69156	0.40095	0.0303227
													0.657	0.2875	0.915	2.363	1.835	0.64638	0.38722	0.0283889
													0.658	0.2502	0.864	2.06	1.645	0.55914	0.41942	0.0294202
													0.659	0.2822	0.836	2.214	1.626	0.6491	0.3776	0.0250501
													0.66	0.3013	0.879	2.129	2.118	0.68067	0.41287	0.0311164
													0.661	0.3332	0.877	2.139	1.807	0.65996	0.41	0.0273804
													0.661	0.328	0.903	2.268	1.641	0.63255	0.39815	0.0259426
													0.662	0.2982	0.826	2.259	1.628	0.58869	0.36565	0.0276546
													0.663	0.2727	0.901	2.227	1.649	0.6202	0.40458	0.0265882
													0.664	0.2901	0.846	2.225	1.786	0.65261	0.38022	0.027367
													0.665	0.2947	0.827	2.218	1.89	0.67776	0.37286	0.027886
													0.666	0.2629	0.752	2.203	1.525	0.6537	0.34135	0.0233287
													0.667	0.274	0.862	2.154	1.811	0.58397	0.40019	0.0310119
													0.667	0.2731	0.766	1.879	1.675	0.49787	0.40766	0.0336433
													0.668	0.2428	0.786	1.964	1.744	0.48284	0.4002	0.0361196
													0.669	0.2404	0.712	1.808	1.698	0.46334	0.39381	0.036647
													0.67	0.2628	0.646	1.928	1.428	0.47345	0.33506	0.0301616
													0.671	0.2763	0.86	2.242	1.666	0.54787	0.38359	0.0304087
													0.672	0.2755	0.872	1.951	1.952	0.53308	0.44695	0.0366174
													0.673	0.2436	0.763	2.132	1.473	0.53638	0.35788	0.0274619
													0.674	0.2693	0.767	2.293	1.811	0.56631	0.3345	0.031979
													0.674	0.2818	0.791	2.07	2.399	0.61164	0.38213	0.0392224
													0.675	0.3179	0.808	2.089	2.135	0.60132	0.38679	0.0355052
													0.676	0.2768	0.961	2.129	2.083	0.62069	0.45139	0.0335594
													0.677	0.2605	0.956	2.344	1.968	0.58641	0.40785	0.0335601
													0.678	0.3225	1.044	2.22	2.2	0.61106	0.47027	0.036003
													0.679	0.291	0.908	2.024	2.274	0.63469	0.44862	0.0358285
													0.68	0.3089	0.889	2.194	2.141	0.63272	0.4052	0.033838
													0.68	0.2917	0.847	2.509	1.959	0.6633	0.33758	0.0295341
													0.681	0.3294	0.851	2.553	1.772	0.66046	0.33333	0.0268298
													0.682	0.2922	0.78	2.409	1.735	0.62189	0.32379	0.0278988
													0.683	0.2778	0.746	2.487	1.983	0.60122	0.29996	0.0329829
													0.684	0.2858	0.831	2.428	1.686	0.63545	0.34226	0.0265324
													0.685	0.3576	0.866	2.538	1.717	0.64702	0.34121	0.026537
													0.686	0.2978	0.837	2.599	1.894	0.63217	0.32205	0.0299603
													0.687	0.2923	0.726	2.544	1.761	0.64195	0.28538	0.027432
													0.688	0.3019	0.779	2.208	1.547	0.61821	0.35281	0.0250239
													0.689	0.33	0.837	2.402	1.483	0.64013	0.34846	0.0231672
													0.689	0.3282	0.958	2.754	1.839	0.63856	0.34786	0.0287992
													0.69	0.3016	0.857	2.898	1.845	0.64757	0.29572	0.0284911
													0.691	0.3307	0.859	2.878	1.433	0.6631	0.29847	0.0216106
													0.692	0.2742	0.887	2.62	1.916	0.65729	0.33855	0.02915
													0.693	0.266	0.952	2.668	1.838	0.64831	0.35682	0.0283506
													0.694	0.2914	0.826	2.361	1.971	0.64894	0.34985	0.0303726
													0.695	0.2785	0.816	2.277	1.992	0.63837	0.35837	0.0312045
													0.696	0.2798	0.742	2.306	1.749	0.63717	0.32177	0.0274495
													0.697	0.3107	0.725	2.208	1.649	0.63912	0.32835	0.0258011
													0.698	0.2519	0.75	2.162	1.664	0.65392	0.3469	0.0254465
													0.699	0.2653	0.867	2.192	1.865	0.64271	0.39553	0.0290178
													0.7	0.2885	0.82	2.322	2.351	0.65862	0.35314	0.0356958
													0.701	0.3124	0.908	2.362	2.287	0.6502	0.38442	0.0351738
													0.702	0.2967	0.835	2.336	1.943	0.63114	0.35745	0.0307856
													0.703	0.2867	0.859	2.098	1.399	0.62596	0.40944	0.0223497
													0.704	0.2707	0.849	2.085	2.015	0.61538	0.40719	0.032744
													0.705	0.2986	0.812	2.177	1.236	0.61096	0.37299	0.0202305
													0.706	0.2628	0.863	2.361	1.38	0.63749	0.36552	0.0216474
													0.707	0.2918	0.752	2.298	1.547	0.6138	0.32724	0.0252036
													0.708	0.2828	0.797	2.146	2.081	0.60652	0.37139	0.0343105
													0.708	0.2684	0.834	2.252	1.343	0.61021	0.37034	0.0220088
													0.709	0.2918	0.792	2.207	1.629	0.64559	0.35886	0.0252327
													0.71	0.316	0.871	2.297	1.706	0.65567	0.37919	0.0260192
													0.711	0.296	0.813	2.434	1.643	0.65067	0.33402	0.0252509
													0.712	0.3037	0.908	2.377	1.689	0.65761	0.38199	0.0256839
													0.713	0.2706	0.831	2.326	1.488	0.65798	0.35727	0.0226147
													0.713	0.2787	0.908	2.47	1.331	0.65252	0.36761	0.0203978
													0.714	0.2948	0.826	2.195	1.626	0.64162	0.37631	0.0253421
													0.715	0.2841	0.862	2.396	1.706	0.62764	0.35977	0.0271812
													0.716	0.2866	0.782	2.375	1.49	0.60482	0.32926	0.0246354
													0.717	0.2637	0.892	2.24	1.046	0.61649	0.39821	0.016967
													0.717	0.2711	0.88	2.298	1.795	0.66758	0.38294	0.0268882
													0.718	0.3381	0.875	2.425	2.053	0.6736	0.36082	0.030478
													0.719	0.3161	0.848	2.364	1.627	0.66778	0.35871	0.0243643
													0.72	0.2647	0.87	2.445	1.687	0.66418	0.35583	0.0253997
													0.721	0.271	0.846	2.371	1.49	0.63504	0.35681	0.0234631
													0.722	0.2733	0.82	2.169	1.717	0.62528	0.37805	0.0274597
													0.722	0.2811	0.91	2.402	1.686	0.64091	0.37885	0.0263063
													0.723	0.2555	0.735	2.236	1.828	0.62583	0.32871	0.0292092
													0.724	0.2501	0.907	2.162	1.345	0.60107	0.41952	0.0223768
													0.725	0.2424	0.851	2.242	1.916	0.59534	0.37957	0.0321833
													0.726	0.2524	0.951	2.389	1.879	0.61747	0.39807	0.0304306
													0.727	0.2561	0.855	2.123	1.936	0.60564	0.40273	0.0319662
													0.727	0.2545	0.967	2.323	1.731	0.59402	0.41627	0.0291404
													0.729	0.2426	0.841	2.029	1.074	0.5614	0.41449	0.0191307
													0.731	0.2802	0.718	2.061	1.713	0.5994	0.34837	0.0285786
													0.732	0.2542	0.869	2.211	1.756	0.61129	0.39303	0.0287261
													0.734	0.2721	0.796	1.951	1.858	0.62494	0.408	0.0297309
													0.735	0.3164	0.792	2.389	1.522	0.60096	0.33152	0.0253261
													0.737	0.2886	0.809	2.048	1.836	0.61166	0.39502	0.0300167
													0.739	0.2704	0.757	1.947	1.977	0.61672	0.3888	0.0320567
													0.74	0.254	0.853	2.193	1.866	0.61606	0.38896	0.0302893
													0.742	0.284	0.879	2.161	1.926	0.6322	0.40676	0.030465
													0.744	0.2725	0.947	2.241	1.827	0.59184	0.42258	0.0308698
													0.745	0.263	0.912	2.294	1.868	0.59675	0.39756	0.0313029
													0.747	0.3147	0.84	2.178	1.71	0.59384	0.38567	0.0287956
													0.748	0.271	0.902	2.258	1.413	0.57194	0.39947	0.0247054
													0.75	0.2683	0.771	2.09	1.677	0.5809	0.3689	0.028869
													0.752	0.2647	0.828	2.187	2.325	0.58388	0.3786	0.0398198
													0.753	0.2755	0.772	2.298	2.177	0.61312	0.33594	0.0355069
													0.755	0.2853	0.854	2.354	1.683	0.62102	0.36279	0.0271006
													0.756	0.2921	0.768	2.349	1.745	0.61599	0.32695	0.0283284
													0.758	0.2951	0.812	2.297	1.912	0.63738	0.3535	0.0299978
													0.76	0.2794	0.804	2.465	1.744	0.64619	0.32617	0.026989
													0.761	0.273	0.8	2.421	1.53	0.64214	0.33044	0.0238266
													0.763	0.2726	0.893	2.235	1.829	0.62932	0.39955	0.0290631
													0.765	0.3203	0.842	2.437	2.29	0.63582	0.34551	0.0360165
													0.766	0.2872	0.975	2.377	1.486	0.62885	0.41018	0.0236304
													0.768	0.2363	0.846	2.274	1.296	0.63802	0.37203	0.0203128
													0.77	0.2666	0.878	2.23	1.723	0.64375	0.39372	0.026765
													0.771	0.2435	0.91	2.377	1.649	0.6416	0.38284	0.0257014
													0.773	0.2648	0.853	2.326	1.87	0.65605	0.36672	0.0285039
													0.775	0.297	0.814	2.551	1.479	0.63468	0.31909	0.0233031
													0.776	0.2725	0.809	2.288	1.635	0.5936	0.35358	0.0275438
													0.778	0.3035	0.881	2.269	1.82	0.59405	0.38828	0.0306372
													0.78	0.3011	0.97	3.161	1.792	0.60882	0.30686	0.029434
													0.781	0.2441	0.885	3.012	2.073	0.61283	0.29382	0.0338267
													0.783	0.2872	0.764	2.287	1.648	0.61912	0.33406	0.0266184
													0.785	0.2728	0.87	2.353	1.787	0.62216	0.36974	0.0287225
													0.787	0.33	0.867	2.558	1.743	0.60124	0.33894	0.0289901
													0.788	0.2666	0.812	2.556	1.709	0.57281	0.31768	0.0298354
													0.79	0.2277	0.825	2.457	1.662	0.54471	0.33578	0.0305116
													0.792	0.2605	0.779	2.28	1.209	0.55777	0.34167	0.0216756
													0.793	0.2534	0.881	2.355	1.565	0.55906	0.3741	0.0279934
													0.795	0.2793	0.863	2.432	1.767	0.57232	0.35485	0.0308743
													0.797	0.2465	0.897	2.27	1.217	0.56985	0.39515	0.0213565
													0.799	0.2814	0.803	2.356	1.822	0.5912	0.34083	0.0308187
													0.8	0.2559	0.875	2.278	1.967	0.56121	0.38411	0.0350493
													0.802	0.2603	0.849	2.453	1.851	0.56504	0.34611	0.0327587
													0.804	0.2915	0.787	2.375	1.548	0.58348	0.33137	0.0265305
													0.805	0.283	0.814	1.963	1.771	0.60618	0.41467	0.0292157
													0.807	0.2615	0.823	2.122	1.835	0.62445	0.38784	0.0293859
													0.809	0.2777	0.864	2.122	1.418	0.60414	0.40716	0.0234714
													0.81	0.2987	0.877	2.31	1.871	0.62366	0.37965	0.0300003
													0.812	0.2874	0.999	2.167	1.599	0.62567	0.46101	0.0255566
													0.814	0.2786	0.864	2.165	1.76	0.6268	0.39908	0.0280791
													0.816	0.2541	0.867	2.361	1.467	0.63476	0.36722	0.0231111
													0.817	0.2337	0.88	2.468	1.693	0.62331	0.35656	0.0271614
													0.819	0.2806	0.88	2.331	1.735	0.60898	0.37752	0.0284903
													0.821	0.2718	0.92	2.267	1.674	0.55455	0.40582	0.0301866
													0.823	0.2321	0.843	2.289	1.552	0.5597	0.36828	0.0277291
													0.824	0.2562	0.816	2.105	2.191	0.542	0.38765	0.0404244
													0.826	0.2814	0.902	2.194	1.613	0.54791	0.41112	0.0294391
													0.828	0.2788	0.868	2.408	1.615	0.58661	0.36047	0.0275311
													0.83	0.2673	1.075	2.382	1.567	0.57805	0.4513	0.0271084
													0.831	0.2706	0.859	2.408	1.773	0.6349	0.35673	0.0279257
													0.833	0.3102	0.882	2.459	1.589	0.6453	0.35868	0.0246242
													0.835	0.2655	0.925	2.359	1.674	0.64262	0.39212	0.0260496
													0.836	0.2999	0.928	2.366	1.814	0.62167	0.39222	0.0291795
													0.838	0.2343	0.818	2.265	1.648	0.63969	0.36115	0.0257625
													0.84	0.2726	0.889	2.25	1.854	0.63398	0.39511	0.0292438
													0.842	0.316	0.936	2.414	1.524	0.65172	0.38774	0.0233843
													0.843	0.2879	0.77	2.307	1.725	0.63147	0.33377	0.0273172
													0.845	0.278	0.756	2.185	1.259	0.58555	0.346	0.0215012
													0.847	0.2454	0.812	2.142	1.952	0.5547	0.37908	0.0351902
													0.849	0.2166	0.835	2.042	1.706	0.59552	0.40891	0.0286472
													0.85	0.2859	0.809	1.974	1.469	0.56413	0.40983	0.0260401
													0.852	0.2483	0.789	1.909	1.78	0.56457	0.41331	0.0315284
													0.854	0.2695	0.708	1.874	1.643	0.58301	0.3778	0.0281813
													0.856	0.2339	0.821	1.872	1.791	0.57972	0.43857	0.0308942
													0.858	0.215	0.721	1.851	2.025	0.53551	0.38952	0.0378144
													0.86	0.2511	0.713	2.034	1.367	0.51869	0.35054	0.0263549
													0.862	0.2314	0.714	1.797	1.469	0.51248	0.39733	0.0286645
													0.863	0.2501	0.777	2.052	1.353	0.50424	0.37865	0.0268325
													0.865	0.2559	0.704	1.742	1.736	0.50354	0.40413	0.0344759
													0.867	0.2364	0.743	1.845	1.065	0.54888	0.40271	0.0194031
													0.869	0.2352	0.773	1.917	1.679	0.55623	0.40323	0.0301854
													0.871	0.2462	0.688	2.012	1.856	0.55134	0.34195	0.0336634
													0.873	0.2405	0.77	1.913	2.085	0.57062	0.40251	0.0365392
													0.875	0.2199	0.683	2.042	1.704	0.58353	0.33448	0.0292016
													0.877	0.2305	0.757	2.012	1.481	0.5691	0.37624	0.0260235
													0.878	0.2259	0.794	2.175	1.681	0.5878	0.36506	0.0285982
													0.88	0.2361	0.813	2.089	1.707	0.57899	0.38918	0.0294824
													0.882	0.2451	0.703	1.99	1.716	0.56943	0.35327	0.0301354
													0.884	0.2685	0.856	1.971	2.057	0.59342	0.4343	0.0346635
													0.886	0.2944	0.747	1.983	1.639	0.61321	0.3767	0.0267282
													0.888	0.2555	0.693	2.148	1.441	0.6146	0.32263	0.0234461
													0.89	0.2546	0.798	1.999	1.307	0.60756	0.3992	0.0215123
													0.892	0.2715	0.819	2.27	1.739	0.61301	0.36079	0.0283682
													0.893	0.2738	0.868	2.044	1.257	0.60253	0.42466	0.020862
													0.895	0.2859	0.832	2.164	1.45	0.59523	0.38447	0.0243603
													0.897	0.2557	0.782	2.064	1.89	0.57961	0.37888	0.0326081
													0.899	0.2726	0.82	2.064	1.578	0.59824	0.39729	0.0263774
													0.901	0.2462	0.813	2.016	1.492	0.57935	0.40327	0.025753
													0.903	0.2371	0.758	1.965	1.595	0.57029	0.38575	0.0279682
													0.905	0.2565	0.774	1.985	1.169	0.54815	0.38992	0.0213263
													0.907	0.2446	0.685	2.021	1.206	0.51517	0.33894	0.0234097
													0.909	0.2417	0.784	1.827	1.694	0.50996	0.42912	0.0332183
													0.911	0.2652	0.732	1.811	1.881	0.48722	0.4042	0.0386068
													0.913	0.2622	0.692	1.809	1.333	0.50794	0.38253	0.0262433
													0.915	0.2459	0.847	2.076	1.485	0.54615	0.408	0.0271903
													0.916	0.2659	0.668	1.738	1.502	0.57005	0.38435	0.0263486
													0.918	0.2307	0.757	1.891	1.037	0.56542	0.40032	0.0183403
													0.92	0.2378	0.702	2.143	1.27	0.60391	0.32758	0.0210296
													0.922	0.2763	0.73	2.119	1.849	0.60395	0.3445	0.0306151
													0.924	0.2566	0.863	2.03	1.474	0.61225	0.42512	0.0240751
													0.926	0.2286	0.904	2.187	1.46	0.6183	0.41335	0.0236131
													0.928	0.2583	0.84	2.034	1.629	0.6022	0.41298	0.0270508
													0.93	0.2692	0.823	2.141	1.751	0.60489	0.3844	0.0289474
													0.932	0.2357	0.847	2.108	1.376	0.62212	0.4018	0.0221179
													0.934	0.2734	0.825	2.129	1.666	0.63939	0.38751	0.0260561
													0.936	0.2482	0.924	2.135	1.556	0.6287	0.43279	0.0247495
													0.938	0.2569	0.899	2.207	1.649	0.63608	0.40734	0.0259244
													0.94	0.2694	0.815	2.197	1.56	0.65125	0.37096	0.0239539
													0.941	0.2514	0.865	2.37	1.988	0.62469	0.36498	0.0318238
													0.943	0.2549	0.994	2.211	1.74	0.60425	0.44957	0.028796
													0.945	0.2233	0.847	2.291	1.526	0.64004	0.36971	0.0238423
													0.947	0.2482	0.826	2.273	1.653	0.6229	0.3634	0.0265372
													0.949	0.2783	0.821	2.154	1.496	0.63762	0.38115	0.0234623
													0.951	0.2776	0.865	2.312	1.541	0.65184	0.37413	0.0236408
													0.953	0.276	0.853	2.199	1.65	0.62239	0.3879	0.0265107
													0.955	0.2538	0.861	2.291	1.324	0.60303	0.37582	0.0219558
													0.957	0.286	0.746	2.168	1.515	0.64376	0.3441	0.0235336
													0.959	0.2773	0.754	2.233	1.686	0.63488	0.33766	0.0265562
													0.96	0.3071	0.82	2.059	1.449	0.65185	0.39825	0.022229
													0.962	0.3218	0.722	2.131	1.438	0.62981	0.33881	0.0228323
													0.964	0.286	0.887	2.137	1.669	0.63513	0.41507	0.0262781
													0.966	0.2608	0.848	2.172	1.633	0.63334	0.39042	0.0257839
													0.968	0.2924	0.823	2.225	2.187	0.64962	0.36989	0.0336658
													0.97	0.2692	0.934	2.029	2.015	0.65919	0.46033	0.0305678
													0.972	0.3124	0.844	2.185	1.542	0.63801	0.38627	0.0241689
													0.974	0.2534	0.728	2.202	1.85	0.64729	0.33061	0.0285807
													0.976	0.253	0.775	2.263	1.842	0.62325	0.34247	0.0295548
													0.978	0.3286	0.804	2.097	1.645	0.59633	0.3834	0.0275854
													0.979	0.2515	0.819	2.098	2.021	0.60506	0.39037	0.0334016
													0.981	0.2665	0.891	1.997	2.008	0.60384	0.44617	0.0332538
													0.983	0.2506	0.828	1.997	2.502	0.64521	0.41462	0.0387781
													0.985	0.286	0.823	2.073	2.158	0.65662	0.39701	0.0328653
													0.987	0.2829	0.909	2.166	1.904	0.64453	0.41967	0.0295409
													0.989	0.2466	0.803	2.075	1.225	0.55462	0.38699	0.0220872
													0.991	0.2603	0.835	2.283	2.279	0.60582	0.36575	0.0376184
													0.992	0.2679	0.724	2.235	1.454	0.63503	0.32394	0.0228966
													0.994	0.3165	0.839	2.27	1.694	0.63404	0.3696	0.0267176
													0.995	0.2841	0.888	2.118	1.907	0.6337	0.41926	0.0300931
													0.997	0.2943	0.91	2.33	1.886	0.67331	0.39056	0.0280109
													0.998	0.3079	0.884	2.207	1.938	0.66493	0.40054	0.0291459
													1	0.2664	0.882	2.237	1.466	0.61726	0.39428	0.0237501
													1.002	0.289	0.769	2.122	1.596	0.59424	0.36239	0.0268578
													1.003	0.3074	0.796	2.205	1.687	0.60452	0.361	0.0279064
													1.005	0.3094	0.958	2.136	1.755	0.63657	0.4485	0.0275696
													1.006	0.264	0.83	2.359	2.112	0.63025	0.35184	0.0335105
													1.008	0.2753	0.751	2.075	1.961	0.61209	0.36193	0.0320378
													1.009	0.2851	0.764	2.044	2.212	0.57299	0.37378	0.0386045
													1.011	0.2494	0.885	1.956	1.65	0.58088	0.45245	0.0284052
													1.012	0.2643	0.724	2.109	2.076	0.58794	0.34329	0.0353097
													1.014	0.2488	0.797	2.038	2.406	0.55888	0.39107	0.0430504
													1.016	0.2385	0.845	2.082	1.73	0.58733	0.40586	0.0294553
													1.017	0.2133	0.737	1.886	2.315	0.5691	0.39077	0.0406783
													1.019	0.2506	0.822	2.084	2.275	0.57594	0.39443	0.0395006
													1.02	0.2559	0.835	2.252	2.54	0.59326	0.37078	0.0428143
													1.022	0.2123	0.809	2.159	2.506	0.6042	0.37471	0.0414763
													1.023	0.2477	0.767	2.065	2.24	0.61655	0.37143	0.0363312
													1.025	0.3067	0.906	2.332	2.495	0.62064	0.38851	0.0402004
													1.027	0.28	0.805	2.093	2.529	0.61146	0.38462	0.04136
													1.028	0.2732	0.758	2.1	2.071	0.64946	0.36095	0.031888
													1.03	0.2441	0.883	2.292	2.062	0.64837	0.38525	0.0318028
													1.031	0.2705	0.761	2.179	1.933	0.65595	0.34924	0.0294687
													1.033	0.243	0.973	2.35	1.837	0.66937	0.41404	0.0274437
													1.034	0.2879	0.843	2.332	2.45	0.67726	0.36149	0.0361752
													1.036	0.2932	0.795	2.371	1.916	0.65647	0.3353	0.0291864
													1.037	0.3033	0.79	2.438	2.11	0.65194	0.32404	0.0323649
													1.039	0.2477	0.76	2.191	1.52	0.65005	0.34687	0.0233828
													1.04	0.2899	0.908	2.111	1.892	0.65089	0.43013	0.0290679
													1.042	0.2478	0.882	2.197	1.749	0.64417	0.40146	0.0271512
													1.043	0.2611	0.821	2.156	2.097	0.65283	0.3808	0.0321217
													1.045	0.2941	0.762	2.176	1.689	0.63433	0.35018	0.0266265
													1.046	0.3014	0.843	2.112	2.188	0.65383	0.39915	0.0334644
													1.048	0.3059	0.736	2.079	2.304	0.67058	0.35402	0.0343583
													1.049	0.28	0.887	2.179	1.555	0.6447	0.40707	0.0241197
													1.051	0.2642	0.913	2.087	1.91	0.64438	0.43747	0.0296409
													1.052	0.2446	0.812	2.184	2.109	0.63566	0.37179	0.0331781
													1.054	0.2965	0.877	2.228	1.677	0.63185	0.39363	0.0265411
													1.055	0.2772	0.877	2.147	1.941	0.64676	0.40848	0.0300111
													1.057	0.3008	0.9	2.297	2.143	0.63979	0.39182	0.0334954
													1.058	0.2583	1.001	2.319	2.439	0.64255	0.43165	0.0379581
													1.06	0.2736	0.726	2.107	2.021	0.61658	0.34457	0.0327776
													1.061	0.2592	0.839	2.282	1.696	0.60439	0.36766	0.0280614
													1.063	0.2765	0.881	2.372	1.804	0.63235	0.37142	0.0285285
													1.064	0.2485	0.831	2.229	2.129	0.61871	0.37281	0.0344103
													1.066	0.2814	0.784	2.061	1.977	0.5664	0.3804	0.0349047
													1.067	0.2416	0.814	2.141	2.092	0.59231	0.3802	0.0353193
													1.069	0.2736	0.769	2.065	1.791	0.59314	0.3724	0.0301952
													1.07	0.2553	0.906	1.973	2.388	0.57812	0.4592	0.0413063
													1.072	0.2201	0.812	2.049	2.107	0.58194	0.39629	0.0362065
													1.073	0.2732	0.829	2.113	2.412	0.57344	0.39233	0.0420619
													1.075	0.2453	0.842	2.086	1.646	0.57462	0.40364	0.028645
													1.076	0.2702	0.764	2.076	1.968	0.58661	0.36802	0.0335487
													1.078	0.2802	0.838	2.211	2.48	0.59543	0.37901	0.0416506
													1.079	0.2919	0.83	2.309	2.202	0.58314	0.35946	0.0377611
													1.081	0.3112	0.788	2.04	2.704	0.5826	0.38627	0.0464126
													1.082	0.2364	0.771	1.995	1.964	0.57224	0.38647	0.0343213
													1.084	0.2792	0.862	2.045	1.898	0.56424	0.42152	0.0336382
													1.085	0.2406	0.723	2.057	2.525	0.59825	0.35148	0.0422064
													1.087	0.2487	0.754	2.034	2.327	0.60644	0.3707	0.0383715
													1.088	0.2678	0.79	2.177	1.952	0.61988	0.36288	0.03149
													1.09	0.3077	0.84	2.168	2.168	0.63238	0.38745	0.0342832
													1.091	0.3069	0.781	2.18	1.755	0.62467	0.35826	0.0280948
													1.093	0.2639	0.86	2.168	2.068	0.63905	0.39668	0.0323605
													1.094	0.3004	0.709	2.168	1.919	0.6199	0.32703	0.0309566
													1.096	0.2423	0.754	2.041	1.939	0.60776	0.36943	0.031904
													1.097	0.2395	0.861	2.082	1.799	0.60917	0.41354	0.029532
													1.099	0.2695	0.873	1.988	2.163	0.59696	0.43913	0.0362336
													1.1	0.3085	0.815	2.07	2.131	0.62209	0.39372	0.0342555
													1.102	0.3008	0.789	2.171	1.788	0.63853	0.36343	0.0280018
													1.103	0.3013	0.777	2.041	2.149	0.65384	0.3807	0.0328674
													1.105	0.3109	0.798	2.257	2.019	0.64908	0.35357	0.0311056
													1.106	0.3067	0.839	2.06	2.037	0.63183	0.40728	0.0322397
													1.108	0.283	0.768	2.248	1.848	0.63596	0.34164	0.0290584
													1.11	0.2853	0.771	2.177	1.88	0.63108	0.35416	0.0297902
													1.111	0.2624	0.816	2.082	1.986	0.62474	0.39193	0.0317892
													1.113	0.2454	0.82	2.135	2.155	0.63122	0.38407	0.0341402
													1.115	0.2751	0.79	2.114	1.846	0.62232	0.3737	0.0296632
													1.116	0.2639	0.738	1.997	1.936	0.63065	0.36955	0.0306985
													1.118	0.2852	0.688	2.118	1.793	0.61872	0.32483	0.0289792
													1.119	0.2643	0.716	2.105	1.784	0.6304	0.34014	0.0282995
													1.121	0.2919	0.816	2.026	1.813	0.61396	0.40276	0.0295296
													1.123	0.2858	0.758	2.132	2.139	0.62657	0.35553	0.0341382
													1.124	0.2849	0.773	2.042	1.899	0.62678	0.37855	0.0302977
													1.126	0.2517	0.814	2.164	1.963	0.62084	0.37616	0.0316185
													1.128	0.2739	0.869	2.175	1.984	0.61445	0.39954	0.032289
													1.129	0.2789	0.866	2.15	2.254	0.61417	0.40279	0.0366999
													1.131	0.2808	0.812	2.147	2.142	0.62116	0.3782	0.0344839
													1.132	0.2602	0.758	2.237	2.164	0.61765	0.33885	0.035036
													1.134	0.3115	0.753	2.094	1.887	0.62586	0.3596	0.0301505
													1.136	0.2783	0.753	2.103	2.182	0.62183	0.35806	0.03509
													1.137	0.2936	0.73	2.309	2.262	0.62314	0.31615	0.0363
													1.139	0.2798	0.861	2.44	1.991	0.64031	0.35287	0.0310943
													1.141	0.2941	0.916	2.21	2.482	0.64677	0.41448	0.0383753
													1.142	0.3029	0.873	2.247	2.363	0.65892	0.38852	0.0358617
													1.144	0.3259	0.859	2.287	1.747	0.66344	0.3756	0.0263324
													1.145	0.2704	0.848	2.151	2.196	0.65173	0.39424	0.0336949
													1.147	0.3146	0.89	2.207	2.13	0.65493	0.40326	0.0325226
													1.148	0.3323	0.91	2.288	1.963	0.65592	0.39773	0.0299274
													1.15	0.2914	0.828	2.42	1.807	0.65555	0.34215	0.0275646
													1.151	0.3168	0.742	2.17	1.976	0.64508	0.34194	0.0306319
													1.153	0.2921	0.721	2.111	2.347	0.62688	0.34154	0.0374394
													1.155	0.2962	0.717	2.299	2.122	0.63763	0.31187	0.0332795
													1.156	0.293	0.806	2.159	2.496	0.67635	0.37332	0.036904
													1.158	0.2516	0.854	2.086	2.016	0.69361	0.4094	0.0290653
													1.159	0.2722	0.825	2.124	1.706	0.63201	0.38842	0.0269932
													1.161	0.2795	0.846	2.021	1.992	0.61433	0.4186	0.0324256
													1.162	0.257	0.711	2	2.199	0.64138	0.3555	0.0342854
													1.164	0.2795	0.822	1.949	1.655	0.63498	0.42175	0.0260638
													1.165	0.237	0.858	2.116	2.009	0.61244	0.40548	0.0328032
													1.167	0.2719	0.737	2.016	1.954	0.60497	0.36558	0.0322991
													1.168	0.2759	0.702	1.973	1.427	0.59671	0.3558	0.0239145
													1.17	0.2571	0.878	2.001	1.821	0.59306	0.43878	0.0307052
													1.172	0.2515	0.741	1.883	2.009	0.58581	0.39352	0.0342944
													1.173	0.2563	0.91	2.143	1.796	0.58869	0.42464	0.0305084
													1.175	0.2562	0.83	1.972	1.6	0.55037	0.42089	0.0290714
													1.176	0.2567	0.821	1.875	1.695	0.52386	0.43787	0.032356
													1.178	0.2145	0.703	1.897	1.222	0.47758	0.37059	0.0255873
													1.179	0.1947	0.698	1.61	1.656	0.43599	0.43354	0.0379825
													1.181	0.2105	0.544	1.567	1.266	0.37335	0.34716	0.0339092
													1.182	0.2018	0.535	1.48	1.342	0.35121	0.36149	0.0382108
													1.184	0.211	0.424	1.232	2.218	0.39138	0.34416	0.0566713
													1.186	0.1793	0.392	0.84	1.181	0.31998	0.46667	0.0369086
													1.186	0.1932	0.452	0.984	1.225	0.13485	0.45935	0.0908417
													1.187	0.1865	0.767	1.949	3.055	0.49973	0.39354	0.061133
													1.189	0.292	0.778	2.014	3.746	0.66623	0.3863	0.0562268
													1.19	0.2975	0.821	2.007	4.128	0.71407	0.40907	0.0578095
													1.192	0.3081	0.826	1.948	4.427	0.73523	0.42402	0.0602125
													1.194	0.2587	0.82	1.888	4.217	0.71691	0.43432	0.0588219
													1.195	0.2949	0.908	2.011	3.262	0.68647	0.45152	0.0475185
													1.197	0.2209	0.645	1.859	3.904	0.65275	0.34696	0.0598085
													1.198	0.2945	0.719	1.915	4.475	0.61198	0.37546	0.0731233
													1.2	0.2296	0.776	1.902	4.247	0.63387	0.40799	0.0670011
													1.201	0.2355	0.701	2.078	4.844	0.66415	0.33734	0.0729353
													1.203	0.226	0.752	2.029	4.871	0.65912	0.37063	0.0739016
													1.205	0.2432	0.734	1.889	4.594	0.66499	0.38857	0.0690837
													1.206	0.2753	0.606	1.896	4.25	0.62119	0.31962	0.0684171
													1.208	0.2743	0.723	2	4.403	0.6175	0.3615	0.0713036
													1.209	0.268	0.708	2.157	4.266	0.64272	0.32823	0.0663742
													1.211	0.2822	0.798	2.128	4.023	0.67448	0.375	0.0596459
													1.213	0.2983	0.772	2.122	4.336	0.69543	0.36381	0.0623499
													1.214	0.2634	0.781	2.18	4.545	0.68503	0.35826	0.0663475
													1.216	0.2397	0.693	2.159	3.823	0.66546	0.32098	0.057449
													1.217	0.2241	0.639	1.914	3.695	0.60004	0.33386	0.0615792
													1.219	0.2624	0.696	2.014	4.158	0.63023	0.34558	0.0659759
													1.22	0.3219	0.753	1.947	3.991	0.59159	0.38675	0.0674623
													1.222	0.2285	0.696	1.741	3.374	0.57636	0.39977	0.0585398
													1.223	0.2139	0.602	1.716	2.951	0.5583	0.35082	0.0528569
													1.224	0.213	0.597	1.837	3.071	0.57725	0.32499	0.0532005
													1.226	0.2492	0.693	1.978	4.084	0.63269	0.35035	0.0645498
													1.227	0.1934	0.651	1.69	3.078	0.58337	0.38521	0.0527624
													1.229	0.2171	0.652	1.859	3.483	0.60072	0.35073	0.0579804
													1.23	0.2218	0.642	1.671	3.521	0.57103	0.3842	0.0616605
													1.232	0.2485	0.624	1.63	3.042	0.55897	0.38282	0.0544215
													1.233	0.2862	0.636	1.833	3.155	0.57855	0.34697	0.0545329
													1.235	0.2686	0.64	1.88	2.785	0.61166	0.34043	0.0455318
													1.236	0.2422	0.669	1.971	2.71	0.6066	0.33942	0.0446752
													1.237	0.1987	0.554	1.8	2.481	0.56903	0.30778	0.0436005
													1.239	0.236	0.623	2.145	3.311	0.60792	0.29044	0.0544644
													1.24	0.2329	0.634	2.227	4.282	0.64991	0.28469	0.065886
													1.242	0.2671	0.666	2.244	5.606	0.82088	0.29679	0.0682926
													1.243	0.2371	0.803	2.131	5.958	0.81219	0.37682	0.0733572
													1.245	0.284	0.673	1.791	5.829	0.77054	0.37577	0.0756482
													1.246	0.2982	0.808	1.999	5.115	0.6939	0.4042	0.0737138
													1.248	0.2803	0.664	1.942	3.809	0.66107	0.34192	0.0576187
													1.249	0.2551	0.78	1.918	2.848	0.60394	0.40667	0.047157
													1.25	0.2813	0.693	1.947	2.408	0.61601	0.35593	0.0390903
													1.252	0.3003	0.76	1.891	2.368	0.61176	0.4019	0.038708
													1.253	0.2788	0.724	2.015	1.579	0.61502	0.35931	0.025674
													1.255	0.275	0.787	1.971	1.597	0.6149	0.39929	0.0259717
													1.257	0.2362	0.743	1.918	1.494	0.61345	0.38738	0.0243541
													1.258	0.2922	0.732	1.825	1.554	0.60479	0.4011	0.0256949
													1.26	0.2716	0.732	1.729	1.31	0.60328	0.42337	0.0217146
													1.261	0.2749	0.771	1.84	1.466	0.61925	0.41902	0.0236738
													1.263	0.2888	0.72	1.956	1.364	0.62803	0.3681	0.0217187
													1.264	0.2674	0.785	2.126	1.545	0.64668	0.36924	0.0238913
													1.266	0.3117	0.645	1.94	1.335	0.65402	0.33247	0.0204122
													1.267	0.307	0.698	1.857	1.648	0.65863	0.37588	0.0250216
													1.269	0.3218	0.729	2.017	1.206	0.64004	0.36143	0.0188426
													1.27	0.2977	0.754	2.107	1.787	0.63876	0.35785	0.0279761
													1.272	0.2829	0.855	2.098	1.445	0.64335	0.40753	0.0224606
													1.273	0.2809	0.717	2.003	1.738	0.63845	0.35796	0.0272222
													1.275	0.2884	0.675	1.97	1.313	0.61171	0.34264	0.0214644
													1.276	0.2687	0.736	2.006	1.732	0.60769	0.3669	0.0285014
													1.278	0.254	0.727	1.804	1.848	0.6503	0.40299	0.0284177
													1.28	0.269	0.831	2.101	1.467	0.65968	0.39553	0.0222381
													1.281	0.3019	0.825	2.113	2.203	0.64128	0.39044	0.0343532
													1.283	0.2936	0.779	1.976	2.16	0.66597	0.39423	0.0324339
													1.284	0.266	0.793	2.166	1.981	0.6735	0.36611	0.0294135
													1.286	0.3217	0.75	1.967	1.989	0.63167	0.38129	0.031488
													1.287	0.2705	0.711	1.994	1.902	0.65033	0.35657	0.0292467
													1.289	0.2698	0.791	1.954	1.577	0.63645	0.40481	0.0247781
													1.29	0.2841	0.657	1.845	1.631	0.64071	0.3561	0.0254561
													1.292	0.2798	0.703	1.855	1.804	0.65278	0.37898	0.0276357
													1.293	0.2418	0.715	1.962	1.872	0.62391	0.36442	0.0300043
													1.295	0.2875	0.637	1.907	1.079	0.59914	0.33403	0.0180091
													1.297	0.2665	0.628	1.826	1.591	0.57012	0.34392	0.0279064
													1.298	0.2302	0.691	1.836	1.458	0.55222	0.37636	0.0264025
													1.3	0.2548	0.745	2.034	2.001	0.57753	0.36627	0.0346476
													1.301	0.2571	0.875	1.837	1.788	0.59897	0.47632	0.0298512
													1.303	0.2374	0.728	1.875	1.928	0.56803	0.38827	0.0339419
													1.305	0.2943	0.783	1.962	1.729	0.64051	0.39908	0.0269941
													1.306	0.2886	0.808	1.887	2.176	0.55551	0.42819	0.0391712
													1.308	0.2123	0.806	1.967	2.065	0.55826	0.40976	0.0369899
													1.309	0.2336	0.656	1.98	1.543	0.62145	0.33131	0.024829
													1.311	0.2112	0.728	1.719	2.181	0.64765	0.4235	0.0336756
													1.312	0.2508	0.58	1.691	1.285	0.6119	0.34299	0.0210002
													1.314	0.246	0.721	1.668	1.655	0.60936	0.43225	0.0271596
													1.316	0.2369	0.68	1.7	1.616	0.61232	0.4	0.0263914
													1.317	0.2567	0.685	1.677	1.262	0.59205	0.40847	0.0213158
													1.319	0.257	0.704	1.937	1.272	0.57725	0.36345	0.0220355
													1.32	0.2849	0.636	1.725	1.565	0.59978	0.3687	0.0260929
													1.322	0.2784	0.736	1.977	1.397	0.56641	0.37228	0.0246641
													1.324	0.2709	0.701	1.864	1.416	0.57538	0.37607	0.0246098
													1.325	0.2127	0.726	1.86	0.871	0.5121	0.39032	0.0170084
													1.327	0.2211	0.566	1.952	1.204	0.51469	0.28996	0.0233927
													1.328	0.2644	0.644	1.761	1.395	0.53887	0.3657	0.0258875
													1.33	0.2404	0.738	2.07	0.987	0.53926	0.35652	0.0183029
													1.331	0.2394	0.641	1.827	1.151	0.49181	0.35085	0.0234033
													1.333	0.2569	0.725	1.926	1.338	0.54206	0.37643	0.0246836
													1.334	0.2461	0.821	1.86	1.224	0.51717	0.4414	0.0236673
													1.336	0.2054	0.684	1.749	1.215	0.48165	0.39108	0.0252258
													1.337	0.2396	0.695	1.929	1.188	0.48301	0.36029	0.0245958
													1.339	0.2397	0.726	1.894	0.964	0.4976	0.38332	0.019373
													1.34	0.2187	0.732	1.72	1.02	0.44978	0.42558	0.0226778
													1.342	0.2456	0.664	1.688	1.274	0.48116	0.39336	0.0264777
													1.343	0.2339	0.668	1.87	1.037	0.50719	0.35722	0.020446
													1.345	0.243	0.584	1.674	1.82	0.5182	0.34886	0.0351216
													1.346	0.2506	0.701	1.633	1.376	0.52536	0.42927	0.0261916
													1.348	0.2302	0.677	1.717	1.541	0.48876	0.39429	0.0315288
													1.349	0.2364	0.558	1.614	1.527	0.51131	0.34572	0.0298645
													1.351	0.2407	0.647	1.679	1.108	0.49855	0.38535	0.0222245
													1.352	0.1757	0.638	1.685	1.41	0.46355	0.37864	0.0304174
													1.353	0.1877	0.644	1.78	1.024	0.45295	0.3618	0.0226074
													1.355	0.2215	0.614	1.849	1.186	0.46655	0.33207	0.0254206
													1.356	0.2354	0.645	1.735	1.381	0.51031	0.37176	0.027062
													1.358	0.2131	0.694	1.861	1.453	0.5064	0.37292	0.0286927
													1.359	0.2789	0.69	1.957	1.56	0.52056	0.35258	0.0299677
													1.361	0.2119	0.8	1.802	1.196	0.50206	0.44395	0.0238219
													1.362	0.2247	0.646	1.908	1.135	0.50359	0.33857	0.0225382
													1.364	0.2067	0.664	1.793	1.281	0.45459	0.37033	0.0281792
													1.367	0.2122	0.75	1.854	1.609	0.50645	0.40453	0.0317702
													1.371	0.2682	0.723	1.918	1.234	0.46352	0.37696	0.0266224
													1.375	0.2445	0.64	1.815	1.155	0.46063	0.35262	0.0250744
													1.379	0.1921	0.591	1.793	1.219	0.47022	0.32962	0.025924
													1.382	0.1972	0.673	1.872	1.436	0.46649	0.35951	0.0307831
													1.386	0.211	0.67	1.705	1.399	0.47359	0.39296	0.0295403
													1.39	0.2117	0.67	1.94	1.321	0.46101	0.34536	0.0286545
													1.394	0.2479	0.766	1.82	1.45	0.51757	0.42088	0.0280155
													1.397	0.2801	0.767	1.952	1.405	0.4959	0.39293	0.0283323
													1.401	0.2534	0.68	1.864	1.169	0.51761	0.36481	0.0225846
													1.405	0.2347	0.77	1.924	1.157	0.50924	0.40021	0.0227201
													1.409	0.2452	0.695	1.998	1.213	0.51286	0.34785	0.0236517
													1.413	0.2347	0.706	1.831	1.221	0.51582	0.38558	0.023671
													1.416	0.232	0.704	1.862	1.366	0.50422	0.37809	0.0270913
													1.42	0.2598	0.721	1.997	1.286	0.53805	0.36104	0.0239011
													1.424	0.2637	0.714	2.022	0.932	0.51689	0.35312	0.0180309
													1.428	0.1997	0.631	1.977	1.296	0.50598	0.31917	0.0256137
													1.431	0.2648	0.676	1.879	1.365	0.52049	0.35977	0.0262253
													1.435	0.2438	0.824	1.962	1.37	0.50183	0.41998	0.0273001
													1.439	0.187	0.888	1.889	1.695	0.46836	0.47009	0.0361901
													1.443	0.2339	0.795	1.973	1.752	0.54303	0.40294	0.0322634
													1.446	0.2746	0.783	2.016	1.696	0.53603	0.38839	0.03164
													1.45	0.2815	0.818	1.794	2.296	0.56832	0.45596	0.0403998
													1.454	0.2516	0.869	1.963	2.23	0.56511	0.44269	0.0394613
													1.458	0.2818	0.797	1.874	2.273	0.56484	0.42529	0.0402415
													1.462	0.2378	0.739	1.755	1.665	0.51857	0.42108	0.0321075
													1.466	0.2892	0.8	2.029	1.49	0.55111	0.39428	0.0270363
													1.47	0.2443	0.754	1.951	2.044	0.55647	0.38647	0.0367315
													1.474	0.2861	0.741	1.897	1.698	0.57461	0.39062	0.0295505
													1.478	0.2701	0.75	1.961	2.403	0.61191	0.38246	0.0392705
													1.482	0.2425	0.815	1.943	3.028	0.62218	0.41945	0.0486676
													1.486	0.2494	0.974	2.094	2.049	0.58415	0.46514	0.0350766
													1.49	0.2981	0.754	1.956	2.328	0.59413	0.38548	0.0391833
													1.494	0.2726	0.897	2.124	2.397	0.61463	0.42232	0.0389991
													1.497	0.2884	0.866	2.069	2.741	0.612	0.41856	0.0447876
													1.501	0.2725	0.778	1.811	2.858	0.59385	0.4296	0.0481266
													1.505	0.2779	0.834	1.81	1.813	0.61379	0.46077	0.0295378
													1.509	0.2605	0.745	1.89	2.495	0.62141	0.39418	0.0401506
													1.513	0.2871	0.881	2.056	2.705	0.61751	0.4285	0.043805
													1.517	0.2814	0.839	2.064	2.526	0.58883	0.40649	0.0428986
													1.521	0.2787	0.935	2.207	2.541	0.58085	0.42365	0.0437462
													1.525	0.3098	0.848	2.041	2.83	0.60734	0.41548	0.0465966
													1.529	0.289	0.827	2.095	2.811	0.60816	0.39475	0.0462214
													1.533	0.2596	0.716	2.072	2.863	0.62687	0.34556	0.0456714
													1.537	0.2936	0.935	2.163	2.233	0.5526	0.43227	0.040409
													1.541	0.2333	0.889	2.131	2.416	0.56629	0.41718	0.0426637
													1.545	0.2486	0.877	2.072	2.134	0.63766	0.42326	0.0334661
													1.549	0.2685	0.77	2.075	2.581	0.67008	0.37108	0.0385178
													1.553	0.2255	0.763	1.908	2.68	0.63304	0.3999	0.0423354
													1.557	0.2575	0.77	2.064	2.418	0.66743	0.37306	0.0362285
													1.561	0.2892	0.751	1.871	2.82	0.70735	0.40139	0.0398671
													1.566	0.2621	0.664	1.897	2.566	0.7278	0.35003	0.0352569
													1.57	0.2919	0.761	1.872	2.637	0.75724	0.40652	0.0348238
													1.574	0.259	0.797	2.101	3.064	0.71684	0.37934	0.0427432
													1.578	0.2819	0.746	2.068	2.632	0.71174	0.36074	0.0369798
													1.582	0.2617	0.843	2.011	2.877	0.78293	0.41919	0.0367466
													1.586	0.2785	0.756	1.811	3.228	0.80851	0.41745	0.0399253
													1.591	0.2597	0.73	1.886	3.153	0.82458	0.38706	0.0382376
													1.595	0.3351	0.771	1.901	3.557	0.79129	0.40558	0.0449519
													1.599	0.282	0.773	2.009	3.344	0.78256	0.38477	0.0427315
													1.603	0.2812	0.733	2.131	3.495	0.80793	0.34397	0.0432587
													1.607	0.2715	0.786	2.124	3.47	0.8361	0.37006	0.0415022
													1.612	0.2528	0.689	1.974	3.742	0.84766	0.34904	0.0441451
													1.616	0.2427	0.867	2.112	3.272	0.78291	0.41051	0.0417928
													1.62	0.2931	0.776	2.135	3.44	0.8022	0.36347	0.0428821
													1.624	0.3136	0.759	2.229	3.299	0.86035	0.34051	0.0383449
													1.628	0.282	0.9	2.253	4.31	0.95489	0.39947	0.0451361
													1.632	0.2491	0.81	2.321	3.874	0.98456	0.34899	0.0393475
													1.637	0.2928	0.839	2.471	4.109	1.03737	0.33954	0.0396098
													1.641	0.2648	0.835	2.401	3.849	0.9411	0.34777	0.0408989
													1.645	0.2466	0.79	2.729	4.643	0.94875	0.28948	0.0489381
													1.649	0.3099	0.875	2.903	4.39	0.98526	0.30141	0.0445568
													1.653	0.2877	0.772	2.561	4.16	1.02563	0.30144	0.0405604
													1.658	0.2391	0.897	2.523	3.97	0.98133	0.35553	0.0404553
													1.663	0.2507	0.813	2.405	4.325	1.12284	0.33805	0.0385184
													1.668	0.2712	0.723	2.212	4.11	1.07083	0.32685	0.0383814
													1.672	0.2962	0.815	2.003	3.441	0.98838	0.40689	0.0348145
													1.677	0.2582	0.706	2.161	4.297	1.02793	0.3267	0.0418025
													1.682	0.2748	0.728	2.126	3.932	1.04775	0.34243	0.037528
													1.687	0.291	0.784	2.062	3.944	0.98676	0.38021	0.0399692
													1.691	0.2501	0.82	2.006	3.123	0.89642	0.40877	0.0348386
													1.696	0.2504	0.899	2.203	3.642	0.88562	0.40808	0.0411237
													1.701	0.2231	0.852	2.295	3.213	0.84662	0.37124	0.0379509
													1.706	0.2403	0.789	2.041	3.245	0.73074	0.38658	0.044407
													1.711	0.2789	0.683	1.894	3.502	0.83871	0.36061	0.0417546
													1.715	0.2573	0.797	2.12	3.329	0.83781	0.37594	0.0397345
													1.72	0.2543	0.811	1.882	3.026	0.75951	0.43092	0.0398415
													1.725	0.2115	0.813	2.002	2.322	0.76826	0.40609	0.0302241
													1.73	0.2272	0.707	1.892	2.635	0.80048	0.37368	0.0329177
													1.734	0.251	0.756	2.012	1.845	0.74464	0.37575	0.0247771
													1.739	0.3073	0.806	2.194	2.639	0.81978	0.36737	0.0321916
													1.744	0.2508	0.646	2.057	2.238	0.73828	0.31405	0.0303137
													1.749	0.2383	0.831	2.044	2.238	0.73335	0.40656	0.0305175
													1.754	0.212	0.801	2.189	1.979	0.62995	0.36592	0.0314152
													1.758	0.2315	0.683	1.981	1.675	0.56833	0.34478	0.0294723
													1.763	0.2226	0.811	2.111	1.611	0.50374	0.38418	0.0319808
													1.768	0.2247	0.728	2.173	1.439	0.49021	0.33502	0.0293548
													1.773	0.2249	0.725	1.937	1.921	0.49417	0.37429	0.0388733
													1.778	0.2134	0.772	2.08	1.455	0.4942	0.37115	0.0294415
													1.782	0.2293	0.804	2.202	1.747	0.52127	0.36512	0.0335143
													1.787	0.2359	0.854	2.168	2.346	0.58548	0.39391	0.0400697
													1.792	0.2781	0.823	2.226	2.681	0.57498	0.36972	0.0466277
													1.797	0.2565	0.838	2.139	2.984	0.56935	0.39177	0.0524106
													1.802	0.2431	0.821	2.102	3.381	0.58048	0.39058	0.0582449
													1.807	0.2812	0.999	2.258	3.373	0.59586	0.44243	0.0566073
													1.812	0.2086	0.834	2.047	3.48	0.56402	0.40743	0.0616999
													1.817	0.276	0.846	2.016	3.781	0.58977	0.41964	0.0641097
													1.821	0.2397	0.892	1.991	4.022	0.5816	0.44802	0.0691541
													1.826	0.3245	0.885	1.988	3.357	0.56318	0.44517	0.0596079
													1.831	0.2423	0.716	1.83	2.833	0.47724	0.39126	0.0593622
													1.836	0.278	0.896	1.963	2.712	0.59892	0.45644	0.0452815
													1.841	0.2919	0.987	2.067	3.421	0.64095	0.4775	0.0533739
													1.846	0.2848	0.861	2.095	3.505	0.68199	0.41098	0.0513937
													1.851	0.276	0.937	2.139	4.091	0.67922	0.43806	0.0602309
													1.855	0.3045	0.953	2.049	3.661	0.72217	0.4651	0.0506944
													1.86	0.2622	0.917	2.207	2.57	0.66471	0.4155	0.0386635
													1.865	0.2587	0.824	2.028	2.086	0.64429	0.40631	0.0323767
													1.87	0.2983	0.999	2.101	2.241	0.64601	0.47549	0.0346899
													1.875	0.3197	0.882	2.013	2.185	0.61843	0.43815	0.0353314
													1.88	0.2865	0.936	2.117	2.652	0.59257	0.44214	0.0447542
													1.885	0.2643	0.798	2.104	1.577	0.56145	0.37928	0.028088
													1.889	0.2787	0.863	2.111	1.47	0.53103	0.40881	0.0276821
													1.892	0.2584	0.834	2.09	2.04	0.55802	0.39904	0.0365578
													1.895	0.2396	0.829	2.049	2.182	0.56697	0.40459	0.0384853
													1.898	0.2513	0.869	2.155	2.09	0.48199	0.40325	0.0433619
													1.901	0.2223	0.847	2.101	2.008	0.51881	0.40314	0.038704
													1.904	0.2625	0.808	2.039	2.168	0.54628	0.39627	0.0396866
													1.906	0.309	0.834	2.184	2.68	0.59281	0.38187	0.0452084
													1.909	0.3034	0.839	2.22	2.08	0.58252	0.37793	0.0357069
													1.912	0.2554	0.921	2.243	2.453	0.58656	0.41061	0.0418201
													1.915	0.3018	0.867	2.053	2.761	0.66358	0.42231	0.0416076
													1.918	0.2855	0.795	2.095	2.362	0.67381	0.37947	0.0350544
													1.92	0.2934	0.901	2.03	2.544	0.72068	0.44384	0.0353
													1.923	0.2719	0.818	1.993	2.599	0.74208	0.41044	0.0350232
													1.926	0.2773	0.846	2.091	2.903	0.74688	0.40459	0.0388684
													1.929	0.2805	0.764	2.052	3.072	0.79263	0.37232	0.038757
													1.932	0.2482	0.823	1.997	2.982	0.73361	0.41212	0.0406483
													1.935	0.3157	0.732	2.182	3.428	0.75976	0.33547	0.0451195
													1.937	0.253	0.84	2.192	2.878	0.73949	0.38321	0.0389187
													1.94	0.261	0.765	2.142	2.935	0.7152	0.35714	0.0410375
													1.943	0.2643	0.865	2.014	2.727	0.70897	0.42949	0.0384643
													1.946	0.2659	0.809	2.046	2.967	0.63418	0.39541	0.0467848
													1.949	0.2632	0.883	1.98	2.935	0.55362	0.44596	0.0530147
													1.952	0.2984	0.818	2.099	2.275	0.58155	0.38971	0.0391196
													1.954	0.3006	0.729	2.142	2.563	0.63786	0.34034	0.0401812
													1.957	0.3058	0.808	2.177	3.033	0.65083	0.37115	0.046602
													1.96	0.2594	0.811	2.383	2.823	0.75309	0.34033	0.0374856
													1.963	0.3077	0.773	2.181	3.608	0.89028	0.35442	0.0405266
													1.966	0.3229	0.879	2.318	3.226	0.81578	0.37921	0.039545
													1.968	0.2925	0.9	2.307	2.811	0.75665	0.39012	0.0371506
													1.971	0.2757	0.792	2.374	2.621	0.68666	0.33361	0.0381703
													1.974	0.2865	0.741	2.151	2.27	0.69924	0.34449	0.0324638
													1.977	0.2885	0.85	2.372	2.127	0.64419	0.35835	0.0330182
													1.979	0.269	0.666	2.184	2.528	0.65039	0.30495	0.038869
													1.982	0.2705	0.852	2.31	2.322	0.63985	0.36883	0.0362898
													1.985	0.2435	0.765	2.122	1.797	0.63007	0.36051	0.0285206
													1.988	0.223	0.797	2.349	2.49	0.65498	0.33929	0.0380164
													1.991	0.2841	0.759	2.342	2.367	0.72766	0.32408	0.0325289
													1.993	0.2292	0.956	2.328	2.818	0.82358	0.41065	0.0342165
													1.996	0.2584	0.873	2.367	2.599	0.79595	0.36882	0.0326528
													1.999	0.2675	0.77	2.498	4.114	1.0468	0.30825	0.0393007
													2.002	0.3114	0.917	2.67	4.179	1.1168	0.34345	0.0374194
													2.004	0.3376	0.822	2.573	3.545	1.09259	0.31947	0.0324458
													2.007	0.2895	0.846	2.469	2.804	0.93837	0.34265	0.0298816
													2.01	0.2753	0.9	2.223	2.849	0.94718	0.40486	0.0300788
													2.013	0.2962	0.883	2.126	2.206	0.77455	0.41533	0.0284811
													2.016	0.246	0.931	2.205	2.927	0.91658	0.42222	0.0319339
													2.018	0.2913	0.761	2.099	3.278	0.93129	0.36255	0.0351985
													2.021	0.298	0.794	1.885	2.497	0.82407	0.42122	0.0303008
													2.024	0.2506	0.928	1.894	2.134	0.72432	0.48997	0.0294621
													2.027	0.2664	0.848	1.884	1.722	0.70649	0.45011	0.024374
													2.029	0.2767	0.818	1.644	2.106	0.62612	0.49757	0.0336357
													2.032	0.283	0.794	1.74	2.162	0.66267	0.45632	0.0326256
													2.035	0.2692	0.799	1.443	1.766	0.65686	0.55371	0.0268855
													2.038	0.2423	0.865	1.788	2.139	0.65541	0.48378	0.0326361
													2.041	0.2615	0.885	1.823	3.068	0.65538	0.48546	0.0468125
													2.043	0.3127	0.831	1.858	3.144	0.65552	0.44726	0.0479619
													2.046	0.2497	0.819	1.639	3.227	0.6152	0.49969	0.0524545
													2.049	0.2977	0.923	1.727	3.223	0.69074	0.53445	0.0466601
													2.052	0.2863	0.861	1.771	3.197	0.67232	0.48617	0.0475518
													2.055	0.2905	0.896	1.762	3.51	0.66804	0.50851	0.0525418
													2.057	0.2503	0.849	1.707	3.517	0.66354	0.49736	0.0530036
													2.06	0.2728	0.867	1.654	3.72	0.67196	0.52418	0.0553604
													2.063	0.2614	0.86	1.886	3.439	0.62916	0.45599	0.0546602
													2.066	0.2762	0.956	1.731	3.563	0.6529	0.55228	0.0545719
													2.069	0.2665	0.931	1.649	3.235	0.64832	0.56458	0.0498982
													2.071	0.2883	0.809	1.841	3.304	0.64101	0.43944	0.0515437
													2.074	0.2958	0.864	1.719	3.939	0.66367	0.50262	0.0593518
													2.077	0.3205	0.929	1.997	3.876	0.62908	0.4652	0.0616138
													2.08	0.2652	0.946	1.87	3.488	0.64023	0.50588	0.0544804
													2.082	0.3062	0.857	1.937	3.181	0.61672	0.44244	0.0515793
													2.085	0.291	0.86	1.695	3.6	0.62581	0.50737	0.0575254
													2.088	0.2779	0.911	1.699	3.806	0.60812	0.5362	0.0625863
													2.091	0.2472	0.848	1.815	3.384	0.6072	0.46722	0.0557312
													2.094	0.3121	0.821	1.718	3.568	0.61708	0.47788	0.0578207
													2.096	0.3047	0.894	1.795	3.864	0.62601	0.49805	0.0617243
													2.098	0.2854	0.883	1.643	3.587	0.61258	0.53743	0.0585556
													2.101	0.2784	0.889	1.826	3.258	0.6193	0.48686	0.0526078
													2.103	0.2944	0.846	1.679	3.129	0.61602	0.50387	0.0507938
													2.106	0.265	0.847	1.867	4.1	0.63365	0.45367	0.0647045
													2.108	0.2757	0.929	1.774	3.962	0.62036	0.52368	0.0638661
													2.11	0.2702	0.906	1.724	4.375	0.61776	0.52552	0.0708204
													2.113	0.2941	0.863	1.781	3.99	0.59052	0.48456	0.0675676
													2.115	0.2853	0.888	1.683	3.548	0.58266	0.52763	0.0608931
													2.118	0.2708	0.768	1.615	3.52	0.55923	0.47554	0.0629437
													2.12	0.2621	0.806	1.569	3.55	0.55142	0.5137	0.0643792
													2.122	0.256	0.907	1.714	3.368	0.57635	0.52917	0.0584367
													2.125	0.2566	0.811	1.533	3.208	0.55317	0.52903	0.057993
													2.127	0.2499	0.885	1.794	3.637	0.56752	0.49331	0.0640858
													2.13	0.2421	0.837	1.646	3.833	0.5845	0.50851	0.0655774
													2.132	0.2659	0.872	1.65	4.407	0.60091	0.52848	0.0733388
													2.134	0.277	1.04	1.84	4.033	0.61358	0.56522	0.065729
													2.137	0.2397	0.964	1.964	4.002	0.6049	0.49084	0.0661597
													2.139	0.2706	0.9	1.743	3.952	0.63205	0.51635	0.0625267
													2.142	0.2757	0.866	1.781	3.964	0.65745	0.48624	0.0602936
													2.144	0.261	0.91	1.83	3.737	0.62864	0.49727	0.0594458
													2.146	0.3156	0.932	1.679	3.83	0.58664	0.55509	0.0652871
													2.149	0.3021	0.822	1.91	3.721	0.62227	0.43037	0.0597972
													2.151	0.3322	0.953	1.735	4.158	0.64532	0.54928	0.0644331
													2.154	0.2921	0.869	1.692	3.899	0.62927	0.51359	0.0619607
													2.157	0.2859	0.864	1.769	3.36	0.60188	0.48841	0.0558251
													2.16	0.3179	0.83	1.603	4.08	0.66818	0.51778	0.0610614
													2.163	0.2625	0.93	1.835	3.816	0.6639	0.50681	0.0574785
													2.166	0.2719	0.847	1.692	3.066	0.61812	0.50059	0.049602
													2.169	0.2564	0.762	1.749	3.259	0.66094	0.43568	0.0493086
													2.172	0.2583	0.842	1.833	3.351	0.67885	0.45936	0.0493629
													2.174	0.286	0.81	1.678	3.18	0.60379	0.48272	0.0526673
													2.177	0.2571	0.796	1.709	3.296	0.60713	0.46577	0.0542882
													2.18	0.2426	0.833	1.679	3.079	0.5854	0.49613	0.0525965
													2.183	0.3146	0.807	1.599	3.383	0.55095	0.50469	0.061403
													2.186	0.2313	0.88	1.772	2.798	0.55202	0.49661	0.0506866
													2.189	0.2804	0.873	1.779	3.303	0.58991	0.49073	0.0559916
													2.192	0.2711	0.904	1.991	3.082	0.56581	0.45404	0.0544706
													2.195	0.2723	0.881	1.697	3.718	0.57482	0.51915	0.0646811
													2.198	0.2835	0.829	1.768	3.605	0.55007	0.46889	0.0655371
													2.201	0.2609	0.755	1.587	3.021	0.53	0.47574	0.057
													2.204	0.2707	0.977	1.833	3.142	0.54226	0.53301	0.0579427
													2.207	0.2784	0.787	1.539	3.304	0.53636	0.51137	0.0616004
													2.21	0.2928	0.785	1.632	3.81	0.52719	0.481	0.07227
													2.213	0.2429	0.769	1.595	4.08	0.52348	0.48213	0.0779399
													2.216	0.2721	0.707	1.531	3.424	0.53552	0.46179	0.0639379
													2.218	0.2353	0.792	1.75	3.524	0.53128	0.45257	0.0663304
													2.221	0.2592	0.843	1.632	3.482	0.55942	0.51654	0.062243
													2.225	0.2422	0.803	1.559	3.538	0.55472	0.51507	0.0637799
													2.229	0.2627	0.678	1.721	3.222	0.51508	0.39396	0.0625534
													2.233	0.2888	0.835	1.73	3.184	0.54884	0.48266	0.0580133
													2.237	0.2588	0.769	1.548	3.705	0.5649	0.49677	0.0655868
													2.242	0.2251	0.715	1.484	3.201	0.53533	0.48181	0.0597949
													2.246	0.2968	0.798	1.686	3.592	0.5524	0.47331	0.0650253
													2.25	0.2663	0.811	1.786	3.51	0.57224	0.45409	0.0613379
													2.255	0.2507	0.827	1.776	3.072	0.54885	0.46565	0.0559716
													2.259	0.2781	0.931	2.201	3.373	0.55063	0.42299	0.0612571
													2.263	0.2848	0.96	2.278	3.315	0.55384	0.42142	0.0598548
													2.267	0.2619	0.819	1.824	3.027	0.54111	0.44901	0.0559406
													2.272	0.2763	0.932	2.073	2.954	0.52106	0.44959	0.0566921
													2.276	0.2801	0.81	1.724	3.15	0.53076	0.46984	0.0593489
													2.28	0.2775	0.84	1.779	3.047	0.54632	0.47218	0.0557732
													2.285	0.2755	0.844	1.875	3.684	0.54881	0.45013	0.0671271
													2.289	0.3123	0.909	1.768	3.173	0.56674	0.51414	0.0559869
													2.293	0.2831	0.839	1.656	2.99	0.54732	0.50664	0.0546298
													2.297	0.2824	0.955	1.708	3.768	0.55235	0.55913	0.0682176
													2.302	0.252	0.838	1.68	3.302	0.54671	0.49881	0.0603977
													2.306	0.2684	0.913	1.755	3.223	0.55889	0.52023	0.0576679
													2.31	0.3061	0.739	1.87	2.74	0.53859	0.39519	0.0508736
													2.315	0.2705	0.784	1.594	3.523	0.52003	0.49184	0.0677461
													2.319	0.3169	0.897	1.711	3.588	0.51592	0.52425	0.0695457
													2.323	0.2973	0.733	1.566	2.966	0.53195	0.46807	0.0557571
													2.328	0.2858	0.828	1.661	2.83	0.51231	0.49849	0.05524
													2.336	0.2586	0.889	1.827	3.253	0.54164	0.48659	0.0600583
													2.347	0.2863	0.839	1.698	3.534	0.55042	0.49411	0.0642055
													2.357	0.3236	0.9	1.741	3.219	0.53546	0.51694	0.0601165
													2.367	0.3042	0.839	1.833	3.21	0.55089	0.45772	0.0582693
													2.378	0.2915	0.84	1.67	3.45	0.55313	0.50299	0.0623723
													2.388	0.2756	0.904	1.658	3.125	0.52957	0.54524	0.0590101
													2.398	0.2554	0.772	1.679	3.653	0.51721	0.4598	0.070629
													2.409	0.3332	0.856	1.58	3.433	0.55212	0.54177	0.0621785
													2.419	0.2977	0.922	1.958	3.386	0.54155	0.47089	0.0625242
													2.429	0.3194	0.923	1.964	3.483	0.52703	0.46996	0.0660873
													2.44	0.273	0.803	1.794	3.434	0.53623	0.4476	0.0640397
													2.45	0.2854	0.935	1.819	2.873	0.5368	0.51402	0.0535209
													2.46	0.2726	0.828	1.655	2.973	0.52947	0.5003	0.0561505
													2.471	0.2506	0.938	1.666	2.605	0.48391	0.56303	0.0538323
													2.481	0.3208	0.816	1.682	2.42	0.50718	0.48514	0.0477148
													2.491	0.2643	0.955	1.647	2.3	0.52627	0.57984	0.0437038
													2.502	0.2205	0.868	1.71	2.563	0.52062	0.5076	0.0492298
													2.512	0.2426	0.869	1.68	2.663	0.52009	0.51726	0.0512027
													2.522	0.2863	0.815	1.658	2.708	0.51436	0.49156	0.052648
													2.533	0.3184	0.894	1.591	2.704	0.50688	0.56191	0.053346
													2.543	0.269	0.911	1.754	3.295	0.51771	0.51938	0.0636457
													2.553	0.3545	0.847	1.715	2.602	0.53661	0.49388	0.0484896
													2.564	0.3013	0.924	1.808	3.021	0.55377	0.51106	0.0545533
													2.574	0.266	0.818	1.632	3.104	0.54468	0.50123	0.0569876
													2.584	0.2894	0.857	1.59	3.091	0.54341	0.53899	0.0568815
													2.594	0.285	0.853	1.685	3.623	0.5354	0.50623	0.067669
													2.603	0.2977	0.857	1.656	2.876	0.5348	0.51751	0.0537771
													2.612	0.3218	0.802	1.72	3.27	0.53553	0.46628	0.061061
													2.622	0.2879	0.914	1.667	3.42	0.55078	0.54829	0.0620938
													2.631	0.2351	0.709	1.497	2.806	0.53127	0.47361	0.0528168
													2.641	0.267	0.894	1.676	2.91	0.51385	0.53341	0.0566313
													2.65	0.2897	0.829	1.533	4.408	0.49556	0.54077	0.0889499
													2.66	0.2375	0.757	1.509	4.787	0.48257	0.50166	0.099198
													2.669	0.2251	0.837	1.588	4.014	0.48102	0.52708	0.0834477
													2.679	0.2598	0.738	1.53	3.441	0.49176	0.48235	0.0699732
													2.688	0.2264	0.752	1.449	3.653	0.52209	0.51898	0.0699688
													2.697	0.2937	0.8	1.567	2.85	0.5659	0.51053	0.0503623
													2.707	0.2975	0.802	1.414	2.622	0.57991	0.56719	0.0452139
													2.716	0.2945	0.837	1.443	2.086	0.55882	0.58004	0.0373287
													2.726	0.2423	0.925	1.413	1.956	0.57368	0.65464	0.0340957
													2.735	0.2423	0.856	1.576	2.476	0.5543	0.54315	0.044669
													2.745	0.2568	0.891	1.553	2.059	0.53337	0.57373	0.0386036
													2.754	0.3029	0.882	1.706	1.978	0.57257	0.517	0.034546
													2.764	0.3091	0.877	1.745	1.83	0.57028	0.50258	0.0320895
													2.773	0.2648	0.995	1.741	1.753	0.50913	0.57151	0.0344313
													2.782	0.3029	0.86	1.647	2.042	0.50771	0.52216	0.0402198
													2.792	0.3103	0.934	1.525	1.729	0.4703	0.61246	0.0367638
													2.801	0.2879	0.854	1.531	1.764	0.48917	0.55781	0.0360611
													2.811	0.2665	0.868	1.662	1.784	0.45234	0.52226	0.0394394
													2.821	0.2635	0.849	1.616	1.786	0.43013	0.52537	0.0415223
													2.831	0.2789	0.867	1.56	1.254	0.48051	0.55577	0.0260973
													2.841	0.2545	0.935	1.619	1.492	0.47067	0.57752	0.0316995
													2.851	0.2722	0.959	1.761	1.279	0.48526	0.54458	0.026357
													2.861	0.2951	0.878	1.829	1.373	0.48967	0.48004	0.0280393
													2.871	0.3005	0.862	1.777	1.446	0.46817	0.48509	0.0308862
													2.881	0.2636	0.962	1.627	1.255	0.474	0.59127	0.0264768
													2.892	0.3358	0.946	1.755	1.568	0.5194	0.53903	0.0301887
													2.902	0.3351	0.958	1.843	1.961	0.56712	0.5198	0.0345782
													2.912	0.3458	1.063	1.873	1.931	0.61074	0.56754	0.0316174
													2.922	0.3437	1.056	1.931	2.367	0.61212	0.54687	0.0386689
													2.932	0.3666	1.155	2.162	1.852	0.59067	0.53423	0.0313542
													2.942	0.3378	0.941	1.839	2.289	0.5997	0.51169	0.0381691
													2.952	0.3971	1.054	2.111	2.321	0.61189	0.49929	0.0379317
													2.962	0.3307	1.063	2.001	2.302	0.64184	0.53123	0.0358656
													2.972	0.3292	1.033	1.93	1.869	0.60118	0.53523	0.0310889
													2.982	0.3012	1.013	1.872	2.176	0.56973	0.54113	0.0381935
													2.992	0.2976	0.887	1.693	2.056	0.58075	0.52392	0.0354025
													3.003	0.3499	0.948	1.869	1.894	0.61505	0.50722	0.0307942
													3.013	0.3591	0.975	1.879	1.649	0.57283	0.51889	0.0287869
													3.023	0.318	0.837	1.497	1.453	0.54308	0.55912	0.0267548
													3.033	0.2913	0.861	1.635	1.746	0.51084	0.52661	0.034179
													3.043	0.3395	0.927	1.551	1.583	0.52199	0.59768	0.0303263
													3.053	0.3154	0.835	1.585	2.307	0.52404	0.52681	0.0440234
													3.064	0.3144	0.962	1.625	1.976	0.47236	0.592	0.0418325
													3.076	0.2859	0.855	1.832	1.679	0.47075	0.4667	0.0356665
													3.087	0.3186	0.811	1.862	2.074	0.53563	0.43555	0.0387208
													3.099	0.2977	1.009	1.894	1.642	0.54936	0.53273	0.0298893
													3.11	0.2976	0.961	1.964	1.307	0.52197	0.48931	0.0250398
													3.122	0.2783	0.956	1.832	1.301	0.50187	0.52183	0.025923
													3.134	0.2464	0.832	1.708	0.929	0.43296	0.48712	0.0214569
													3.145	0.2669	0.83	1.76	1.065	0.42678	0.47159	0.0249543
													3.157	0.2968	0.968	1.781	1.277	0.4827	0.54351	0.0264554
													3.168	0.3292	0.903	1.655	1.411	0.47542	0.54562	0.029679
													3.18	0.3071	0.751	1.6	1.465	0.4793	0.46938	0.0305654
													3.192	0.2933	0.831	1.705	0.778	0.45531	0.48739	0.0170873
													3.203	0.327	0.872	1.78	1.385	0.48083	0.48989	0.0288044
													3.215	0.3154	0.815	1.704	1.84	0.49486	0.47829	0.0371822
													3.226	0.2962	0.935	1.823	1.307	0.5079	0.51289	0.0257334
													3.238	0.3343	0.87	1.865	1.589	0.50658	0.46649	0.0313672
													3.249	0.3246	0.92	1.776	1.505	0.49888	0.51802	0.0301676
													3.261	0.3135	0.8	1.894	1.558	0.48426	0.42239	0.0321728
													3.273	0.3145	0.897	1.896	1.665	0.50938	0.4731	0.0326868
													3.284	0.3154	0.872	1.889	1.305	0.51356	0.46162	0.0254109
													3.296	0.3349	0.923	1.826	1.145	0.50384	0.50548	0.0227255
													3.307	0.2724	0.81	1.791	0.993	0.51283	0.45226	0.0193631
													3.319	0.3367	1.063	1.998	1.266	0.53973	0.53203	0.0234562
													3.331	0.3008	1.065	1.919	1.072	0.54154	0.55498	0.0197954
													3.341	0.3066	0.899	1.804	0.903	0.54444	0.49834	0.0165858
													3.349	0.2818	0.922	1.916	1.08	0.50384	0.48121	0.0214354
													3.356	0.3064	0.896	1.897	1.077	0.52762	0.47232	0.0204124
													3.363	0.31	0.83	1.813	1.502	0.51914	0.4578	0.0289325
													3.37	0.2628	0.876	1.762	1.211	0.49669	0.49716	0.0243814
													3.378	0.2594	0.876	1.726	1.277	0.47342	0.50753	0.0269739
													3.385	0.2535	0.929	1.726	1.058	0.45261	0.53824	0.0233755
													3.392	0.3074	0.879	1.758	1.425	0.49726	0.5	0.028657
													3.4	0.3018	0.759	1.568	1.593	0.48536	0.48406	0.032821
													3.407	0.2623	0.933	1.632	1.132	0.46739	0.57169	0.0242196
													3.414	0.3171	0.849	1.844	1.591	0.52993	0.46041	0.0300228
													3.422	0.3144	1.021	1.681	1.158	0.52712	0.60738	0.0219684
													3.429	0.3437	0.957	1.851	1.132	0.55522	0.51702	0.0203883
													3.436	0.3492	0.993	1.81	1.306	0.58572	0.54862	0.0222973
													3.444	0.364	1.009	2.043	1.292	0.58841	0.49388	0.0219575
													3.451	0.3803	1.072	1.998	1.149	0.59722	0.53654	0.0192391
													3.458	0.3413	1.128	1.873	1.109	0.58672	0.60224	0.0189017
													3.465	0.3548	1.087	1.97	1.099	0.57819	0.55178	0.0190076
													3.473	0.3635	1.066	1.85	0.978	0.57154	0.57622	0.0171117
													3.48	0.3027	1.048	1.823	1.201	0.51581	0.57488	0.0232838
													3.487	0.2877	1.09	1.965	1.453	0.5312	0.55471	0.0273532
													3.495	0.3464	1.232	1.898	1.524	0.53429	0.6491	0.0285238
													3.502	0.2298	0.953	1.772	1.261	0.49635	0.53781	0.0254055
													3.509	0.2975	0.853	1.781	1.151	0.51533	0.47894	0.0223352
													3.517	0.292	0.845	1.797	1.326	0.47835	0.47023	0.0277203
													3.525	0.3486	0.956	1.749	0.977	0.50049	0.5466	0.0195209
													3.534	0.3168	1.015	1.902	0.944	0.49957	0.53365	0.0188963
													3.542	0.3103	0.942	1.965	1.52	0.49576	0.47939	0.03066
													3.551	0.3458	0.929	2.038	1.425	0.49264	0.45584	0.0289258
													3.559	0.2828	1.093	2.174	1.173	0.4867	0.50276	0.0241011
													3.568	0.3383	0.987	2.015	1.022	0.50835	0.48983	0.0201043
													3.576	0.3068	1.127	2.069	1.081	0.50389	0.54471	0.0214531
													3.585	0.3133	1.085	2.017	1.275	0.52007	0.53793	0.0245159
													3.594	0.3187	1.049	1.914	1.404	0.54026	0.54807	0.0259875
													3.602	0.3517	1.158	2.148	1.06	0.55462	0.53911	0.0191122
													3.611	0.3874	0.941	1.993	1.028	0.57511	0.47215	0.0178748
													3.619	0.3894	1.07	1.656	1.033	0.54855	0.64614	0.0188315
													3.628	0.3139	0.98	1.758	1.234	0.50128	0.55745	0.024617
													3.636	0.315	0.849	1.691	0.886	0.48997	0.50207	0.0180827
													3.645	0.2851	1	1.838	1.12	0.47667	0.54407	0.0234963
													3.654	0.3234	0.99	1.779	1.158	0.5194	0.55649	0.022295
													3.662	0.322	1.146	1.951	1.068	0.53877	0.58739	0.0198229
													3.671	0.3866	1.056	1.712	1.258	0.52398	0.61682	0.0240085
													3.679	0.3708	1.08	1.808	1.492	0.52558	0.59735	0.0283877
													3.688	0.3333	1.075	1.901	0.622	0.53724	0.56549	0.0115777
													3.697	0.323	1.14	1.831	1.14	0.5316	0.62261	0.0214447
													3.705	0.2916	1.167	1.788	0.882	0.52161	0.65268	0.0169092
													3.714	0.3375	1.172	1.945	1.136	0.53524	0.60257	0.0212241
													3.722	0.3082	1.11	1.977	1.115	0.49628	0.56146	0.0224672
													3.733	0.2868	1.236	1.971	1.334	0.51299	0.62709	0.0260044
													3.745	0.299	1.235	1.862	1.515	0.53953	0.66327	0.02808
													3.757	0.3133	1.213	2.049	1.206	0.5457	0.592	0.0221001
													3.769	0.3024	1.183	1.92	1.137	0.55905	0.61615	0.0203381
													3.781	0.3097	1.269	1.944	1.168	0.53196	0.65278	0.0219565
													3.793	0.3157	1.171	1.801	1.074	0.51731	0.65019	0.0207612
													3.805	0.3097	1.216	2.003	1.182	0.55101	0.60709	0.0214515
													3.818	0.2862	1.158	1.981	1.005	0.52618	0.58455	0.0190999
													3.83	0.3443	1.15	1.932	1.685	0.5492	0.59524	0.030681
													3.842	0.282	1.22	1.771	1.101	0.49419	0.68888	0.0222789
													3.854	0.2927	1.065	1.734	1.189	0.51705	0.61419	0.0229958
													3.866	0.3278	1.154	1.824	1.188	0.51029	0.63268	0.0232809
													3.878	0.3169	1.168	1.735	1.28	0.44441	0.6732	0.0288022
													3.89	0.3408	0.974	1.643	0.813	0.5048	0.59282	0.0161054
													3.903	0.3461	1.002	1.743	1.665	0.51519	0.57487	0.0323182
													3.915	0.3425	1.011	1.621	1.079	0.53332	0.62369	0.0202318
													3.927	0.3024	0.975	1.617	0.828	0.47742	0.60297	0.0173432
													3.939	0.3173	1.177	1.773	1.306	0.50151	0.66385	0.0260414
													3.951	0.3398	1.209	1.859	1.106	0.53328	0.65035	0.0207396
													3.963	0.3253	1.153	1.85	1.651	0.51428	0.62324	0.0321031
													3.975	0.3733	1.184	1.797	0.843	0.52575	0.65888	0.0160342
													3.988	0.3242	1.092	1.757	0.946	0.52045	0.62151	0.0181766
													4	0.3062	1.189	1.855	1.056	0.52196	0.64097	0.0202314
													4.012	0.3267	1.224	1.819	1.378	0.56249	0.6729	0.0244982
													4.024	0.3344	1.097	1.74	0.965	0.52765	0.63046	0.0182886
													4.039	0.3369	1.286	1.738	0.924	0.53012	0.73993	0.01743
													4.053	0.3321	1.224	2.085	1.46	0.56613	0.58705	0.0257891
													4.067	0.367	1.371	2.107	1.335	0.60311	0.65069	0.0221353
													4.082	0.4119	1.342	1.915	1.519	0.60232	0.70078	0.0252192
													4.096	0.3732	1.289	2.115	1.47	0.58838	0.60946	0.0249839
													4.11	0.3573	1.408	2.214	0.943	0.55952	0.63595	0.0168537
													4.124	0.356	1.547	2.15	1.308	0.57533	0.71953	0.0227348
													4.139	0.3748	1.532	2.161	1.281	0.57696	0.70893	0.0222026
													4.153	0.3739	1.542	2.335	0.901	0.57013	0.66039	0.0158034
													4.167	0.3843	1.47	2.231	0.908	0.59692	0.6589	0.0152114
													4.182	0.331	1.456	1.885	1.185	0.50442	0.77241	0.0234923
													4.196	0.3988	1.544	2.121	1.315	0.5911	0.72796	0.0222467
													4.21	0.4323	1.544	2.024	1.224	0.62955	0.76285	0.0194425
													4.225	0.3784	1.508	1.985	1.199	0.59983	0.7597	0.019989
													4.239	0.3622	1.437	2.147	0.967	0.5818	0.66931	0.0166208
													4.253	0.3474	1.452	2.145	0.852	0.54052	0.67692	0.0157626
													4.267	0.3545	1.547	2.219	1.254	0.60904	0.69716	0.0205898
													4.282	0.3514	1.469	2.144	0.975	0.57052	0.68517	0.0170897
													4.296	0.3504	1.467	2.122	0.86	0.58423	0.69133	0.0147202
													4.31	0.3771	1.606	1.947	1.037	0.61352	0.82486	0.0169025
													4.325	0.4091	1.503	2.19	1.057	0.58443	0.6863	0.018086
													4.339	0.4036	1.515	2.039	1.04	0.59221	0.74301	0.0175613
													4.353	0.4139	1.594	2.153	1.37	0.5846	0.74036	0.0234348
													4.368	0.3554	1.48	2.011	0.814	0.5725	0.73595	0.0142183
													4.375	0.3771	1.374	1.925	1.256	0.60891	0.71377	0.020627
													4.38	0.4647	1.257	1.922	0.997	0.62463	0.65401	0.0159614
													4.384	0.4078	1.509	2.108	1.531	0.68799	0.71584	0.0222532
													4.389	0.4128	1.851	2.2	1.003	0.71077	0.84136	0.0141115
													4.394	0.4916	1.438	1.955	1.079	0.6865	0.73555	0.0157174
													4.399	0.4036	1.347	1.722	1.199	0.60096	0.78223	0.0199514
													4.404	0.394	1.176	1.919	1.116	0.56025	0.61282	0.0199197
													4.408	0.3489	1.145	1.812	0.901	0.50593	0.6319	0.0178088
													4.413	0.374	1.147	1.709	0.848	0.5429	0.67115	0.0156198
													4.418	0.3493	1.158	1.728	0.972	0.52574	0.67014	0.0184882
													4.423	0.3177	1.151	1.59	0.799	0.48059	0.7239	0.0166254
													4.428	0.3552	1.22	1.747	0.988	0.49567	0.69834	0.0199326
													4.432	0.2884	1	1.549	1.211	0.48399	0.64558	0.0250212
													4.437	0.3558	1.115	1.712	1.066	0.53505	0.65129	0.0199234
													4.442	0.3414	1.109	1.822	0.869	0.56054	0.60867	0.0155029
													4.447	0.2966	1.167	1.705	0.739	0.51564	0.68446	0.0143317
													4.451	0.3	1.14	1.704	1.262	0.52042	0.66901	0.0242496
													4.456	0.277	1.092	1.714	0.889	0.49932	0.63711	0.0178042
													4.461	0.2977	1.122	1.873	1.228	0.52609	0.59904	0.023342
													4.466	0.2179	1.201	1.895	1.012	0.48962	0.63377	0.0206691
													4.471	0.3133	1.121	1.747	0.685	0.55285	0.64167	0.0123903
													4.475	0.3292	1.106	1.811	1.136	0.56106	0.61071	0.0202474
													4.48	0.3064	1.212	1.823	1.314	0.60925	0.66484	0.0215675
													4.485	0.2808	1.298	1.55	1.066	0.57039	0.83742	0.018689
													4.489	0.2941	1.277	1.865	0.809	0.57032	0.68472	0.014185
													4.493	0.2886	1.215	1.843	0.794	0.56681	0.65925	0.0140082
													4.496	0.304	1.121	1.514	0.786	0.53545	0.74042	0.0146792
													4.5	0.258	1.125	1.688	1.095	0.52987	0.66647	0.0206654
													4.504	0.2561	1.135	1.829	0.918	0.53511	0.62056	0.0171554
													4.507	0.3026	1.044	1.673	0.896	0.49899	0.62403	0.0179563
													4.511	0.2645	1.055	1.676	0.992	0.5214	0.62947	0.0190257
													4.514	0.2614	1.087	1.795	1.31	0.52037	0.60557	0.0251744
													4.518	0.2895	1.058	1.644	1.066	0.5257	0.64355	0.0202777
													4.521	0.3007	1.108	1.632	1.17	0.54734	0.67892	0.0213761
													4.525	0.333	1.213	1.913	0.706	0.56074	0.63408	0.0125905
													4.528	0.3347	1.101	1.734	0.753	0.57839	0.63495	0.0130189
													4.532	0.3259	1.325	1.994	1.009	0.57535	0.66449	0.0175372
													4.535	0.3336	1.374	2.007	0.719	0.58396	0.6846	0.0123125
													4.539	0.3698	1.26	2.202	0.924	0.61314	0.57221	0.01507
													4.542	0.3494	1.484	2.149	0.999	0.58144	0.69055	0.0171815
													4.546	0.3345	1.339	1.953	0.85	0.55126	0.68561	0.0154192
													4.549	0.351	1.411	2.015	1.702	0.54544	0.70025	0.0312042
													4.553	0.3714	1.472	2.16	1.113	0.58095	0.68148	0.0191583
													4.557	0.2868	1.257	2.01	0.803	0.57547	0.62537	0.0139538
													4.56	0.3655	1.303	1.943	0.826	0.60956	0.67061	0.0135508
													4.564	0.4377	1.505	2.144	1.177	0.61229	0.70196	0.0192229
													4.567	0.3329	1.475	2.119	1.012	0.54815	0.69608	0.0184621
													4.571	0.4057	1.331	2.157	0.805	0.60424	0.61706	0.0133225
													4.574	0.3079	1.349	1.961	1.284	0.49699	0.68791	0.0258355
													4.574	0.312	0.95046	1.73817	0.78	0.35277	0.54682	0.0221107
													4.578	0.2859	1.13708	1.72081	1.038	0.36271	0.66078	0.0286179
													4.581	0.29314	0.96348	1.71864	0.614	0.34312	0.56061	0.0178946
													4.584	0.3415	1.12406	1.64052	0.457	0.33415	0.68519	0.0136765
													4.588	0.23845	1.04594	1.59061	0.442	0.32556	0.65757	0.0135766
													4.591	0.25904	1.10019	1.55806	0.989	0.30649	0.70613	0.0322686
													4.595	0.3033	0.79639	1.68175	0.641	0.31753	0.47355	0.0201871
													4.598	0.26945	1.11538	1.71213	0.565	0.31928	0.65146	0.0176961
													4.601	0.29115	0.86366	1.53419	0.636	0.31579	0.56294	0.02014
													4.605	0.25842	0.9331	2.00942	0.599	0.31088	0.46436	0.0192679
													4.608	0.25916	0.82243	1.51683	0.885	0.32776	0.5422	0.0270015
													4.611	0.27937	0.83328	1.62967	0.912	0.32011	0.51132	0.0284902
													4.615	0.26722	0.98301	1.85752	0.806	0.32241	0.52921	0.0249992
													4.618	0.30603	1.21303	1.59712	0.862	0.30698	0.75951	0.02808
													4.621	0.27181	0.83762	1.60146	0.724	0.29793	0.52304	0.024301
													4.625	0.25891	0.96782	1.67524	0.817	0.29943	0.57772	0.0272852
													4.628	0.27106	1.27379	1.78808	0.914	0.30837	0.71238	0.0296397
													4.631	0.30665	1.11321	1.84233	0.842	0.31343	0.60424	0.0268641
													4.635	0.25284	0.96565	2.1917	0.492	0.32351	0.44059	0.0152082
													4.638	0.33654	1.06113	1.60146	0.801	0.3056	0.6626	0.0262107
													4.642	0.27478	0.9114	1.74685	0.804	0.31593	0.52174	0.0254487
													4.645	0.24701	1.0416	1.84667	1.087	0.30187	0.56404	0.0360089
													4.648	0.32141	1.01339	1.69694	0.952	0.30811	0.59719	0.0308981
													4.652	0.28111	1.03292	2.14613	0.652	0.30977	0.48129	0.0210479
													4.655	0.24949	0.74431	1.6492	0.473	0.30668	0.45132	0.0154232
													4.658	0.30231	0.95697	1.50164	0.61	0.30601	0.63728	0.019934
													4.662	0.24825	0.90055	1.46041	0.946	0.3229	0.61664	0.029297
													4.666	0.22667	1.10236	1.60797	0.654	0.30791	0.68556	0.02124
													4.669	0.25308	0.87451	1.36059	0.744	0.30204	0.64274	0.0246325
													4.673	0.28545	0.88536	1.63835	0.897	0.31362	0.5404	0.0286015
													4.677	0.2444	0.85281	1.49947	0.65	0.29628	0.56874	0.0219387
													4.68	0.27454	1.06981	1.302	0.987	0.31585	0.82167	0.031249
													4.684	0.22915	0.86583	1.32587	0.907	0.32328	0.65303	0.0280562
													4.688	0.24267	1.06764	1.97036	0.655	0.32286	0.54185	0.0202874
													4.691	0.29376	0.83328	1.91394	0.553	0.31046	0.43537	0.0178123
													4.695	0.28396	0.9548	1.64269	1.028	0.30195	0.58124	0.0340454
													4.699	0.33133	1.09368	1.51683	0.677	0.28886	0.72103	0.023437
													4.702	0.27999	0.74431	1.46692	0.316	0.27189	0.5074	0.0116223
													4.706	0.23386	0.86583	1.33238	0.442	0.29335	0.64984	0.0150673
													4.71	0.29537	1.09802	1.57325	0.636	0.30537	0.69793	0.0208272
													4.713	0.26759	1.09585	1.74902	0.589	0.29417	0.62655	0.0200224
													4.717	0.26747	1.14142	1.74034	0.74	0.29166	0.65586	0.025372
													4.721	0.24279	0.93961	1.33672	0.918	0.30246	0.70292	0.0303511
													4.724	0.26635	0.99169	1.736	0.674	0.29831	0.57125	0.0225939
													4.728	0.3126	1.0416	1.86403	0.731	0.29837	0.55879	0.0244998
													4.732	0.28297	1.03943	1.58193	0.953	0.33367	0.65706	0.0285612
													4.735	0.26759	0.87017	1.60146	1.1	0.33942	0.54336	0.0324082
													4.739	0.22246	1.085	1.87922	0.74	0.33602	0.57737	0.0220225
													4.743	0.2857	1.09368	1.70779	0.596	0.35206	0.64041	0.0169289
													4.746	0.2635	1.00037	1.72515	0.656	0.379	0.57987	0.0173087
													4.75	0.31583	1.02207	1.70345	0.501	0.36043	0.6	0.0139001
													4.753	0.29686	0.95914	1.64269	0.812	0.3296	0.58388	0.0246359
													4.757	0.24031	1.04594	1.74034	0.768	0.32693	0.601	0.0234913
													4.76	0.27788	1.07415	1.68826	0.569	0.30298	0.63625	0.0187801
													4.764	0.26003	0.98301	1.43003	0.599	0.32353	0.68741	0.0185145
													4.767	0.27553	0.97433	1.6058	0.629	0.34027	0.60676	0.0184853
													4.77	0.23634	1.18265	1.83582	0.6	0.33374	0.64421	0.0179781
													4.774	0.27379	0.87885	1.71213	0.507	0.34474	0.51331	0.0147067
													4.777	0.29128	0.87017	1.51466	0.627	0.32745	0.5745	0.019148
													4.78	0.2733	0.96999	1.47777	0.92	0.33103	0.65639	0.027792
													4.784	0.2537	0.88102	1.75119	0.805	0.32952	0.5031	0.0244295
													4.787	0.23064	0.75733	1.66439	0.664	0.29336	0.45502	0.0226343
													4.791	0.27416	0.71176	1.60797	0.666	0.25415	0.44265	0.026205
													4.794	0.28694	0.83545	1.33021	0.845	0.23885	0.62806	0.0353779
													4.797	0.17695	0.83328	1.55589	0.724	0.22575	0.53556	0.0320709
													4.797	0.23808	0.963	1.536	0.972	0.43233	0.62695	0.0224828
													4.801	0.27168	0.985	1.668	0.863	0.40934	0.59053	0.0210827
													4.804	0.2653	0.877	1.356	0.566	0.36458	0.64676	0.0155247
													4.807	0.2923	1.143	1.511	0.923	0.43569	0.75645	0.0211848
													4.811	0.3391	1.032	1.853	1.139	0.49191	0.55693	0.0231546
													4.814	0.3522	1.217	1.793	0.843	0.51783	0.67875	0.0162795
													4.818	0.3213	1.147	1.875	0.646	0.53513	0.61173	0.0120718
													4.821	0.3922	1.115	1.849	1.284	0.54121	0.60303	0.0237246
													4.824	0.3277	0.977	1.865	1.313	0.52452	0.52386	0.0250324
													4.828	0.3579	1.004	1.73	1.036	0.53179	0.58035	0.0194814
													4.831	0.3292	1.026	1.594	0.75	0.53645	0.64366	0.0139808
													4.835	0.3002	0.976	1.766	1.137	0.51773	0.55266	0.0219613
													4.838	0.3383	0.908	1.75	1.236	0.53738	0.51886	0.0230005
													4.842	0.3305	1.031	2.04	1.052	0.5715	0.50539	0.0184077
													4.845	0.3667	0.989	1.656	1.36	0.58041	0.59722	0.0234317
													4.849	0.3223	1.037	1.822	0.92	0.52673	0.56915	0.0174663
													4.852	0.3532	1.008	1.801	1.189	0.50371	0.55969	0.0236049
													4.856	0.3028	1.018	1.749	1.27	0.50464	0.58205	0.0251665
													4.86	0.3303	1.07	1.896	1.196	0.51491	0.56435	0.0232274
													4.863	0.322	1.131	1.781	1.027	0.54637	0.63504	0.0187968
													4.867	0.3644	1.097	2.013	1.12	0.55632	0.54496	0.0201323
													4.87	0.3706	1.266	2.016	1.189	0.58776	0.62798	0.0202293
													4.874	0.3891	1.186	1.847	1.335	0.59689	0.64212	0.0223659
													4.877	0.3638	1.204	1.94	0.773	0.6019	0.62062	0.0128427
													4.881	0.3465	1.194	2.082	1.168	0.58738	0.57349	0.0198849
													4.885	0.3752	1.227	2.259	1.048	0.58527	0.54316	0.0179063
													4.888	0.3155	1.273	2.189	1.103	0.56214	0.58154	0.0196214
													4.892	0.3196	1.237	2.258	1.171	0.55172	0.54783	0.0212245
													4.895	0.3401	1.338	2.287	1.365	0.55515	0.58505	0.0245879
													4.899	0.3152	1.251	2.175	1.344	0.53499	0.57517	0.025122
													4.902	0.3426	1.186	2.167	1.363	0.57244	0.5473	0.0238104
													4.906	0.3884	1.284	2.395	0.932	0.58186	0.53612	0.0160176
													4.91	0.403	1.44	2.317	1.319	0.58064	0.62149	0.0227163
													4.913	0.3142	1.356	2.239	0.722	0.57047	0.60563	0.0126562
													4.917	0.4034	1.402	2.328	1.152	0.61093	0.60223	0.0188565
													4.92	0.3619	1.278	2.04	1.387	0.63149	0.62647	0.0219639
													4.924	0.3914	1.19	2.234	1.271	0.61857	0.53268	0.0205474
													4.928	0.3216	1.286	2.185	1.531	0.6214	0.58856	0.0246379
													4.931	0.3481	1.314	2.189	1.092	0.57295	0.60027	0.0190593
													4.935	0.3386	1.203	2.026	0.705	0.56633	0.59378	0.0124486
													4.939	0.3644	1.344	2.048	0.977	0.57483	0.65625	0.0169963
													4.943	0.3067	1.229	2.028	1.368	0.57754	0.60602	0.0236867
													4.946	0.4153	1.192	1.974	1.124	0.60134	0.60385	0.0186916
													4.95	0.3371	1.23	1.861	1.254	0.60808	0.66093	0.0206223
													4.954	0.3602	1.351	1.926	1.496	0.59011	0.70145	0.0253512
													4.958	0.3443	1.207	1.747	1.258	0.59175	0.6909	0.021259
													4.961	0.3476	1.226	1.784	1.148	0.60293	0.68722	0.0190404
													4.965	0.3294	1.184	1.99	1.092	0.60569	0.59497	0.018029
													4.969	0.3167	1.139	1.917	1.46	0.59361	0.59416	0.0245953
													4.973	0.3201	1.287	2.062	0.944	0.57709	0.62415	0.0163579
													4.976	0.2841	1.167	2.048	1.253	0.55432	0.56982	0.0226043
													4.98	0.2943	1.074	1.861	1.094	0.53749	0.57711	0.0203539
													4.984	0.3125	1.226	1.915	1.351	0.5648	0.64021	0.02392
													4.987	0.3098	1.186	1.992	1.123	0.57503	0.59538	0.0195294
													4.991	0.3303	1.283	1.987	1.048	0.58076	0.6457	0.0180453
													4.995	0.3193	1.18	1.906	1.499	0.54131	0.6191	0.0276921
													4.999	0.3004	1.055	1.785	0.986	0.51397	0.59104	0.019184
													5.002	0.3182	1.087	1.937	1.297	0.51891	0.56118	0.0249947
													5.006	0.22903	1.04594	1.74034	0.576	0.34822	0.601	0.0165413
													5.01	0.29686	1.18048	1.55155	0.885	0.35919	0.76084	0.0246388
													5.014	0.2702	1.02858	1.59278	0.79	0.34194	0.64578	0.0231035
													5.017	0.25556	0.93961	1.64703	0.755	0.32813	0.57049	0.0230092
													5.021	0.26214	0.98084	1.54504	0.435	0.31806	0.63483	0.0136767
													5.024	0.25507	0.91574	1.42786	0.899	0.35383	0.64134	0.0254077
													5.028	0.30752	1.16529	1.75553	0.665	0.4222	0.66378	0.0157508
													5.032	0.29611	0.93744	1.57976	0.646	0.42394	0.59341	0.015238
													5.035	0.28297	1.10019	1.64703	0.807	0.40067	0.66798	0.0201413
													5.039	0.37386	1.16095	2.07452	0.641	0.42741	0.55962	0.0149973
													5.042	0.34956	1.04594	1.68175	0.803	0.41905	0.62194	0.0191624
													5.046	0.28235	0.98084	1.87271	1.073	0.40541	0.52375	0.026467
													5.05	0.23944	1.23473	1.74034	0.735	0.36775	0.70948	0.0199864
													5.053	0.28818	1.12623	1.51249	0.711	0.38593	0.74462	0.018423
													5.057	0.28346	1.12406	1.96602	1.082	0.4138	0.57174	0.0261479
													5.06	0.3379	1.17831	1.68609	0.603	0.39575	0.69884	0.0152369
													5.064	0.2516	1.14576	1.74685	0.761	0.36317	0.6559	0.0209544
													5.068	0.2475	1.23039	1.68609	0.54	0.36689	0.72973	0.0147183
													5.071	0.30653	1.02424	1.76421	0.741	0.35992	0.58057	0.0205879
													5.075	0.27119	1.18482	2.02678	0.925	0.36627	0.58458	0.0252546
													5.078	0.34212	1.19784	1.81195	0.749	0.33873	0.66108	0.022112
													5.082	0.31657	1.38012	1.70996	0.628	0.3579	0.80711	0.0175468
													5.086	0.31955	1.15661	1.9747	0.859	0.36164	0.58571	0.0237529
													5.089	0.31124	1.00471	1.73166	1.037	0.33881	0.5802	0.0306071
													5.093	0.30504	0.87017	1.81629	0.548	0.35347	0.47909	0.0155034
													5.096	0.29202	1.2586	1.55806	0.882	0.35935	0.8078	0.0245443
													5.1	0.31372	0.9982	1.86837	1.102	0.36816	0.53426	0.0299326
													5.104	0.29586	1.1284	1.77506	1.063	0.35125	0.6357	0.0302633
													5.107	0.31856	1.18482	1.80544	0.636	0.3315	0.65625	0.0191855
													5.111	0.32438	1.0633	1.71647	0.924	0.32981	0.61947	0.0280161
													5.114	0.28061	1.18048	2.18953	0.876	0.33048	0.53915	0.0265069
													5.118	0.32054	1.04377	2.15047	0.8	0.33183	0.48537	0.0241087
													5.121	0.33951	1.19567	1.87922	0.815	0.34452	0.63626	0.0236561
													5.125	0.30492	1.12189	2.0398	0.522	0.33749	0.55	0.0154671
													5.128	0.27578	1.06113	1.81629	0.794	0.33478	0.58423	0.0237171
													5.132	0.22928	1.09151	1.49513	0.623	0.32522	0.73004	0.0191563
													5.136	0.32724	0.95914	1.69043	0.444	0.31445	0.56739	0.0141199
													5.139	0.31942	1.0199	1.71864	0.573	0.34417	0.59343	0.0166487
													5.143	0.264	0.9114	1.60797	0.599	0.34113	0.5668	0.0175593
													5.146	0.29301	1.06764	1.72949	0.789	0.35756	0.61731	0.0220662
													5.15	0.29413	1.14142	1.65137	0.985	0.33392	0.6912	0.0294981
													5.153	0.28954	1.15878	1.93781	0.863	0.3113	0.59798	0.0277225
													5.157	0.29462	0.95914	1.59495	1.138	0.33396	0.60136	0.0340759
													5.16	0.32438	1.20652	1.6058	0.784	0.33806	0.75135	0.0231911
													5.164	0.33133	1.05028	1.52768	0.896	0.29994	0.6875	0.0298726
													5.167	0.27602	1.02858	1.67958	0.911	0.28648	0.6124	0.0317998
													5.171	0.24589	1.02858	1.89658	0.762	0.27431	0.54233	0.0277788
													5.175	0.3043	0.83111	1.55806	1.058	0.31753	0.53343	0.0333197
													5.178	0.28582	0.93527	1.64486	0.653	0.31048	0.5686	0.021032
													5.182	0.29673	1.29115	1.89658	0.979	0.33156	0.68078	0.0295271
													5.185	0.29338	1.18699	1.9964	0.581	0.34269	0.59457	0.0169541
													5.189	0.3095	1.13491	1.88356	1.181	0.37507	0.60253	0.0314875
													5.192	0.29673	1.33238	1.82714	0.799	0.36515	0.72922	0.0218814
													5.195	0.34112	1.03726	1.97036	0.853	0.36032	0.52643	0.0236734
													5.199	0.33232	1.03075	1.78374	0.601	0.35601	0.57786	0.0168815
													5.202	0.28396	1.15444	1.95734	1.108	0.35343	0.5898	0.0313499
													5.205	0.31074	1.17614	2.31105	0.526	0.35575	0.50892	0.0147857
													5.209	0.3074	1.24124	2.2785	0.775	0.38167	0.54476	0.0203055
													5.212	0.34063	1.24341	2.07886	0.74	0.37314	0.59812	0.0198317
													5.215	0.31608	1.06764	1.98555	0.864	0.38389	0.5377	0.0225064
													5.219	0.32476	1.10236	2.10707	1.036	0.38795	0.52317	0.0267045
													5.222	0.32637	1.13491	2.27633	1.061	0.37555	0.49857	0.0282519
													5.225	0.30876	1.34106	2.48682	0.869	0.37521	0.53927	0.0231604
													5.229	0.32314	1.42786	2.36096	1.018	0.38689	0.60478	0.0263124
													5.232	0.30033	1.34106	2.44559	1.216	0.36731	0.54836	0.0331056
													5.235	0.32029	1.22388	3.02281	0.946	0.3553	0.40488	0.0266254
													5.239	0.37708	1.50164	2.93818	1.48	0.36037	0.51108	0.0410689
													5.242	0.33282	1.16963	2.50201	1.185	0.36926	0.46748	0.0320912
													5.245	0.35315	0.96999	2.82534	1.295	0.37614	0.34332	0.0344287
													5.249	0.28793	1.36276	2.5172	1.669	0.40119	0.54138	0.0416012
													5.252	0.35563	1.35408	2.10707	2.203	0.3961	0.64264	0.0556173
													5.255	0.28669	1.13491	2.31322	1.519	0.34619	0.49062	0.0438776
													5.259	0.31558	0.96782	1.86186	1.567	0.33647	0.51981	0.0465718
													5.262	0.29946	1.06113	2.03329	2.26	0.32212	0.52188	0.0701602
													5.265	0.35328	0.92876	1.39314	1.831	0.36035	0.66667	0.0508117
													5.269	0.27404	1.0633	1.94432	1.496	0.34968	0.54688	0.042782
													5.272	0.26809	1.07198	1.94866	1.265	0.3388	0.55011	0.0373377
													5.275	0.28917	1.1284	2.13745	1.752	0.32705	0.52792	0.0535698
													5.278	0.24626	0.9548	2.10924	2.618	0.29283	0.45267	0.0894034
													5.281	0.23907	0.75733	1.50815	1.749	0.32567	0.50216	0.0537047
													5.285	0.28247	0.75516	1.4756	1.134	0.31582	0.51176	0.0359065
													5.288	0.30665	1.18482	1.61665	0.798	0.33467	0.73289	0.0238444
													5.291	0.26449	1.27596	1.50815	0.904	0.3576	0.84604	0.0252796
													5.294	0.30392	1.12406	1.91611	0.975	0.34994	0.58664	0.0278619
													5.297	0.30268	1.19784	1.61231	0.925	0.31411	0.74293	0.0294483
													5.3	0.25197	1.12406	1.58627	0.636	0.32628	0.70862	0.0194925
													5.303	0.28979	1.27162	1.88139	0.931	0.32924	0.67589	0.0282772
													5.306	0.23758	1.2803	1.77506	0.94	0.31125	0.72127	0.0302008
													5.309	0.2728	1.08934	1.88573	0.667	0.31003	0.57768	0.021514
													5.313	0.25643	1.03509	1.52551	0.565	0.31234	0.67852	0.0180893
													5.316	0.25718	0.95046	2.0615	0.617	0.31319	0.46105	0.0197005
													5.319	0.28408	1.02207	1.42569	0.625	0.31046	0.71689	0.0201314
													5.322	0.25073	1.16963	1.79459	0.656	0.30926	0.65175	0.0212119
													5.325	0.23982	0.90272	2.00291	0.641	0.32456	0.4507	0.0197498
													5.328	0.23225	1.24992	1.56023	0.671	0.2967	0.80111	0.0226154
													5.331	0.29772	0.99386	1.70128	0.413	0.29645	0.58418	0.0139315
													5.334	0.27094	0.98084	1.38446	0.861	0.29828	0.70846	0.0288655
													5.337	0.29276	1.06547	1.32587	0.621	0.29747	0.8036	0.0208761
													5.34	0.25842	0.80507	1.67524	0.441	0.29029	0.48057	0.0151917
													5.344	0.24676	0.96131	2.09839	0.941	0.28714	0.45812	0.0327715
													5.347	0.25358	1.02858	1.38229	0.732	0.29121	0.74411	0.0251365
													5.35	0.2857	1.06113	1.84667	0.69	0.29728	0.57462	0.0232104
													5.353	0.25891	1.14359	1.68392	0.589	0.3106	0.67912	0.0189633
													5.357	0.29487	1.28247	1.96168	0.619	0.32556	0.65376	0.0190134
													5.36	0.24738	1.03292	1.72298	0.836	0.29665	0.5995	0.0281814
													5.363	0.31347	0.84413	1.70345	0.736	0.29017	0.49554	0.0253644
													5.367	0.2158	1.18482	1.7143	0.562	0.22681	0.69114	0.0247784
													5.37	0.2418	0.886	1.33	0.866	0.3663	0.66617	0.0236418
													5.373	0.2861	1.065	1.373	0.917	0.44067	0.77567	0.0208092
													5.377	0.3023	0.942	1.595	1.231	0.4674	0.5906	0.0263372
													5.38	0.3314	0.88	1.541	1.064	0.47205	0.57106	0.02254
													5.383	0.3249	1.065	1.551	1.096	0.48034	0.68665	0.0228172
													5.387	0.2942	1.127	1.756	0.863	0.51966	0.6418	0.016607
													5.39	0.3341	1.121	1.596	1.012	0.5198	0.70238	0.019469
													5.394	0.326	0.987	1.752	0.945	0.54119	0.56336	0.0174615
													5.397	0.3558	1.059	1.888	1.12	0.55874	0.56091	0.0200451
													5.4	0.3576	1.223	2.049	0.918	0.55837	0.59688	0.0164407
													5.404	0.3536	1.207	2.092	1.074	0.56049	0.57696	0.0191618
													5.407	0.3876	1.264	1.925	1.275	0.56398	0.65662	0.0226072
													5.41	0.4332	1.134	1.869	0.912	0.58429	0.60674	0.0156087
													5.414	0.3485	1.234	1.982	0.922	0.58936	0.6226	0.0156441
													5.417	0.4065	1.262	1.931	1.316	0.58453	0.65355	0.0225138
													5.421	0.4125	1.324	2.016	1.361	0.58737	0.65675	0.0231711
													5.424	0.3814	1.159	2.038	1.049	0.61076	0.56869	0.0171753
													5.427	0.4502	1.299	1.849	1.17	0.59165	0.70254	0.0197752
													5.431	0.3947	1.318	1.929	1.018	0.59807	0.68326	0.0170214
													5.434	0.3978	1.158	1.964	0.881	0.5996	0.58961	0.0146931
													5.438	0.3764	1.195	1.921	1.387	0.61914	0.62207	0.022402
													5.441	0.4228	1.342	1.844	1.09	0.61223	0.72777	0.0178038
													5.445	0.3584	1.288	2.119	0.813	0.59141	0.60783	0.0137468
													5.449	0.3666	1.363	2.103	0.889	0.58399	0.64812	0.0152229
													5.453	0.3797	1.227	1.805	1.469	0.57991	0.67978	0.0253315
													5.456	0.3643	1.266	1.898	1.184	0.58405	0.66702	0.0202722
													5.46	0.388	1.34	2.041	1.413	0.58992	0.65654	0.0239524
													5.464	0.3876	1.216	1.919	1.294	0.60092	0.63366	0.0215336
													5.468	0.41	1.311	2.071	1.321	0.62721	0.63303	0.0210615
													5.471	0.4787	1.349	2.154	1.228	0.64544	0.62628	0.0190258
													5.475	0.3846	1.18	1.963	1.135	0.6234	0.60112	0.0182066
													5.479	0.4055	1.39	2.096	1.062	0.63292	0.66317	0.0167794
													5.482	0.424	1.365	2.112	1.425	0.66093	0.64631	0.0215605
													5.486	0.4185	1.226	2.044	1.37	0.67837	0.5998	0.0201955
													5.49	0.4496	1.249	2.148	1.254	0.67944	0.58147	0.0184564
													5.494	0.4533	1.286	2.265	1.333	0.72276	0.56777	0.0184432
													5.497	0.4663	1.189	2.125	1.708	0.71643	0.55953	0.0238404
													5.501	0.4808	1.347	2.19	1.647	0.70519	0.61507	0.0233554
													5.505	0.4776	1.241	2.129	1.869	0.68869	0.5829	0.0271385
													5.508	0.446	1.39	1.973	1.575	0.68948	0.70451	0.0228433
													5.512	0.4707	1.23	2.081	1.43	0.68267	0.59106	0.0209472
													5.516	0.424	1.313	2.132	1.296	0.66847	0.61585	0.0193876
													5.52	0.4192	1.193	1.954	1.727	0.63566	0.61054	0.0271686
													5.523	0.3704	1.215	1.993	1.336	0.62939	0.60963	0.0212269
													5.527	0.3617	1.186	1.935	1.023	0.62733	0.61292	0.0163072
													5.53	0.3768	1.187	2.018	1.003	0.59769	0.58821	0.0167813
													5.534	0.3828	1.147	1.908	1.156	0.57739	0.60115	0.0200211
													5.537	0.3589	1.109	1.982	1.025	0.58069	0.55954	0.0176514
													5.541	0.3654	1.228	1.951	1.316	0.59901	0.62942	0.0219696
													5.544	0.3608	1.25	1.986	1.091	0.58581	0.62941	0.0186238
													5.548	0.3945	1.347	1.97	1.281	0.57567	0.68376	0.0222523
													5.551	0.3492	1.241	2.057	1.51	0.58448	0.60331	0.0258349
													5.555	0.3541	1.207	2.021	1.269	0.58246	0.59723	0.0217869
													5.558	0.3508	1.191	1.812	1.107	0.55324	0.65728	0.0200094
													5.562	0.3582	1.184	1.845	1.078	0.57696	0.64173	0.0186841
													5.565	0.3723	1.27	1.964	1.116	0.56619	0.64664	0.0197107
													5.569	0.3558	1.03	1.592	1.327	0.54594	0.64698	0.0243067
													5.572	0.3112	1.173	1.704	0.886	0.5271	0.68838	0.016809
													5.576	0.336	1.196	1.805	0.827	0.52355	0.6626	0.015796
													5.579	0.3363	1.178	1.764	0.715	0.53522	0.6678	0.013359
													5.583	0.3654	1.126	1.774	0.98	0.55661	0.63472	0.0176066
													5.586	0.3522	1.302	1.871	0.969	0.53833	0.69588	0.0180001
													5.59	0.3482	1.224	1.907	0.891	0.55024	0.64185	0.0161929
													5.593	0.3869	1.073	1.537	1.087	0.51532	0.69811	0.0210937
													5.596	0.2908	0.903	1.56	1.382	0.48918	0.57885	0.0282514
													5.6	0.3327	0.903	1.519	1.143	0.4999	0.59447	0.0228646
													5.603	0.3572	1.013	1.644	1.276	0.52159	0.61618	0.0244637
													5.607	0.363	1.07	1.801	0.975	0.56208	0.59411	0.0173463
													5.61	0.4228	1.095	1.846	1.508	0.55667	0.59317	0.0270897
													5.614	0.3459	1.123	1.686	1.031	0.56856	0.66607	0.0181335
													5.617	0.3633	1.077	1.673	0.85	0.55665	0.64375	0.0152699
													5.621	0.3599	1.023	1.665	0.973	0.52066	0.61441	0.0186878
													5.625	0.3281	1.194	1.667	0.539	0.5018	0.71626	0.0107413
													5.628	0.3755	1.14	1.692	1.306	0.52739	0.67376	0.0247635
													5.632	0.3837	1.161	1.783	1.06	0.53259	0.65115	0.0199027
													5.635	0.3355	1.063	1.611	1.278	0.50559	0.65984	0.0252774
													5.639	0.3134	1.065	1.674	1.433	0.50058	0.6362	0.0286268
													5.643	0.3608	1.176	1.844	0.958	0.5793	0.63774	0.0165372
													5.646	0.3442	1.205	1.836	0.854	0.59807	0.65632	0.0142793
													5.65	0.4265	1.217	1.818	0.892	0.58214	0.66942	0.0153228
													5.653	0.3742	1.169	1.862	1.002	0.58486	0.62782	0.0171323
													5.657	0.4299	1.148	1.78	1.247	0.59935	0.64494	0.0208059
													5.66	0.3711	1.201	1.933	0.806	0.59448	0.62131	0.0135581
													5.664	0.4074	1.179	1.775	0.894	0.60457	0.66423	0.0147874
													5.668	0.4375	1.229	1.812	1.274	0.63937	0.67826	0.0199259
													5.671	0.4063	1.23	1.784	1.122	0.6625	0.68946	0.0169358
													5.675	0.3843	1.237	1.889	1.345	0.65853	0.65484	0.0204243
													5.678	0.4017	1.02	1.778	1.15	0.61102	0.57368	0.018821
													5.682	0.4173	1.316	1.857	0.679	0.61332	0.70867	0.0110709
													5.685	0.3884	1.181	1.782	0.861	0.62724	0.66274	0.0137268
													5.689	0.3758	1.376	1.933	1.231	0.64112	0.71185	0.0192008
													5.693	0.3557	1.23	1.757	1.134	0.63419	0.70006	0.0178811
													5.696	0.4226	1.358	1.914	0.826	0.63262	0.70951	0.0130568
													5.7	0.3817	1.34	1.723	1.247	0.6201	0.77771	0.0201097
													5.703	0.4146	1.332	1.761	1.008	0.59538	0.75639	0.0169304
													5.707	0.363	1.365	1.92	1.124	0.61369	0.71094	0.0183154
													5.71	0.4119	1.213	1.916	1.059	0.60212	0.63309	0.0175879
													5.713	0.3548	1.459	2.097	1.133	0.62117	0.69576	0.0182398
													5.717	0.3974	1.287	2.121	0.7	0.64061	0.60679	0.0109271
													5.72	0.3916	1.294	2.086	1.024	0.60454	0.62033	0.0169385
													5.724	0.3979	1.313	1.96	0.915	0.58638	0.6699	0.0156042
													5.727	0.3849	1.213	1.673	1.296	0.58259	0.72504	0.0222455
													5.731	0.3394	1.143	1.74	1.117	0.54353	0.6569	0.0205508
													5.734	0.3585	1.056	1.849	1.287	0.54435	0.57112	0.0236429
													5.738	0.3078	1.132	1.743	0.785	0.53937	0.64945	0.014554
													5.741	0.3776	1.191	1.771	1.185	0.5513	0.6725	0.0214946
													5.744	0.4181	1.225	1.807	1.086	0.58422	0.67792	0.0185889
													5.748	0.375	1.023	1.703	1.056	0.59201	0.6007	0.0178375
													5.751	0.3792	1.113	1.805	0.926	0.59591	0.61662	0.0155393
													5.755	0.4488	1.125	1.722	1.047	0.6058	0.65331	0.0172829
													5.758	0.4057	1.106	1.587	1.308	0.59199	0.69691	0.022095
													5.762	0.435	1.324	1.759	1.118	0.61646	0.7527	0.0181358
													5.765	0.4188	1.34	1.939	0.915	0.6035	0.69108	0.0151616
													5.768	0.3865	1.068	1.676	1.244	0.60928	0.63723	0.0204175
													5.772	0.3652	1.188	1.62	0.99	0.60722	0.73333	0.0163038
													5.775	0.4344	1.109	1.756	0.903	0.62204	0.63155	0.0145168
													5.779	0.3332	1.13	1.742	0.901	0.59869	0.64868	0.0150495
													5.782	0.3944	1.248	1.907	1.336	0.58377	0.65443	0.0228857
													5.786	0.3831	1.22	1.745	0.776	0.5744	0.69914	0.0135097
													5.789	0.384	1.147	1.741	1.17	0.56878	0.65882	0.0205703
													5.793	0.3792	1.272	1.656	1.306	0.57756	0.76812	0.0226124
													5.796	0.3897	1.193	1.895	0.976	0.58577	0.62955	0.0166618
													5.8	0.3958	1.284	1.76	0.869	0.57658	0.72955	0.0150716
													5.803	0.3795	1.24	1.784	1.048	0.57563	0.69507	0.0182061
													5.806	0.3874	1.191	1.745	1.34	0.58265	0.68252	0.0229984
													5.81	0.3907	1.149	1.687	1.435	0.594	0.68109	0.0241582
													5.813	0.3387	1.224	1.932	1.269	0.59198	0.63354	0.0214365
													5.817	0.3862	1.196	1.872	1.404	0.60805	0.63889	0.0230902
													5.82	0.3669	1.258	1.974	0.805	0.62014	0.63728	0.0129809
													5.824	0.3334	1.216	1.7	1.041	0.59863	0.71529	0.0173897
													5.827	0.3572	1.242	1.8	0.909	0.59054	0.69	0.0153927
													5.831	0.4031	1.151	1.774	1.158	0.59082	0.64882	0.0195999
													5.834	0.3511	1.143	1.667	0.809	0.60199	0.68566	0.0134388
													5.838	0.3279	1.119	1.64	0.99	0.565	0.68232	0.0175221
													5.841	0.3574	0.974	1.533	1.339	0.50508	0.63536	0.0265107
													5.845	0.2883	0.929	1.449	1.228	0.45303	0.64113	0.0271064
													5.848	0.3212	0.942	1.368	1.551	0.47481	0.6886	0.0326657
													5.851	0.2903	0.897	1.365	0.753	0.468	0.65714	0.0160897
													5.855	0.3522	0.875	1.226	1.261	0.45345	0.7137	0.027809
													5.858	0.3081	0.818	1.189	1.201	0.41092	0.68797	0.0292271
													5.862	0.2934	0.735	1.114	1.184	0.37598	0.65978	0.031491
													5.865	0.2698	0.819	1.166	0.865	0.38168	0.7024	0.022663
													5.869	0.2972	0.732	1.114	1.02	0.40389	0.65709	0.0252544
													5.872	0.2563	0.769	1.104	0.817	0.39333	0.69656	0.0207714
													5.876	0.2938	0.703	1.019	1.054	0.38498	0.68989	0.027378
													5.88	0.2833	0.704	1.158	0.893	0.42443	0.60794	0.02104
													5.884	0.2972	0.801	1.174	0.895	0.42528	0.68228	0.021045
													5.888	0.2886	0.815	1.174	1.024	0.43898	0.69421	0.0233268
													5.891	0.3198	0.958	1.303	1.02	0.46989	0.73523	0.0217072
													5.895	0.2664	0.94	1.426	0.85	0.45055	0.65919	0.0188658
													5.899	0.3004	0.894	1.327	0.84	0.48964	0.6737	0.0171555
													5.903	0.3425	0.885	1.542	0.731	0.51717	0.57393	0.0141346
													5.907	0.3667	1.004	1.522	1.097	0.58502	0.65966	0.0187515
													5.911	0.3473	1.109	1.644	1.52	0.5602	0.67457	0.0271332
													5.915	0.3535	1.247	1.586	0.731	0.53797	0.78625	0.0135881
													5.918	0.3428	1.219	1.692	1.013	0.56806	0.72045	0.0178326
													5.922	0.3572	1.036	1.605	1.418	0.57518	0.64548	0.0246532
													5.926	0.3837	1.111	1.476	1.528	0.57788	0.75271	0.0264415
													5.93	0.3288	1.111	1.507	1.413	0.53862	0.73723	0.0262337
													5.934	0.3409	1.213	1.618	1.259	0.52327	0.74969	0.0240602
													5.938	0.3504	1.059	1.631	1.005	0.51333	0.64929	0.019578
													5.942	0.3417	1.037	1.681	1.134	0.51306	0.61689	0.0221027
													5.945	0.3193	1.179	1.534	1.442	0.51793	0.76858	0.0278416
													5.949	0.3724	1.083	1.534	1.615	0.54083	0.706	0.0298615
													5.953	0.3865	1.071	1.702	0.894	0.52834	0.62926	0.0169209
													5.957	0.3502	1.098	1.547	1.501	0.52705	0.70976	0.0284793
													5.961	0.3142	1.064	1.605	1.218	0.52286	0.66293	0.023295
													5.965	0.3322	1.092	1.546	0.834	0.53594	0.70634	0.0155614
													5.969	0.3001	1.087	1.527	0.607	0.50143	0.71185	0.0121054
													5.972	0.2807	1.064	1.627	1.051	0.48602	0.65396	0.0216246
													5.975	0.3105	1.056	1.717	1.229	0.4698	0.61503	0.0261601
													5.978	0.311	1.181	1.64	1.012	0.45763	0.72012	0.0221139
													5.982	0.2947	1.127	1.637	1.236	0.46419	0.68845	0.026627
													5.985	0.3259	1.082	1.482	1.23	0.48549	0.73009	0.0253352
													5.988	0.3422	1.134	1.667	1.038	0.49707	0.68026	0.0208824
													5.991	0.2775	1.173	1.485	1.148	0.48117	0.7899	0.0238585
													5.995	0.299	1.184	1.82	1.579	0.47349	0.65055	0.0333481
													5.998	0.2703	1.039	1.613	0.828	0.4642	0.64414	0.0178371
													6.001	0.3376	1.106	1.565	1.599	0.45932	0.70671	0.0348123
													6.005	0.2894	1.173	1.742	1.093	0.46753	0.67336	0.0233782
													6.008	0.3485	1.222	1.887	0.976	0.4791	0.64759	0.0203715
													6.011	0.338	1.21	1.81	1.22	0.47723	0.66851	0.0255642
													6.014	0.3631	1.172	1.75	0.76	0.48649	0.66971	0.0156221
													6.018	0.3362	1.168	1.69	1.293	0.4746	0.69112	0.027244
													6.021	0.319	1.199	1.797	0.742	0.5001	0.66722	0.014837
													6.024	0.3239	1.222	1.858	1.466	0.51777	0.6577	0.0283137
													6.028	0.3131	1.215	1.641	1.228	0.48316	0.7404	0.025416
													6.031	0.3267	1.104	1.703	1.022	0.4926	0.64827	0.0207471
													6.034	0.3962	1.264	1.746	0.931	0.54676	0.72394	0.0170276
													6.037	0.3758	1.168	1.709	1.187	0.5628	0.68344	0.021091
													6.041	0.4351	1.205	1.773	0.964	0.58113	0.67964	0.0165884
													6.044	0.3682	1.111	1.719	1.038	0.54564	0.64631	0.0190235
													6.047	0.387	1.238	1.842	1.088	0.55926	0.6721	0.0194543
													6.051	0.3422	1.202	1.847	1.414	0.55597	0.65079	0.025433
													6.054	0.3523	1.205	1.847	0.975	0.54883	0.65241	0.0177651
													6.057	0.3604	1.111	1.831	0.61	0.55189	0.60677	0.0110529
													6.06	0.3848	1.184	1.675	1.094	0.56908	0.70687	0.019224
													6.063	0.3779	1.25	1.908	1.144	0.58343	0.65514	0.0196082
													6.067	0.3742	1.274	1.807	1.247	0.59678	0.70504	0.0208955
													6.07	0.3899	1.223	1.711	1.101	0.58149	0.71479	0.0189341
													6.073	0.3593	1.285	1.966	1.137	0.55367	0.65361	0.0205357
													6.076	0.3569	1.143	1.803	0.985	0.52715	0.63394	0.0186854
													6.079	0.3406	1.288	1.912	0.959	0.53834	0.67364	0.017814
													6.083	0.3809	1.194	1.862	1.023	0.56924	0.64125	0.0179713
													6.086	0.3597	1.14	1.891	1.219	0.58	0.60286	0.0210172
													6.089	0.3939	1.293	1.79	0.909	0.55691	0.72235	0.0163222
													6.092	0.3857	1.18	1.848	0.854	0.54229	0.63853	0.015748
													6.095	0.343	0.974	1.762	0.857	0.54161	0.55278	0.0158232
													6.099	0.3467	1.044	1.854	0.759	0.55091	0.56311	0.0137772
													6.102	0.3743	1.049	1.767	1.175	0.59783	0.59366	0.0196544
													6.105	0.3906	1.187	1.905	1.223	0.59673	0.6231	0.020495
													6.108	0.4466	1.162	1.735	0.749	0.63928	0.66974	0.0117163
													6.111	0.3742	1.196	1.958	1.357	0.6175	0.61083	0.0219757
													6.115	0.3261	1.117	1.879	0.791	0.56185	0.59447	0.0140785
													6.118	0.3197	1.212	1.841	1.227	0.62221	0.65834	0.01972
													6.121	0.3347	1.207	2.133	1.387	0.64101	0.56587	0.0216377
													6.124	0.3186	1.092	1.779	1.186	0.55102	0.61383	0.0215237
													6.127	0.3145	1.12	1.755	1.261	0.59134	0.63818	0.0213244
													6.131	0.3262	1.268	2.024	1.083	0.6266	0.62648	0.0172838
													6.136	0.3147	1.346	1.888	0.931	0.67354	0.71292	0.0138225
													6.14	0.3925	1.307	1.86	1.089	0.67597	0.70269	0.0161102
													6.145	0.4298	1.216	1.774	1.196	0.66183	0.68546	0.0180711
													6.149	0.4212	1.247	1.876	1.636	0.67003	0.66471	0.0244168
													6.154	0.3687	1.18	1.875	0.942	0.65817	0.62933	0.0143124
													6.158	0.3492	1.323	1.95	1.316	0.6459	0.67846	0.0203747
													6.162	0.3493	1.058	1.795	1.264	0.62185	0.58942	0.0203264
													6.167	0.3757	1.141	1.822	1.045	0.62638	0.62623	0.0166832
													6.171	0.3039	1.114	1.676	0.891	0.54368	0.66468	0.0163883
													6.176	0.3156	0.881	1.556	1.358	0.4966	0.5662	0.027346
													6.18	0.3457	0.902	1.725	1.384	0.53812	0.5229	0.0257192
													6.185	0.3344	0.916	1.625	0.896	0.5476	0.56369	0.0163623
													6.189	0.2843	0.977	1.61	0.886	0.56904	0.60683	0.0155701
													6.194	0.3487	1.069	1.726	1.426	0.56175	0.61935	0.025385
													6.198	0.3432	1.071	1.777	1.425	0.58243	0.6027	0.0244665
													6.203	0.3548	1.071	1.647	1.132	0.58474	0.65027	0.019359
													6.207	0.3933	1.021	1.559	1.316	0.57268	0.65491	0.0229797
													6.212	0.3395	0.903	1.402	1.09	0.5271	0.64408	0.0206792
													6.216	0.2915	0.944	1.476	0.814	0.56486	0.63957	0.0144107
													6.221	0.3362	0.97	1.577	1.637	0.53612	0.61509	0.0305342
													6.225	0.3289	0.949	1.537	1.056	0.54207	0.61744	0.0194809
													6.23	0.3908	1.02	1.607	1.148	0.5324	0.63472	0.0215627
													6.234	0.3402	0.937	1.445	1.187	0.53263	0.64844	0.0222856
													6.239	0.3629	1.053	1.773	1.022	0.53248	0.59391	0.0191932
													6.244	0.3336	1.03	1.846	1.507	0.51395	0.55796	0.0293219
													6.249	0.3573	1.003	1.677	1.12	0.5054	0.59809	0.0221607
													6.255	0.3199	1.035	1.75	1.472	0.48827	0.59143	0.0301473
													6.26	0.3752	1.128	2.037	1.163	0.52243	0.55376	0.0222614
													6.266	0.341	1.008	1.738	1.3	0.53819	0.57998	0.024155
													6.271	0.3507	1.036	1.924	1.368	0.54087	0.53846	0.0252926
													6.277	0.383	1.212	1.912	1.276	0.58157	0.63389	0.0219406
													6.282	0.4245	1.16	2.043	1.571	0.61769	0.56779	0.0254335
													6.288	0.3673	1.173	2.095	1.241	0.62692	0.5599	0.0197952
													6.294	0.3663	1.178	2.166	1.399	0.58539	0.54386	0.0238986
													6.299	0.3637	1.142	2.132	1.327	0.55377	0.53565	0.023963
													6.305	0.4064	1.131	2.147	1.549	0.60754	0.52678	0.0254963
													6.31	0.3852	1.279	2.288	1.672	0.65866	0.559	0.0253849
													6.316	0.4025	1.298	2.406	1.156	0.67032	0.53948	0.0172455
													6.321	0.4363	1.313	2.316	1.147	0.69935	0.56693	0.0164009
													6.327	0.4209	1.466	2.395	1.513	0.67776	0.61211	0.0223235
													6.332	0.4387	1.446	2.331	1.385	0.69695	0.62033	0.0198723
													6.338	0.4367	1.324	2.334	1.175	0.66419	0.56727	0.0176907
													6.343	0.4658	1.273	2.189	1.277	0.68737	0.58154	0.0185781
													6.349	0.5094	1.139	2.092	1.632	0.6638	0.54446	0.0245857
													6.354	0.4103	1.259	2.196	1.345	0.64847	0.57332	0.0207411
													6.36	0.4136	1.247	2.019	1.082	0.62632	0.61763	0.0172755
													6.365	0.4094	1.226	2.11	1.228	0.61117	0.58104	0.0200926
													6.371	0.3831	1.243	1.862	1.118	0.62051	0.66756	0.0180174
													6.376	0.4214	1.166	2	1.043	0.60178	0.583	0.0173319
													6.381	0.4436	1.266	2.077	0.747	0.63157	0.60953	0.0118277
													6.386	0.4218	1.297	2.055	1.127	0.63531	0.63114	0.0177394
													6.391	0.3425	1.234	2.017	1.121	0.59748	0.6118	0.0187621
													6.396	0.3834	1.287	2.081	1.026	0.65293	0.61845	0.0157138
													6.401	0.3994	1.409	2.215	1.273	0.66435	0.63612	0.0191616
													6.406	0.4194	1.296	2.213	1.167	0.66313	0.58563	0.0175984
													6.411	0.4317	1.418	2.13	1.073	0.68157	0.66573	0.0157431
													6.415	0.4485	1.327	2.239	1.506	0.68459	0.59268	0.0219986
													6.42	0.4217	1.405	2.149	0.897	0.67846	0.65379	0.0132211
													6.425	0.5036	1.421	2.042	1.418	0.70009	0.69589	0.0202545
													6.43	0.4284	1.358	2.039	1.117	0.68876	0.66601	0.0162176
													6.435	0.4676	1.362	2.076	1.102	0.735	0.65607	0.0149932
													6.44	0.482	1.364	2.009	1.108	0.76121	0.67894	0.0145558
													6.445	0.4922	1.396	2.054	1.321	0.7746	0.67965	0.017054
													6.449	0.4112	1.413	2.078	0.827	0.74739	0.67998	0.0110652
													6.454	0.4489	1.344	2.057	1.146	0.75764	0.65338	0.0151259
													6.459	0.4462	1.323	2.181	1.281	0.7895	0.6066	0.0162255
													6.464	0.4816	1.408	2.037	1.579	0.7761	0.69121	0.0203453
													6.469	0.4113	1.248	2.115	1.423	0.70564	0.59007	0.0201661
													6.474	0.4365	1.43	2.034	0.913	0.67905	0.70305	0.0134453
													6.479	0.4253	1.256	2.17	1.04	0.63454	0.5788	0.0163898
													6.483	0.3285	0.942	1.987	0.786	0.50734	0.47408	0.0154926
													6.488	0.2843	0.796	1.791	1.294	0.38665	0.44444	0.033467
													6.493	0.1805	0.642	1.887	0.903	0.28323	0.34022	0.0318822
													6.498	0.1736	0.602	1.66	0.92	0.27935	0.36265	0.0329336
													6.502	0.1758	0.563	1.731	0.666	0.28825	0.32525	0.0231049
													6.506	0.1604	0.615	1.805	0.854	0.3009	0.34072	0.0283815
													6.51	0.2437	0.553	1.835	0.841	0.30109	0.30136	0.0279318
													6.514	0.1413	0.63	1.606	1.084	0.29723	0.39228	0.0364701
													6.518	0.1775	0.8	1.921	0.939	0.36311	0.41645	0.0258599
													6.523	0.2623	1.087	1.954	1.03	0.37496	0.55629	0.0274696
													6.527	0.2483	0.858	1.906	1.036	0.36304	0.45016	0.0285368
													6.531	0.2258	0.564	1.77	0.698	0.26778	0.31864	0.0260662
													6.535	0.1563	0.593	2.059	0.972	0.23843	0.288	0.0407667
													6.539	0.2111	0.423	1.86	1.213	0.23123	0.22742	0.0524586
													6.543	0.1714	0.504	1.956	0.786	0.27667	0.25767	0.0284093
													6.547	0.1819	0.423	1.771	0.806	0.28208	0.23885	0.0285735
													6.551	0.2049	0.33	1.765	0.903	0.33206	0.18697	0.0271939
													6.555	0.1791	0.579	1.893	1.132	0.30233	0.30586	0.0374425
													6.56	0.2089	0.344	1.807	0.499	0.25863	0.19037	0.019294
													6.564	0.2042	0.439	1.661	1.167	0.24214	0.2643	0.0481953
													6.568	0.1979	0.357	1.696	1.032	0.27868	0.2105	0.0370317
													6.572	0.2244	0.427	1.52	0.707	0.27477	0.28092	0.0257306
													6.576	0.191	0.496	1.761	1.182	0.27119	0.28166	0.0435857
													6.58	0.1725	0.535	1.682	1.037	0.2716	0.31807	0.0381811
													6.584	0.208	0.691	1.934	1.312	0.26633	0.35729	0.0492622
													6.588	0.2056	0.53	1.731	0.753	0.26356	0.30618	0.0285703
													6.592	0.2412	0.581	1.821	0.986	0.26531	0.31906	0.0371641
													6.596	0.1693	0.636	1.862	0.791	0.2552	0.34157	0.0309953
													6.6	0.198	0.598	1.992	1.152	0.27037	0.3002	0.0426083
													6.602	0.1755	0.571	1.929	1.234	0.26741	0.29601	0.0461464
													6.604	0.1782	0.505	1.884	0.771	0.27241	0.26805	0.0283029
													6.606	0.164	0.609	2.12	1.368	0.27524	0.28726	0.0497021
													6.607	0.1814	0.624	2.231	1.129	0.27271	0.2797	0.0413993
													6.609	0.23	0.763	2.242	0.809	0.27329	0.34032	0.0296023
													6.611	0.1969	0.658	2.191	1.066	0.28733	0.30032	0.0371002
													6.613	0.2171	0.567	1.907	0.734	0.28931	0.29733	0.0253707
													6.615	0.177	0.653	2.123	1.011	0.26098	0.30758	0.0387386
													6.617	0.1757	0.563	1.956	1.245	0.25967	0.28783	0.0479455
													6.619	0.1774	0.497	2.183	1.175	0.26734	0.22767	0.0439515
													6.62	0.2353	0.544	2.184	1.491	0.26205	0.24908	0.0568975
													6.622	0.2055	0.532	2.069	1.076	0.25667	0.25713	0.0419215
													6.624	0.1982	0.61	2.2	1.269	0.2755	0.27727	0.0460617
													6.626	0.1673	0.622	1.935	0.818	0.25337	0.32145	0.0322848
													6.628	0.192	0.731	1.941	0.995	0.26561	0.37661	0.0374609
													6.63	0.2299	0.651	1.788	1.261	0.30499	0.36409	0.0413456
													6.632	0.1855	0.528	1.861	1.363	0.2877	0.28372	0.0473757
													6.633	0.1854	0.665	1.773	1.873	0.27758	0.37507	0.067476
													6.635	0.2052	0.592	1.764	0.827	0.27034	0.3356	0.0305911
													6.637	0.1828	0.661	1.778	1.398	0.26634	0.37177	0.0524893
													6.639	0.147	0.536	1.751	1.132	0.26195	0.30611	0.0432144
													6.641	0.2067	0.549	1.881	1.325	0.26282	0.29187	0.0504147
													6.643	0.1685	0.667	2.132	1.238	0.25611	0.31285	0.0483386
													6.644	0.1627	0.506	2.044	1.461	0.22607	0.24755	0.064626
													6.646	0.1323	0.441	1.909	0.917	0.21262	0.23101	0.0431286
													6.648	0.1718	0.548	1.907	0.92	0.20552	0.28736	0.0447645
													6.65	0.2018	0.345	1.63	1.426	0.2101	0.21166	0.0678724
													6.652	0.1367	0.475	1.616	1.423	0.22945	0.29394	0.0620179
													6.653	0.2041	0.447	1.706	1.325	0.21713	0.26202	0.0610234
													6.655	0.143	0.448	1.793	0.84	0.19801	0.24986	0.0424221
													6.657	0.1823	0.357	1.84	0.657	0.19458	0.19402	0.033765
													6.659	0.1805	0.399	1.915	1.016	0.18391	0.20836	0.0552444
													6.66	0.2117	0.518	2.276	0.779	0.22269	0.22759	0.0349814
													6.662	0.1834	0.526	2.199	1.26	0.20967	0.2392	0.0600944
													6.664	0.1379	0.46	2.265	1.081	0.22582	0.20309	0.04787
													6.666	0.1798	0.602	2.419	0.894	0.2221	0.24886	0.0402521
													6.667	0.1693	0.579	2.366	1.286	0.20337	0.24472	0.0632345
													6.669	0.1773	0.417	2.071	0.938	0.20404	0.20135	0.0459714
													6.671	0.224	0.406	1.945	0.754	0.21563	0.20874	0.0349673
													6.673	0.1757	0.438	1.798	1.173	0.21733	0.2436	0.0539732
													6.674	0.1852	0.446	1.687	1.337	0.20178	0.26437	0.0662603
													6.676	0.1864	0.415	1.815	0.793	0.20853	0.22865	0.0380281
													6.678	0.1849	0.358	1.718	0.69	0.19485	0.20838	0.0354119
													6.68	0.1996	0.247	1.376	0.841	0.19114	0.17951	0.0439992
													6.681	0.1805	0.275	1.344	0.905	0.17812	0.20461	0.0508084
													6.683	0.1803	0.245	1.247	0.83	0.16636	0.19647	0.0498918
													6.685	0.1479	0.266	1.279	1.098	0.18091	0.20797	0.0606932
													6.687	0.1977	0.392	1.511	1.306	0.18901	0.25943	0.0690969
													6.688	0.1871	0.432	1.8	1.145	0.22137	0.24	0.0517234
													6.69	0.1747	0.518	1.605	0.64	0.22317	0.32274	0.0286777
													6.692	0.1313	0.406	1.641	0.831	0.22018	0.24741	0.0377418
													6.694	0.1484	0.456	1.655	0.686	0.22284	0.27553	0.0307844
													6.696	0.1665	0.619	1.947	1.123	0.24352	0.31793	0.0461153
													6.697	0.1489	0.537	1.965	0.948	0.23381	0.27328	0.0405457
													6.699	0.1799	0.551	1.899	0.751	0.23101	0.29015	0.0325094
													6.701	0.162	0.513	2.002	1.26	0.22769	0.25624	0.0553384
													6.703	0.1602	0.586	1.945	1.124	0.24105	0.30129	0.0466293
													6.704	0.1682	0.529	1.911	1.041	0.22507	0.27682	0.0462523
													6.706	0.2138	0.492	2.141	1.579	0.22629	0.2298	0.0697777
													6.708	0.1968	0.453	2.001	1.036	0.23783	0.22639	0.0435605
													6.71	0.171	0.393	1.96	1.013	0.24517	0.20051	0.0413183
													6.711	0.1701	0.399	1.708	0.833	0.19232	0.23361	0.0433132
													6.713	0.1558	0.451	1.76	0.805	0.20707	0.25625	0.0388757
													6.715	0.1754	0.441	1.75	1.162	0.23302	0.252	0.049867
													6.717	0.1751	0.507	1.673	0.819	0.21816	0.30305	0.0375413
													6.718	0.1567	0.442	1.613	1.445	0.20903	0.27402	0.0691288
													6.72	0.1913	0.461	1.838	1.115	0.21101	0.25082	0.0528411
													6.722	0.2252	0.647	2.224	0.961	0.22171	0.29092	0.0433449
													6.724	0.1653	0.381	1.945	0.847	0.20807	0.19589	0.0407075
													6.725	0.1393	0.404	2.012	0.899	0.18516	0.2008	0.0485526
													6.727	0.1782	0.338	1.886	1.389	0.21989	0.17922	0.0631679
													6.729	0.1601	0.426	1.883	0.649	0.21097	0.22623	0.0307627
													6.731	0.1862	0.527	1.841	0.982	0.23212	0.28626	0.0423057
													6.732	0.1947	0.469	1.767	1.009	0.23387	0.26542	0.0431436
													6.734	0.184	0.392	1.441	0.945	0.20539	0.27203	0.04601
													6.736	0.153	0.413	1.541	1.311	0.21135	0.26801	0.0620298
													6.738	0.1656	0.43	1.618	0.901	0.17921	0.26576	0.0502762
													6.74	0.156	0.411	1.503	0.838	0.17901	0.27345	0.046813
													6.742	0.16	0.432	1.224	0.94	0.1969	0.35294	0.04774
													6.744	0.1507	0.416	1.408	1.19	0.20601	0.29545	0.0577642
													6.746	0.1704	0.236	1.372	0.998	0.18424	0.17201	0.0541685
													6.748	0.1375	0.232	0.945	0.912	0.12276	0.2455	0.0742913
													6.749	0.1233	0.141	0.883	1.295	0.13606	0.15968	0.0951786
													6.751	0.1344	0.305	1.098	1.052	0.13967	0.27778	0.0753204
													6.753	0.1057	0.167	0.978	1.138	0.1518	0.17076	0.0749671
													6.755	0.1611	0.254	1.082	1.073	0.15258	0.23475	0.0703238
													6.757	0.1799	0.259	1.113	1.238	0.15821	0.2327	0.0782504
													6.759	0.1658	0.225	1.074	0.891	0.1785	0.2095	0.049916
													6.761	0.103	0.228	1.224	0.815	0.16601	0.18627	0.0490934
													6.763	0.1747	0.398	1.185	1.171	0.17644	0.33586	0.0663682
													6.765	0.2142	0.284	1.092	1.111	0.16525	0.26007	0.0672315
													6.767	0.1033	0.313	1.008	1.099	0.14912	0.31052	0.073699
													6.768	0.1582	0.182	0.965	0.991	0.1507	0.1886	0.0657598
													6.77	0.1698	0.261	0.752	1.081	0.15056	0.34707	0.0717986
													6.772	0.1651	0.302	0.966	0.688	0.1747	0.31263	0.0393818
													6.774	0.184	0.329	1.288	0.762	0.17504	0.25543	0.0435329
													6.776	0.1435	0.255	1.045	0.873	0.16382	0.24402	0.0532902
													6.778	0.129	0.337	1.137	1.054	0.16957	0.29639	0.0621572
													6.78	0.1731	0.478	1.242	0.675	0.14964	0.38486	0.0451083
													6.782	0.1343	0.364	1.179	1.124	0.14141	0.30874	0.0794852
													6.783	0.1515	0.357	1.194	0.816	0.16299	0.29899	0.0500644
													6.785	0.1287	0.716	0.771	1.483	0.17021	0.928664	0.0871277
													6.787	0.1805	0.231	0.737	0.617	0.15463	0.31343	0.0399017
													6.789	0.1878	0.386	1.299	1.399	0.16182	0.29715	0.0864541
													6.791	0.1598	0.315	1.01	0.663	0.15922	0.31188	0.0416405
													6.793	0.2196	0.332	1.114	1.235	0.16248	0.29803	0.0760094
													6.795	0.1537	0.345	1.208	0.983	0.18967	0.2856	0.0518269
													6.796	0.1585	0.304	0.9	0.852	0.19529	0.33778	0.0436274
													6.798	0.1662	0.384	1.427	0.718	0.18884	0.2691	0.0380216
													6.8	0.1718	0.299	1.181	0.617	0.19206	0.25318	0.0321254
													6.802	0.1587	0.286	1.051	0.669	0.16905	0.27212	0.0395741
													6.804	0.1829	0.362	1.22	1.025	0.16002	0.29672	0.0640545
													6.806	0.1744	0.322	1.257	0.805	0.15895	0.25617	0.0506449
													6.807	0.1867	0.262	1.186	0.726	0.17886	0.22091	0.0405904
													6.809	0.1906	0.331	1.337	0.904	0.17916	0.24757	0.0504577
													6.811	0.2241	0.435	1.467	1.098	0.17042	0.29652	0.0644291
													6.813	0.1974	0.418	1.429	1.099	0.1745	0.29251	0.0629799
													6.815	0.177	0.32	1.54	1.006	0.18515	0.20779	0.0543343
													6.817	0.1666	0.321	1.743	1.223	0.17453	0.18417	0.0700739
													6.819	0.1737	0.448	1.811	1.218	0.19231	0.24738	0.0633352
													6.82	0.1648	0.299	1.633	1.092	0.19376	0.1831	0.0563584
													6.822	0.1887	0.397	1.792	0.796	0.20772	0.22154	0.0383208
													6.824	0.1755	0.311	1.599	1.168	0.19464	0.1945	0.0600082
													6.826	0.1812	0.302	1.707	0.945	0.18995	0.17692	0.0497499
													6.828	0.146	0.34	1.68	1.273	0.19607	0.20238	0.0649258
													6.83	0.1786	0.441	1.775	0.893	0.1839	0.24845	0.048559
													6.831	0.198	0.475	1.63	0.917	0.21674	0.29141	0.0423088
													6.833	0.1632	0.473	1.702	1.009	0.2093	0.27791	0.0482083
[truncated: 667 more rows]

## Sheet: Figure S14
Supplementary Figure 14. Relationship between sediment depth and the age differences
COLUMN	DESCRIPTION
Depth	Sediment depth from core TWK15A
Age differences	Age differences between the dating results for plant residues and bulk organic matter from the same stratigraphic horizons for core TWK15A
Depth (cm)	Age differences (yr)
250	250
374	150
479	80

## Sheet: Figure S15
Supplementary Figure 15. Records of uncorrected total organic carbon (TOC), and TOC corrected by subtracting the BSi content for sediment core KNS15D from Kanas Lake.
COLUMN	DESCRIPTION
Age	Age from core KNS15D
TOC_ uncorrected	Uncorrected total organic carbon
TOC_ corrected	TOC corrected by subtracting the BSi content
BSi	Biogenic silica for core KNS15D
Age (cal kyr BP)	TOC_ uncorrected (%)	Age (cal kyr BP)	TOC_ corrected (%)	Age (cal kyr BP)	BSi (%)
0.004	0.7176	0.004	0.75722	0.004	5.23235
0.261	0.6246	0.261	0.67896	0.068	4.31968
0.587	0.63243	0.587	0.696643	0.132	4.88157
0.838	0.78141	0.838	0.865174	0.196	4.68617
1.035	0.98354	1.035	1.16728	0.261	8.0063
1.174	0.9442	1.174	1.12447	0.337	10.5434
1.331	0.83183	1.331	0.965794	0.412	10.796
1.465	0.97521	1.465	1.11639	0.498	11.1232
1.579	0.68335	1.579	0.755227	0.587	9.21753
1.777	0.88555	1.777	0.99055	0.666	8.70934
2.026	0.72015	2.026	0.783923	0.723	9.96392
2.147	0.81978	2.147	0.904238	0.778	9.05288
2.277	0.86458	2.277	0.964022	0.838	9.68173
2.388	0.7982	2.388	0.882041	0.907	12.2016
2.522	0.84187	2.522	0.914795	0.965	11.9968
2.655	0.99769	2.655	1.11637	0.997	15.8226
2.786	0.78564	2.786	0.853839	1.035	15.7412
2.914	0.9532	2.914	1.08168	1.07	14.02
3.022	0.95471	3.022	1.05987	1.106	12.5068
3.145	0.97154	3.145	1.09229	1.139	14.4127
3.287	0.9622	3.287	1.07289	1.174	16.0314
3.465	0.99568	3.465	1.12972	1.213	14.0409
3.62	1.01299	3.62	1.23746	1.253	10.0562
3.851	1.14165	3.851	1.45589	1.292	10.3655
4.055	1.04428	4.055	1.19645	1.331	13.8709
4.259	1.05215	4.259	1.20826	1.362	13.6112
4.52	1.17018	4.52	1.41213	1.393	12.3283
4.744	1.07035	4.744	1.31193	1.429	10.8992
4.967	0.94091	4.967	1.2498	1.465	12.6464
5.22	1.05228	5.22	1.40358	1.5	10.9824
5.449	0.95426	5.449	1.24389	1.525	11.4068
5.727	0.89627	5.727	1.22637	1.551	9.17081
5.98	1.00784	5.98	1.36058	1.579	9.5173
6.203	1.05367	6.203	1.47071	1.609	11.3631
6.454	1.10349	6.454	1.44619	1.644	10.5568
6.679	1.02778	6.679	1.18223	1.712	10.7969
6.928	0.90245	6.928	0.99712	1.777	10.6002
7.162	1.00111	7.162	1.0755	1.843	8.57166
7.357	1.03478	7.357	1.15846	1.906	9.18261
7.582	0.97071	7.582	1.04535	1.967	9.28765
7.809	0.91702	7.809	0.982037	2.026	8.13517
8.048	1.04185	8.048	1.11278	2.084	8.22947
8.319	1.09619	8.319	1.18443	2.147	9.3402
8.547	1.10364	8.547	1.34095	2.215	8.32381
8.812	1.23272	8.812	1.60909	2.277	10.3153
9.079	1.1812	9.079	1.34543	2.331	10.6688
9.36	1.2318	9.36	1.34779	2.388	9.50533
9.619	1.24826	9.619	1.38007	2.455	8.54464
9.919	1.15433	9.919	1.26274	2.522	7.97171
10.186	0.9198	10.186	0.963281	2.589	10.622
10.473	0.85718	10.473	0.899538	2.655	10.631
10.831	0.98772	10.831	1.03221	2.725	10.9683
11.162	0.56111	11.162	0.587735	2.786	7.9873
11.458	0.3352	11.458	0.341977	2.85	9.44792
11.895	0.33041	11.895	0.339218	2.914	11.8776
12.351	0.22839	12.351	0.236426	2.967	10.5638
12.814	0.2332	12.814	0.245139	3.022	9.92189
13.249	0.21929	13.249	0.22567	3.086	11.4923
13.655	0.23471	13.655	0.240618	3.145	11.0545
14.079	0.25859	14.079	0.263696	3.203	10.8079
14.289	0.28459	14.289	0.288573	3.287	10.3167
14.583	0.25	14.583	0.253912	3.379	11.7396
				3.465	11.8648
				3.541	15.2974
				3.62	18.1396
				3.739	19.0996
				3.851	21.5842
				3.963	15.0965
				4.055	12.7181
				4.144	13.0583
				4.259	12.9204
				4.395	13.4857
				4.52	17.1339
				4.639	17.4667
				4.744	18.4141
				4.853	24.3363
				4.967	24.7153
				5.093	28.4605
				5.22	25.029
				5.328	23.904
				5.449	23.2843
				5.589	28.0931
				5.727	26.9169
				5.857	32.2949
				5.98	25.9257
				6.083	26.1956
				6.203	28.3564
				6.325	30.5172
				6.454	23.6966
				6.581	11.8495
				6.679	13.064
				6.793	10.3906
				6.928	9.49438
				7.039	9.89728
				7.162	6.91668
				7.258	10.8085
				7.357	10.6765
				7.466	7.10098
				7.582	7.13976
				7.693	5.56571
				7.809	6.62067
				7.925	7.60552
				8.048	6.37422
				8.181	8.633
				8.319	7.4499
				8.431	9.50839
				8.547	17.6974
				8.68	17.256
				8.812	23.3901
				8.935	17.3524
				9.079	12.2067
				9.226	8.52
				9.36	8.60565
				9.491	8.83776
				9.619	9.55067
				9.775	9.11081
				9.919	8.58541
				10.061	6.04472
				10.186	4.51388
				10.321	5.50753
				10.473	4.70884
				10.644	5.94996
				10.831	4.31014
				11.002	3.51561
				11.162	4.53006
				11.31	2.07717
				11.458	1.98173
				11.602	2.86925
				11.753	2.80174
				11.895	2.59646
				12.04	2.26095
				12.191	3.06024
				12.351	3.39904
				12.515	5.72423
				12.664	5.9902
				12.814	4.87026
				12.956	4.68387
				13.1	6.2262
				13.249	2.82698
				13.404	2.65242
				13.522	1.96427
				13.655	2.45522
				13.784	2.69077
				13.92	2.29163
				14.079	1.93644
				14.133	1.84591
				14.203	1.75088
				14.289	1.38028
				14.38	1.66677
				14.461	1.85224
				14.583	1.54048
				14.678	1.44283
				14.76	1.41616
				14.817	1.37371
				14.874	1.57543
				14.979	2.79616

## Sheet: Figure S16
Supplementary Figure 16. Biogenic silica profile for core TWK15A from Tiewaike Lake and core KNS15D from Kanas Lake.
COLUMN	DESCRIPTION
Age	Age for core KNS15D & TWK15A
BSi	Biogenic silica for core TWK15A
BSi	Biogenic silica for core KNS15D
Age (cal kyr BP)	BSi_TWK15A (%)	Age (cal kyr BP)	BSi_KNS15D (%)
0.108	7.86695	0.004	5.23235
0.2	8.10091	0.068	4.31968
0.302	6.90814	0.132	4.88157
0.405	8.78662	0.196	4.68617
0.502	9.01458	0.261	8.0063
0.6	8.10018	0.337	10.5434
0.703	7.25901	0.412	10.796
0.807	7.03361	0.498	11.1232
0.907	6.80412	0.587	9.21753
1.008	8.62017	0.666	8.70934
1.108	8.84921	0.723	9.96392
1.213	11.4576	0.778	9.05288
1.303	7.77795	0.838	9.68173
1.401	8.39153	0.907	12.2016
1.517	5.91807	0.965	11.9968
1.62	5.04967	0.997	15.8226
1.711	6.3208	1.035	15.7412
1.807	5.47539	1.07	14.02
1.898	8.56543	1.106	12.5068
2.01	10.2394	1.139	14.4127
2.106	13.2564	1.174	16.0314
2.213	10.8539	1.213	14.0409
2.315	9.49482	1.253	10.0562
2.45	9.52635	1.292	10.3655
2.553	10.3409	1.331	13.8709
2.65	8.38134	1.362	13.6112
2.792	6.50276	1.393	12.3283
2.892	7.82815	1.429	10.8992
2.992	8.41122	1.465	12.6464
3.043	8.81925	1.5	10.9824
3.157	8.58803	1.525	11.4068
3.273	6.52633	1.551	9.17081
3.37	5.68725	1.579	9.5173
3.444	3.94231	1.609	11.3631
3.559	3.41787	1.644	10.5568
3.602	3.97007	1.712	10.7968
3.733	3.40204	1.777	10.6002
3.854	3.48008	1.843	8.57166
3.915	3.10525	1.906	9.18261
4.039	3.48313	1.967	9.28765
4.11	3.85172	2.026	8.13517
4.253	3.45231	2.084	8.22947
4.38	3.686	2.147	9.3402
4.475	3.26379	2.215	8.32381
4.532	3.29922	2.277	10.3153
4.645	3.30504	2.331	10.6688
4.753	2.46697	2.388	9.50533
4.804	3.00065	2.455	8.54464
4.91	2.97188	2.522	7.97171
5.002	2.97508	2.589	10.622
5.111	3.4697	2.655	10.631
5.215	3.15046	2.725	10.9682
5.3	2.8995	2.786	7.9873
5.414	3.37731	2.85	9.44792
5.505	3.11464	2.914	11.8776
5.61	3.12901	2.967	10.5638
5.703	4.05456	3.022	9.92189
5.806	3.19979	3.086	11.4923
5.915	2.95682	3.145	11.0546
6.005	3.13182	3.203	10.8079
6.102	3.24053	3.287	10.3167
6.207	2.81427	3.379	11.7396
6.31	3.08399	3.465	11.8648
6.415	3.09934	3.541	15.2974
6.51	2.50514	3.62	18.1396
6.606	4.18469	3.739	19.0996
6.706	2.14909	3.851	21.5842
6.807	1.24704	3.963	15.0965
6.909	1.99625	4.055	12.7181
7.002	0.713137	4.144	13.0583
7.105	0.672783	4.259	12.9204
7.205	0.881208	4.395	13.4857
7.303	0.737613	4.52	17.1339
7.414	0.497825	4.639	17.4667
7.542	0.934239	4.744	18.4141
7.6	0.470701	4.853	24.3363
7.716	0.469756	4.967	24.7153
7.812	1.08813	5.093	28.4605
7.905	0.911726	5.22	25.029
8.017	0.699759	5.328	23.904
8.108	1.26809	5.449	23.2843
8.216	1.19675	5.589	28.0931
8.31	1.16146	5.727	26.9169
8.403	1.30773	5.857	32.2949
8.505	1.07008	5.98	25.9258
8.635	1.10744	6.083	26.1956
8.7	1.51611	6.203	28.3564
8.813	1.68153	6.325	30.5172
8.9	1.63779	6.454	23.6966
9.08	1.34646	6.581	11.8495
9.101	0.848824	6.679	13.064
		6.793	10.3906
		6.928	9.49438
		7.039	9.89728
		7.162	6.91668
		7.258	10.8085
		7.357	10.6765
		7.466	7.10098
		7.582	7.13976
		7.693	5.56571
		7.809	6.62067
		7.925	7.60552
		8.048	6.37422
		8.181	8.633
		8.319	7.4499
		8.431	9.50839
		8.547	17.6974
		8.68	17.256
		8.812	23.3901
		8.935	17.3524
		9.079	12.2067
		9.226	8.52
		9.36	8.60565
		9.491	8.83776
		9.619	9.55067
		9.775	9.11081
		9.919	8.58541
		10.061	6.04472
		10.186	4.51388
		10.321	5.50753
		10.473	4.70884
		10.644	5.94996
		10.831	4.31014
		11.002	3.51561
		11.162	4.53006
		11.31	2.07717
		11.458	1.98173
		11.602	2.86925
		11.753	2.80174
		11.895	2.59646
		12.04	2.26095
		12.191	3.06024
		12.351	3.39904
		12.515	5.72423
		12.664	5.9902
		12.814	4.87026
		12.956	4.68387
		13.1	6.2262
		13.249	2.82698
		13.404	2.65242
		13.522	1.96427
		13.655	2.45522
		13.784	2.69077
		13.92	2.29163
		14.079	1.93644
		14.133	1.84591
		14.203	1.75088
		14.289	1.38028
		14.38	1.66677
		14.461	1.85224
		14.583	1.54048
		14.678	1.44283
		14.76	1.41616
		14.817	1.37371
		14.874	1.57543
		14.979	2.79616
